# Supplementary material for: Structural basis of supercoiling-induced CRISPR–Cas9 off-target activity
Source: Nature. 2026 Mar 25;653(8114):627–35. doi: 10.1038/s41586-026-10255-7 (PMC13171457; doi:10.1038/s41586-026-10255-7)
Supplement: Supplementary file 6 — Source Data Fig. 1 [file 41586_2026_10255_MOESM6_ESM.xlsx]

## Sheet: Figure 1c
	WT Cas9 versus ON-target
Time (min)	Replicate #1	Replicate #2	Replicate #3	Mean	STD	SEM		Fraction Cleaved across replicates, averages, STD and SEM used to plot Figure 1c.
0	0.038201	0.0722682	-0.124312	-0.00461413	0.054559	0.0314997
0.333	0.48289	0.433587	0.530129	0.482202	0.0761632	0.0439729
0.666	0.578724	0.534355	0.629597	0.580892	0.0131296	0.00758039
1	0.814702	0.606326	0.634528	0.685185	0.0358263	0.0206843
2	2.94335	0.710064	0.73877	1.46406	0.255596	0.147569
5	6.03819	0.617413	0.768805	2.4748	0.302468	0.17463
10	1.5538	0.733503	0.903349	1.06355	0.152127	0.0878305
20	0.603887	0.567746	0.750123	0.640586	0.0630044	0.0363756
	WT Cas9 versus OT1
Time (min)	Replicate #1	Replicate #2	Replicate #3	Mean	STD	SEM
0	-0.0281736	0.0918986	-0.00435398	0.0197903	0.0611803	0.0353225
0.333	0.289338	0.371078	0.317882	0.326099	0.0410726	0.0237133
0.666	0.409527	0.443935	0.417077	0.423513	0.0174984	0.0101027
1	0.478204	0.48947	0.450083	0.472586	0.0123539	0.00713255
2	0.666304	0.607278	0.61007	0.627884	0.0307822	0.0177721
5	0.691563	0.691448	0.737153	0.706721	0.015672	0.00904826
10	0.873903	0.832571	0.96555	0.890675	0.04515	0.0260674
20	0.893533	0.704946	0.897143	0.831874	0.100476	0.0580097
	WT Cas9 versus OT2
Time (min)	Replicate #1	Replicate #2	Replicate #3	Mean	STD	SEM
0	-0.0339321	0.0188717	0.059267	0.0147355	0.0351707	0.0203058
0.333	0.168663	0.329998	0.286419	0.261693	0.0816557	0.047144
0.666	0.403188	0.540536	0.42624	0.456655	0.0702376	0.0405517
1	0.505207	0.64166	0.517029	0.554632	0.0705816	0.0407503
2	0.659738	0.730023	0.580401	0.656721	0.0496883	0.0286875
5	0.709563	0.745159	0.752937	0.735886	0.0197972	0.0114299
10	0.86895	0.881719	0.834575	0.861748	0.0146738	0.00847191
20	0.873834	0.819046	1.01266	0.901847	0.0670878	0.0387332

## Sheet: Figure 1g
(-)SC KDE	Relaxed KDE	Cas9 KDE
0.000261201	0.000376437	0.00283443		Kernel Density Estimates (KDE) used to plot Figure 1g.
0.000282305	0.000405369	0.00299759
0.00030495	0.000436286	0.00316912
0.000329236	0.000469303	0.0033494
0.000355267	0.000504545	0.00353881
0.000383154	0.000542137	0.00373773
0.000413014	0.000582218	0.00394658
0.000444969	0.000624919	0.00416577
0.000479148	0.00067039	0.00439574
0.000515687	0.000718781	0.00463692
0.000554729	0.000770251	0.00488978
0.000596423	0.000824963	0.00515478
0.000640949	0.000883088	0.00543243
0.000688434	0.000944804	0.00572321
0.000739069	0.00101029	0.00602764
0.000793038	0.00107975	0.00634624
0.000850531	0.00115337	0.00667958
0.000911749	0.00123135	0.00702819
0.000976902	0.00131392	0.00739266
0.00104621	0.00140128	0.00777356
0.0011199	0.00149367	0.00817151
0.00119822	0.00159132	0.00858712
0.00128142	0.00169446	0.00902101
0.00136976	0.00180335	0.00947384
0.00146351	0.00191825	0.00994627
0.00156297	0.0020394	0.010439
0.00166844	0.0021671	0.0109526
0.00178022	0.0023016	0.0114879
0.00189864	0.00244319	0.0120456
0.00202406	0.00259217	0.0126264
0.00215681	0.00274883	0.013231
0.00229731	0.00291347	0.0138603
0.00244587	0.00308641	0.0145149
0.00260294	0.00326796	0.0151957
0.00276893	0.00345844	0.0159034
0.00294426	0.00365819	0.016639
0.00312941	0.00386754	0.0174031
0.00332483	0.00408683	0.0181966
0.00353101	0.00431641	0.0190203
0.00374846	0.00455662	0.0198752
0.00397771	0.00480782	0.0207621
0.00421931	0.00507037	0.0216817
0.00447382	0.00534463	0.0226351
0.00474183	0.00563097	0.0236231
0.00502395	0.00592976	0.0246466
0.00532084	0.00624137	0.0257066
0.0056331	0.00656617	0.0268038
0.00596144	0.00690454	0.0279393
0.00630654	0.00725685	0.0291139
0.00666914	0.00762348	0.0303285
0.00704998	0.00800482	0.0315841
0.00744984	0.00840122	0.0328816
0.00786951	0.00881308	0.0342219
0.00830981	0.00924076	0.035606
0.00877159	0.00968464	0.0370347
0.00925572	0.0101451	0.0385091
0.00976311	0.0106224	0.0400299
0.0102947	0.0111171	0.0415982
0.0108514	0.0116294	0.0432148
0.0114342	0.0121596	0.0448807
0.0120441	0.0127082	0.0465966
0.0126821	0.0132755	0.0483636
0.0133494	0.0138617	0.0501825
0.0140469	0.0144672	0.0520542
0.0147759	0.0150924	0.0539794
0.0155373	0.0157374	0.0559592
0.0163324	0.0164026	0.0579942
0.0171624	0.0170883	0.0600852
0.0180285	0.0177947	0.0622332
0.0189318	0.018522	0.0644388
0.0198738	0.0192706	0.0667029
0.0208555	0.0200405	0.069026
0.0218784	0.0208321	0.0714091
0.0229437	0.0216454	0.0738527
0.0240528	0.0224807	0.0763575
0.025207	0.023338	0.0789242
0.0264077	0.0242176	0.0815534
0.0276563	0.0251195	0.0842456
0.0289542	0.0260438	0.0870015
0.0303027	0.0269906	0.0898215
0.0317034	0.0279598	0.0927062
0.0331575	0.0289516	0.095656
0.0346666	0.0299659	0.0986714
0.0362321	0.0310027	0.101753
0.0378554	0.0320619	0.1049
0.0395379	0.0331435	0.108115
0.0412811	0.0342473	0.111396
0.0430864	0.0353733	0.114745
0.0449551	0.0365212	0.118161
0.0468888	0.0376909	0.121645
0.0488887	0.0388821	0.125196
0.0509563	0.0400947	0.128815
0.0530928	0.0413283	0.132503
0.0552997	0.0425827	0.136258
0.0575782	0.0438575	0.140082
0.0599295	0.0451524	0.143973
0.0623549	0.0464671	0.147932
0.0648556	0.047801	0.151959
0.0674328	0.0491539	0.156054
0.0700875	0.0505252	0.160216
0.0728209	0.0519144	0.164445
0.0756339	0.0533211	0.168741
0.0785275	0.0547447	0.173103
0.0815026	0.0561846	0.177532
0.0845602	0.0576403	0.182026
0.0877008	0.0591112	0.186586
0.0909254	0.0605965	0.19121
0.0942346	0.0620957	0.195899
0.0976289	0.0636082	0.200651
0.101109	0.0651331	0.205467
0.104675	0.0666697	0.210345
0.108328	0.0682174	0.215285
0.112067	0.0697754	0.220287
0.115894	0.071343	0.225349
0.119807	0.0729193	0.230471
0.123808	0.0745035	0.235652
0.127897	0.0760948	0.240891
0.132072	0.0776925	0.246187
0.136334	0.0792957	0.25154
0.140683	0.0809036	0.256949
0.145118	0.0825152	0.262413
0.14964	0.0841299	0.267931
0.154246	0.0857467	0.273502
0.158938	0.0873648	0.279125
0.163713	0.0889834	0.284799
0.168572	0.0906015	0.290523
0.173514	0.0922185	0.296297
0.178537	0.0938334	0.302119
0.183641	0.0954454	0.307989
0.188824	0.0970537	0.313905
0.194086	0.0986576	0.319866
0.199426	0.100256	0.325872
0.204842	0.101849	0.331921
0.210332	0.103435	0.338013
0.215897	0.105013	0.344147
0.221533	0.106583	0.350321
0.22724	0.108144	0.356536
0.233017	0.109695	0.362789
0.238862	0.111237	0.36908
0.244773	0.112767	0.375408
0.250749	0.114286	0.381772
0.256789	0.115793	0.388172
0.26289	0.117288	0.394606
0.269051	0.11877	0.401075
0.275271	0.120238	0.407576
0.281549	0.121692	0.41411
0.287882	0.123132	0.420675
0.294269	0.124558	0.427271
0.300709	0.125968	0.433898
0.307199	0.127364	0.440554
0.31374	0.128743	0.447239
0.320329	0.130108	0.453953
0.326964	0.131456	0.460695
0.333646	0.132788	0.467465
0.340371	0.134105	0.474261
0.34714	0.135405	0.481085
0.353951	0.136689	0.487935
0.360802	0.137957	0.494811
0.367693	0.139209	0.501712
0.374624	0.140445	0.50864
0.381592	0.141664	0.515592
0.388597	0.142869	0.52257
0.395638	0.144057	0.529572
0.402715	0.145231	0.5366
0.409827	0.146389	0.543652
0.416974	0.147532	0.550729
0.424154	0.148661	0.557831
0.431368	0.149776	0.564958
0.438615	0.150877	0.57211
0.445896	0.151964	0.579286
0.453208	0.153038	0.586488
0.460554	0.154099	0.593715
0.467931	0.155149	0.600968
0.475342	0.156186	0.608246
0.482784	0.157212	0.61555
0.490259	0.158227	0.62288
0.497767	0.159232	0.630236
0.505307	0.160226	0.637619
0.51288	0.161212	0.645029
0.520486	0.162188	0.652466
0.528126	0.163155	0.659931
0.535798	0.164115	0.667423
0.543505	0.165067	0.674944
0.551245	0.166012	0.682494
0.559018	0.166951	0.690072
0.566826	0.167884	0.697679
0.574668	0.168811	0.705316
0.582545	0.169733	0.712983
0.590455	0.17065	0.72068
0.5984	0.171564	0.728408
0.606379	0.172473	0.736166
0.614392	0.17338	0.743955
0.622439	0.174283	0.751776
0.630519	0.175184	0.759628
0.638632	0.176083	0.767512
0.646777	0.176981	0.775427
0.654954	0.177877	0.783375
0.663162	0.178773	0.791355
0.671401	0.179667	0.799368
0.679668	0.180562	0.807412
0.687963	0.181457	0.81549
0.696285	0.182353	0.823599
0.704631	0.183249	0.831741
0.713002	0.184147	0.839916
0.721394	0.185046	0.848123
0.729806	0.185946	0.856361
0.738235	0.186849	0.864632
0.74668	0.187755	0.872934
0.755139	0.188663	0.881268
0.763607	0.189574	0.889633
0.772084	0.190489	0.898028
0.780566	0.191407	0.906454
0.789049	0.192329	0.91491
0.797532	0.193255	0.923395
0.806009	0.194186	0.931908
0.814479	0.195122	0.940451
0.822937	0.196063	0.94902
0.831379	0.197011	0.957617
0.839802	0.197964	0.96624
0.848201	0.198924	0.974889
0.856573	0.19989	0.983563
0.864913	0.200865	0.99226
0.873217	0.201847	1.00098
0.881481	0.202838	1.00972
0.889699	0.203838	1.01849
0.897868	0.204847	1.02727
0.905983	0.205867	1.03608
0.914039	0.206897	1.0449
0.922032	0.207939	1.05374
0.929957	0.208993	1.0626
0.93781	0.21006	1.07147
0.945585	0.211141	1.08036
0.953279	0.212237	1.08926
0.960886	0.213348	1.09818
0.968403	0.214476	1.1071
0.975825	0.21562	1.11604
0.983148	0.216783	1.12499
0.990368	0.217966	1.13394
0.99748	0.219168	1.1429
1.00448	0.220392	1.15187
1.01137	0.221639	1.16084
1.01814	0.222909	1.16982
1.02478	0.224204	1.1788
1.0313	0.225526	1.18779
1.0377	0.226875	1.19677
1.04396	0.228252	1.20576
1.0501	0.22966	1.21475
1.05609	0.231099	1.22374
1.06195	0.232571	1.23272
1.06768	0.234078	1.24171
1.07326	0.23562	1.25069
1.07871	0.237199	1.25967
1.08401	0.238817	1.26864
1.08917	0.240475	1.27762
1.09419	0.242176	1.28658
1.09907	0.243919	1.29555
1.10382	0.245707	1.30451
1.10842	0.247542	1.31346
1.11288	0.249425	1.32241
1.11721	0.251358	1.33136
1.12141	0.253343	1.3403
1.12547	0.25538	1.34924
1.12941	0.257472	1.35817
1.13322	0.25962	1.3671
1.1369	0.261827	1.37603
1.14047	0.264093	1.38495
1.14393	0.26642	1.39387
1.14727	0.26881	1.40279
1.15051	0.271265	1.41171
1.15365	0.273786	1.42063
1.1567	0.276375	1.42955
1.15965	0.279033	1.43848
1.16253	0.281763	1.4474
1.16532	0.284565	1.45633
1.16804	0.287442	1.46527
1.1707	0.290394	1.47421
1.17329	0.293425	1.48317
1.17584	0.296534	1.49213
1.17834	0.299725	1.5011
1.1808	0.302997	1.51009
1.18323	0.306354	1.51909
1.18563	0.309796	1.52811
1.18802	0.313325	1.53715
1.1904	0.316943	1.54621
1.19278	0.320651	1.55529
1.19517	0.32445	1.56439
1.19756	0.328342	1.57353
1.19998	0.332329	1.58269
1.20242	0.336412	1.59188
1.2049	0.340592	1.6011
1.20742	0.344872	1.61036
1.20999	0.349251	1.61966
1.21261	0.353733	1.62899
1.2153	0.358318	1.63837
1.21805	0.363007	1.64779
1.22088	0.367803	1.65726
1.22379	0.372706	1.66678
1.22678	0.377717	1.67635
1.22987	0.382839	1.68597
1.23306	0.388072	1.69564
1.23634	0.393417	1.70538
1.23974	0.398877	1.71517
1.24325	0.404452	1.72502
1.24687	0.410143	1.73494
1.25062	0.415952	1.74493
1.25449	0.421879	1.75498
1.25848	0.427927	1.7651
1.26261	0.434095	1.7753
1.26687	0.440386	1.78557
1.27126	0.446799	1.79591
1.27579	0.453337	1.80633
1.28046	0.46	1.81684
1.28527	0.466788	1.82742
1.29022	0.473704	1.83808
1.29531	0.480746	1.84883
1.30055	0.487917	1.85966
1.30592	0.495217	1.87057
1.31144	0.502647	1.88158
1.31709	0.510206	1.89267
1.32289	0.517896	1.90385
1.32882	0.525716	1.91511
1.33489	0.533668	1.92647
1.3411	0.541751	1.93792
1.34744	0.549965	1.94946
1.35391	0.55831	1.96109
1.36051	0.566787	1.97281
1.36723	0.575396	1.98463
1.37408	0.584135	1.99653
1.38104	0.593005	2.00852
1.38812	0.602004	2.02061
1.39532	0.611134	2.03278
1.40263	0.620392	2.04505
1.41004	0.629778	2.0574
1.41755	0.639291	2.06984
1.42516	0.64893	2.08236
1.43287	0.658694	2.09497
1.44067	0.668582	2.10766
1.44856	0.678592	2.12044
1.45653	0.688723	2.13329
1.46458	0.698972	2.14622
1.4727	0.709339	2.15923
1.4809	0.719822	2.17232
1.48916	0.730417	2.18547
1.4975	0.741124	2.1987
1.50589	0.75194	2.21199
1.51434	0.762863	2.22535
1.52285	0.77389	2.23878
1.5314	0.785018	2.25226
1.54001	0.796245	2.2658
1.54866	0.807569	2.27939
1.55736	0.818985	2.29303
1.5661	0.830492	2.30672
1.57488	0.842086	2.32046
1.58369	0.853763	2.33423
1.59254	0.865521	2.34805
1.60142	0.877356	2.3619
1.61033	0.889265	2.37578
1.61927	0.901244	2.38968
1.62825	0.91329	2.40361
1.63725	0.925398	2.41756
1.64627	0.937565	2.43152
1.65533	0.949788	2.4455
1.66441	0.962062	2.45948
1.67352	0.974383	2.47347
1.68265	0.986748	2.48746
1.69181	0.999153	2.50144
1.701	1.01159	2.51542
1.71022	1.02407	2.52938
1.71946	1.03656	2.54333
1.72873	1.04909	2.55726
1.73804	1.06163	2.57116
1.74737	1.07419	2.58504
1.75674	1.08676	2.59888
1.76614	1.09933	2.61269
1.77557	1.11191	2.62646
1.78504	1.12449	2.64018
1.79455	1.13707	2.65386
1.8041	1.14963	2.66749
1.81368	1.16219	2.68106
1.82331	1.17472	2.69457
1.83298	1.18724	2.70802
1.8427	1.19973	2.7214
1.85246	1.2122	2.73472
1.86228	1.22463	2.74796
1.87213	1.23703	2.76113
1.88204	1.2494	2.77421
1.892	1.26172	2.78722
1.90201	1.274	2.80014
1.91208	1.28622	2.81297
1.92219	1.2984	2.82571
1.93236	1.31053	2.83835
1.94259	1.3226	2.8509
1.95286	1.3346	2.86335
1.96319	1.34655	2.8757
1.97358	1.35843	2.88795
1.98401	1.37025	2.90009
1.9945	1.38199	2.91212
2.00504	1.39367	2.92404
2.01562	1.40527	2.93585
2.02626	1.4168	2.94755
2.03693	1.42825	2.95913
2.04765	1.43962	2.9706
2.05841	1.45091	2.98195
2.06921	1.46212	2.99318
2.08005	1.47324	3.00429
2.09091	1.48429	3.01528
2.1018	1.49524	3.02614
2.11271	1.50612	3.03689
2.12365	1.51691	3.04751
2.13459	1.52761	3.05801
2.14555	1.53822	3.06839
2.15651	1.54875	3.07864
2.16746	1.5592	3.08877
2.17841	1.56955	3.09878
2.18935	1.57983	3.10866
2.20026	1.59001	3.11841
2.21115	1.60012	3.12805
2.22201	1.61014	3.13756
2.23282	1.62007	3.14695
2.24359	1.62993	3.15621
2.2543	1.63971	3.16536
2.26495	1.64941	3.17438
2.27553	1.65903	3.18329
2.28603	1.66858	3.19207
2.29645	1.67806	3.20074
2.30676	1.68747	3.20929
2.31698	1.69681	3.21773
2.32708	1.70609	3.22605
2.33706	1.7153	3.23425
2.34692	1.72446	3.24234
2.35663	1.73356	3.25033
2.3662	1.7426	3.2582
2.37562	1.7516	3.26596
2.38487	1.76055	3.27361
2.39395	1.76946	3.28116
2.40285	1.77833	3.2886
2.41156	1.78716	3.29594
2.42008	1.79596	3.30318
2.42839	1.80474	3.31031
2.43649	1.81349	3.31735
2.44437	1.82223	3.32428
2.45203	1.83094	3.33112
2.45945	1.83965	3.33786
2.46663	1.84836	3.34451
2.47357	1.85706	3.35106
2.48025	1.86576	3.35752
2.48667	1.87448	3.36389
2.49283	1.8832	3.37017
2.49872	1.89195	3.37635
2.50433	1.90071	3.38245
2.50967	1.9095	3.38846
2.51472	1.91832	3.39438
2.51949	1.92718	3.40022
2.52397	1.93608	3.40597
2.52816	1.94502	3.41163
2.53205	1.95401	3.41721
2.53565	1.96306	3.42271
2.53895	1.97217	3.42812
2.54196	1.98133	3.43345
2.54466	1.99057	3.43869
2.54707	1.99988	3.44386
2.54919	2.00926	3.44894
2.55101	2.01872	3.45393
2.55253	2.02826	3.45885
2.55377	2.03789	3.46368
2.55472	2.04761	3.46842
2.55538	2.05743	3.47309
2.55577	2.06734	3.47767
2.55588	2.07735	3.48217
2.55571	2.08747	3.48658
2.55528	2.09769	3.49091
2.55459	2.10801	3.49515
2.55365	2.11845	3.49931
2.55246	2.129	3.50338
2.55102	2.13966	3.50736
2.54936	2.15044	3.51126
2.54747	2.16134	3.51507
2.54536	2.17235	3.51879
2.54304	2.18348	3.52241
2.54052	2.19473	3.52595
2.53781	2.2061	3.5294
2.53492	2.21759	3.53275
2.53186	2.2292	3.53601
2.52864	2.24093	3.53917
2.52526	2.25277	3.54224
2.52174	2.26473	3.54521
2.51809	2.2768	3.54808
2.51431	2.28899	3.55085
2.51043	2.30129	3.55353
2.50644	2.31369	3.5561
2.50236	2.3262	3.55857
2.49821	2.33882	3.56094
2.49398	2.35153	3.56321
2.4897	2.36434	3.56537
2.48536	2.37724	3.56742
2.48099	2.39023	3.56937
2.47659	2.4033	3.57121
2.47217	2.41644	3.57294
2.46774	2.42967	3.57456
2.46331	2.44295	3.57608
2.45889	2.45631	3.57748
2.45449	2.46971	3.57877
2.45012	2.48317	3.57995
2.44578	2.49667	3.58102
2.44149	2.51021	3.58197
2.43724	2.52377	3.58281
2.43306	2.53736	3.58354
2.42894	2.55097	3.58415
2.42489	2.56458	3.58465
2.42093	2.57819	3.58503
2.41704	2.59179	3.5853
2.41324	2.60538	3.58546
2.40954	2.61894	3.5855
2.40593	2.63247	3.58542
2.40243	2.64596	3.58523
2.39903	2.6594	3.58492
2.39574	2.67278	3.5845
2.39256	2.68609	3.58396
2.38949	2.69932	3.58331
2.38653	2.71247	3.58255
2.38369	2.72552	3.58167
2.38096	2.73847	3.58068
2.37834	2.7513	3.57958
2.37584	2.76402	3.57836
2.37346	2.7766	3.57703
2.37118	2.78904	3.57559
2.36901	2.80134	3.57404
2.36695	2.81347	3.57238
2.365	2.82544	3.57061
2.36315	2.83724	3.56873
2.36139	2.84885	3.56675
2.35973	2.86027	3.56466
2.35816	2.87149	3.56246
2.35667	2.8825	3.56015
2.35527	2.8933	3.55774
2.35394	2.90387	3.55523
2.35268	2.91422	3.55261
2.35148	2.92433	3.54989
2.35034	2.93419	3.54707
2.34925	2.94381	3.54415
2.34821	2.95317	3.54113
2.3472	2.96226	3.538
2.34623	2.9711	3.53478
2.34528	2.97965	3.53146
2.34435	2.98793	3.52805
2.34343	2.99593	3.52454
2.34251	3.00365	3.52093
2.34159	3.01107	3.51722
2.34065	3.0182	3.51342
2.3397	3.02503	3.50953
2.33872	3.03157	3.50554
2.33771	3.0378	3.50146
2.33666	3.04374	3.49728
2.33556	3.04936	3.49301
2.33441	3.05469	3.48865
2.3332	3.0597	3.4842
2.33191	3.06441	3.47965
2.33056	3.06882	3.47501
2.32912	3.07291	3.47028
2.32759	3.07671	3.46546
2.32597	3.0802	3.46054
2.32425	3.08338	3.45553
2.32242	3.08627	3.45043
2.32049	3.08886	3.44524
2.31844	3.09115	3.43995
2.31626	3.09316	3.43457
2.31397	3.09487	3.42909
2.31154	3.09629	3.42352
2.30898	3.09744	3.41786
2.30628	3.09831	3.4121
2.30344	3.0989	3.40624
2.30045	3.09923	3.40029
2.29732	3.09929	3.39423
2.29403	3.0991	3.38808
2.2906	3.09865	3.38184
2.28701	3.09796	3.37549
2.28327	3.09703	3.36904
2.27936	3.09586	3.36249
2.2753	3.09446	3.35583
2.27108	3.09285	3.34908
2.26671	3.09101	3.34222
2.26217	3.08897	3.33525
2.25748	3.08673	3.32818
2.25262	3.08429	3.321
2.24762	3.08167	3.31371
2.24245	3.07886	3.30632
2.23713	3.07588	3.29881
2.23166	3.07274	3.2912
2.22604	3.06944	3.28347
2.22027	3.06598	3.27563
2.21436	3.06239	3.26768
2.2083	3.05865	3.25961
2.20211	3.05479	3.25143
2.19578	3.05081	3.24314
2.18932	3.04671	3.23472
2.18274	3.0425	3.2262
2.17602	3.0382	3.21755
2.1692	3.0338	3.20879
2.16225	3.02932	3.1999
2.1552	3.02476	3.1909
2.14804	3.02013	3.18178
2.14078	3.01543	3.17255
2.13343	3.01068	3.16319
2.12599	3.00587	3.15371
2.11847	3.00102	3.14412
2.11087	2.99614	3.1344
2.10319	2.99122	3.12457
2.09545	2.98628	3.11461
2.08765	2.98131	3.10454
2.0798	2.97634	3.09435
2.07189	2.97136	3.08404
2.06394	2.96637	3.07362
2.05596	2.96139	3.06308
2.04794	2.95641	3.05242
2.0399	2.95146	3.04165
2.03184	2.94652	3.03076
2.02377	2.9416	3.01977
2.01569	2.93671	3.00866
2.00761	2.93185	2.99744
1.99953	2.92703	2.98612
1.99146	2.92225	2.97468
1.98341	2.91752	2.96315
1.97537	2.91283	2.9515
1.96736	2.9082	2.93976
1.95938	2.90362	2.92792
1.95144	2.89909	2.91598
1.94354	2.89463	2.90394
1.93567	2.89023	2.89181
1.92786	2.88589	2.87959
1.9201	2.88162	2.86728
1.9124	2.87742	2.85488
1.90476	2.8733	2.8424
1.89717	2.86924	2.82983
1.88966	2.86526	2.81719
1.88222	2.86135	2.80447
1.87484	2.85751	2.79168
1.86754	2.85376	2.77882
1.86032	2.85007	2.76589
1.85317	2.84647	2.75289
1.84611	2.84294	2.73983
1.83912	2.83948	2.72672
1.83222	2.8361	2.71355
1.8254	2.8328	2.70032
1.81866	2.82956	2.68705
1.81201	2.8264	2.67373
1.80543	2.82331	2.66036
1.79894	2.82029	2.64696
1.79253	2.81733	2.63351
1.7862	2.81444	2.62004
1.77995	2.81161	2.60653
1.77377	2.80884	2.593
1.76767	2.80613	2.57944
1.76164	2.80347	2.56586
1.75568	2.80086	2.55226
1.74979	2.7983	2.53865
1.74397	2.79578	2.52503
1.7382	2.79331	2.51139
1.73249	2.79087	2.49775
1.72684	2.78846	2.48411
1.72123	2.78608	2.47047
1.71568	2.78372	2.45683
1.71016	2.78139	2.44319
1.70468	2.77907	2.42957
1.69923	2.77676	2.41595
1.69381	2.77445	2.40235
1.68842	2.77215	2.38877
1.68304	2.76984	2.3752
1.67768	2.76752	2.36166
1.67232	2.76519	2.34814
1.66697	2.76284	2.33464
1.66161	2.76046	2.32117
1.65624	2.75805	2.30773
1.65087	2.7556	2.29433
1.64547	2.75311	2.28096
1.64005	2.75058	2.26762
1.63461	2.74798	2.25432
1.62913	2.74533	2.24106
1.62361	2.74262	2.22784
1.61804	2.73983	2.21466
1.61243	2.73697	2.20152
1.60677	2.73403	2.18843
1.60104	2.73099	2.17538
1.59526	2.72786	2.16238
1.5894	2.72464	2.14942
1.58348	2.7213	2.13652
1.57748	2.71786	2.12366
1.57141	2.7143	2.11085
1.56525	2.71062	2.09809
1.55901	2.70681	2.08538
1.55268	2.70286	2.07272
1.54626	2.69878	2.06011
1.53974	2.69455	2.04755
1.53313	2.69017	2.03505
1.52642	2.68564	2.02259
1.51961	2.68094	2.01018
1.5127	2.67609	1.99782
1.50569	2.67106	1.98551
1.49858	2.66586	1.97325
1.49136	2.66047	1.96104
1.48403	2.65491	1.94887
1.47661	2.64915	1.93675
1.46907	2.6432	1.92468
1.46144	2.63705	1.91265
1.4537	2.63071	1.90067
1.44586	2.62415	1.88873
1.43792	2.61739	1.87683
1.42988	2.61041	1.86498
1.42174	2.60321	1.85316
1.41351	2.5958	1.84138
1.40518	2.58816	1.82964
1.39676	2.58029	1.81794
1.38825	2.5722	1.80627
1.37966	2.56387	1.79464
1.37099	2.55531	1.78303
1.36223	2.54651	1.77146
1.3534	2.53747	1.75992
1.3445	2.52818	1.7484
1.33553	2.51866	1.73691
1.32649	2.50888	1.72545
1.3174	2.49886	1.71401
1.30824	2.4886	1.70259
1.29904	2.47808	1.69119
1.28978	2.46731	1.67981
1.28048	2.45629	1.66845
1.27114	2.44502	1.65711
1.26177	2.4335	1.64578
1.25236	2.42172	1.63446
1.24293	2.4097	1.62316
1.23347	2.39742	1.61187
1.224	2.38489	1.60058
1.21452	2.37212	1.58931
1.20502	2.35909	1.57804
1.19552	2.34582	1.56678
1.18602	2.3323	1.55552
1.17653	2.31854	1.54427
1.16704	2.30453	1.53302
1.15756	2.29029	1.52177
1.1481	2.2758	1.51052
1.13866	2.26109	1.49927
1.12924	2.24614	1.48803
1.11986	2.23096	1.47678
1.1105	2.21556	1.46553
1.10118	2.19993	1.45428
1.09189	2.18409	1.44302
1.08265	2.16803	1.43176
1.07345	2.15177	1.4205
1.06429	2.13529	1.40923
1.05519	2.11862	1.39796
1.04614	2.10175	1.38669
1.03714	2.08469	1.37541
1.0282	2.06745	1.36413
1.01932	2.05002	1.35284
1.0105	2.03241	1.34155
1.00175	2.01464	1.33026
0.993056	1.99671	1.31896
0.984432	1.97861	1.30766
0.975876	1.96036	1.29636
0.967389	1.94197	1.28506
0.958973	1.92344	1.27375
0.950628	1.90477	1.26244
0.942356	1.88598	1.25114
0.934156	1.86706	1.23983
0.926031	1.84804	1.22853
0.917979	1.8289	1.21723
0.910002	1.80967	1.20594
0.9021	1.79034	1.19464
0.894273	1.77092	1.18336
0.88652	1.75143	1.17208
0.878842	1.73186	1.16081
0.871238	1.71223	1.14955
0.863709	1.69254	1.1383
0.856253	1.6728	1.12706
0.84887	1.65301	1.11584
0.84156	1.63318	1.10463
0.834322	1.61332	1.09344
0.827155	1.59344	1.08226
0.820058	1.57354	1.07111
0.813029	1.55363	1.05997
0.80607	1.53371	1.04886
0.799177	1.5138	1.03777
0.79235	1.49389	1.0267
0.785587	1.474	1.01566
0.778888	1.45413	1.00466
0.772251	1.43429	0.993676
0.765675	1.41448	0.982728
0.759158	1.39472	0.971814
0.752698	1.375	0.960934
0.746294	1.35533	0.95009
0.739945	1.33571	0.939283
0.733649	1.31616	0.928516
0.727405	1.29668	0.91779
0.721209	1.27727	0.907106
0.715062	1.25794	0.896465
0.70896	1.23869	0.88587
0.702903	1.21953	0.875321
0.696888	1.20047	0.86482
0.690914	1.1815	0.854368
0.684979	1.16263	0.843967
0.67908	1.14387	0.833618
0.673217	1.12522	0.823323
0.667387	1.10669	0.813081
0.661588	1.08827	0.802895
0.655819	1.06997	0.792767
0.650076	1.05181	0.782695
0.64436	1.03377	0.772683
0.638667	1.01586	0.762731
0.632996	0.998089	0.75284
0.627344	0.980456	0.743011
0.621711	0.962966	0.733245
0.616094	0.94562	0.723542
0.61049	0.928421	0.713905
0.6049	0.911372	0.704332
0.59932	0.894476	0.694826
0.593748	0.877734	0.685386
0.588184	0.861149	0.676014
0.582625	0.844722	0.666709
0.57707	0.828457	0.657474
0.571516	0.812355	0.648307
0.565963	0.796417	0.63921
0.560409	0.780646	0.630183
0.554852	0.765043	0.621227
0.549292	0.749609	0.612341
0.543725	0.734346	0.603527
0.538152	0.719255	0.594783
0.532571	0.704337	0.586112
0.526981	0.689594	0.577512
0.521381	0.675027	0.568985
0.515769	0.660637	0.560529
0.510145	0.646424	0.552146
0.504508	0.632389	0.543836
0.498857	0.618534	0.535598
0.493191	0.604858	0.527432
0.48751	0.591364	0.519339
0.481814	0.57805	0.511319
0.476102	0.564918	0.503371
0.470373	0.551967	0.495496
0.464628	0.5392	0.487693
0.458866	0.526614	0.479962
0.453087	0.514212	0.472303
0.447292	0.501993	0.464717
0.441481	0.489957	0.457203
0.435653	0.478105	0.44976
0.429811	0.466436	0.442389
0.423953	0.454949	0.435089
0.418081	0.443647	0.427861
0.412195	0.432526	0.420704
0.406297	0.421589	0.413618
0.400386	0.410834	0.406602
0.394466	0.400261	0.399657
0.388535	0.38987	0.392782
0.382597	0.37966	0.385978
0.376651	0.36963	0.379243
0.3707	0.359781	0.372579
0.364745	0.35011	0.365983
0.358787	0.340619	0.359457
0.352829	0.331305	0.353
0.346872	0.322169	0.346612
0.340918	0.313208	0.340293
0.334969	0.304423	0.334043
0.329026	0.295812	0.32786
0.323093	0.287375	0.321746
0.31717	0.279109	0.3157
0.31126	0.271014	0.309722
0.305365	0.263089	0.303811
0.299488	0.255333	0.297968
0.293631	0.247743	0.292192
0.287795	0.240319	0.286484
0.281984	0.23306	0.280842
0.276199	0.225963	0.275267
0.270442	0.219027	0.269759
0.264717	0.212251	0.264318
0.259025	0.205633	0.258943
0.253369	0.199171	0.253635
0.247751	0.192863	0.248393
0.242173	0.186709	0.243216
0.236637	0.180705	0.238106
0.231146	0.17485	0.233062
0.225702	0.169142	0.228083
0.220307	0.163579	0.22317
0.214963	0.158159	0.218323
0.209672	0.15288	0.213541
0.204436	0.147741	0.208824
0.199257	0.142738	0.204173
0.194137	0.13787	0.199586
0.189078	0.133135	0.195064
0.184081	0.12853	0.190607
0.179148	0.124053	0.186215
0.174281	0.119703	0.181888
0.169481	0.115476	0.177624
0.16475	0.111371	0.173425
0.160088	0.107385	0.16929
0.155498	0.103516	0.165219
0.150981	0.0997623	0.161211
0.146537	0.0961206	0.157267
0.142167	0.0925892	0.153386
0.137874	0.0891656	0.149569
0.133656	0.0858475	0.145814
0.129516	0.0826327	0.142122
0.125453	0.079519	0.138492
0.121469	0.0765039	0.134925
0.117563	0.0735853	0.13142
0.113737	0.0707608	0.127976
0.10999	0.0680283	0.124594
0.106323	0.0653855	0.121273
0.102736	0.0628302	0.118012
0.0992289	0.0603601	0.114812
0.0958017	0.0579733	0.111673
0.0924543	0.0556673	0.108593
0.0891866	0.0534403	0.105572
0.0859983	0.0512899	0.10261
0.0828891	0.0492143	0.0997075
0.0798585	0.0472112	0.0968628
0.0769062	0.0452787	0.0940758
0.0740314	0.0434149	0.0913462
0.0712337	0.0416177	0.0886734
0.0685124	0.0398853	0.0860571
0.0658667	0.0382157	0.0834967
0.0632959	0.036607	0.0809917
0.0607991	0.0350575	0.0785417
0.0583755	0.0335653	0.076146
0.0560241	0.0321287	0.0738042
0.0537439	0.030746	0.0715157
0.0515339	0.0294155	0.0692799
0.0493931	0.0281355	0.0670962
0.0473203	0.0269045	0.0649641
0.0453144	0.0257208	0.062883
0.0433743	0.0245829	0.0608522
0.0414988	0.0234894	0.0588711
0.0396866	0.0224386	0.056939
0.0379366	0.0214293	0.0550554
0.0362474	0.0204601	0.0532195
0.0346178	0.0195294	0.0514307
0.0330464	0.0186362	0.0496884
0.0315321	0.0177789	0.0479918
0.0300734	0.0169565	0.0463403
0.0286691	0.0161677	0.0447331
0.0273178	0.0154113	0.0431696
0.0260183	0.0146862	0.041649
0.0247691	0.0139912	0.0401707
0.0235689	0.0133253	0.0387338
0.0224165	0.0126874	0.0373378
0.0213104	0.0120765	0.0359818
0.0202495	0.0114916	0.0346651
0.0192323	0.0109318	0.0333871
0.0182576	0.010396	0.0321469
0.0173241	0.00988349	0.0309438
0.0164305	0.00939331	0.0297772
0.0155756	0.00892462	0.0286462
0.0147581	0.00847662	0.0275501
0.0139768	0.00804851	0.0264883
0.0132305	0.00763952	0.0254599
0.012518	0.00724892	0.0244642
0.0118381	0.00687594	0.0235006
0.0111896	0.00651999	0.0225683
0.0105716	0.00618034	0.0216665
0.00998279	0.00585635	0.0207946
0.00942214	0.0055474	0.0199518
0.00888859	0.00525288	0.0191375
0.00838111	0.0049722	0.018351
0.00789867	0.00470481	0.0175915
0.00744029	0.00445016	0.0168584
0.00700501	0.00420772	0.0161509
0.00659189	0.00397699	0.0154685
0.0062	0.00375748	0.0148105
0.00582847	0.00354871	0.0141762
0.00547642	0.00335024	0.0135649
0.00514302	0.00316162	0.012976
0.00482745	0.00298244	0.0124089
0.00452891	0.00281227	0.011863
0.00424667	0.00265067	0.0113377
0.00397996	0.0024974	0.0108323
0.00372807	0.00235201	0.0103462
0.00349031	0.00221416	0.00987893
0.00326602	0.0020835	0.00942985
0.00305454	0.00195972	0.00899842
0.00285526	0.00184249	0.00858408
0.00266758	0.00173153	0.00818628
0.00249092	0.00162653	0.00780451
0.00232473	0.00152722	0.00743823
0.00216848	0.00143333	0.00708694
0.00202166	0.00134461	0.00675015
0.00188377	0.00126081	0.00642732
0.00175434	0.00118169	0.00611806
0.00163293	0.00110702	0.00582186
0.00151911	0.00103659	0.00553828
0.00141245	0.000970179	0.00526686
0.00131256	0.000907597	0.00500717
0.00121909	0.000848648	0.00475879
0.00113165	0.000793147	0.00452131
0.00104991	0.000740919	0.00429433
0.000973546	0.000691793	0.00407747
0.000902237	0.000645609	0.00387033
0.000835691	0.000602171	0.00367256
0.000773626	0.000561417	0.0034838
0.000715773	0.000523161	0.00330369
0.00066188	0.000487267	0.0031319
0.000611703	0.000453607	0.0029681
0.000565002	0.000422057	0.00281198
0.000521587	0.000392502	0.00266323
0.000481238	0.000364829	0.00252154
