# Supplementary material for: Structural basis of supercoiling-induced CRISPR–Cas9 off-target activity
Source: Nature. 2026 Mar 25;653(8114):627–35. doi: 10.1038/s41586-026-10255-7 (PMC13171457; doi:10.1038/s41586-026-10255-7)
Supplement: Supplementary file 7 — Source Data Fig. 4 [file 41586_2026_10255_MOESM7_ESM.xlsx]

## Sheet: Figure 4e
	(-)SC 211 bp versus WT Cas9
sgRNA Length (nt)	Replicate #1	Replicate #2	Replicate #3	Average	STD	SEM		Fraction Cleaved across replicates, averages, STD and SEM used to plot Figure 4e.
20	0.689296	0.789242	0.755266	0.744601	0.0508196	0.0293407
18	0.679457	0.668572	0.667848	0.671959	0.00650378	0.00375496
16	0.361732	0.254762	0.239222	0.285239	0.0666991	0.0385087
14	0.0158937	0.0052085	0.00273231	0.00794483	0.00699435	0.00403819
12	0.000351316	0.00116077	0.0162414	0.00591784	0.00894965	0.00516708
	(-)SC 126 bp versus WT Cas9
sgRNA Length (nt)	Replicate #1	Replicate #2	Replicate #3	Average	STD	SEM
20	0.67171	0.605937	0.789463	0.689037	0.0929819	0.0354841
18	0.641134	0.683757	0.541343	0.622078	0.0730944	0.0524281
16	0.48444	0.412987	0.517497	0.471642	0.0534178	0.0197001
14	0.0332613	0.0477996	0.0553832	0.0454814	0.0112417	0.00868785
12	0.0343625	0.0563149	0.0610553	0.0505776	0.0142413	0.0104721
	Linear 126 bp versus WT Cas9
sgRNA Length (nt)	Replicate #1	Replicate #2	Replicate #3	Average	STD	SEM
20	0.726574	0.70699	0.692553	0.708706	0.0170752	0.00985839
18	0.705541	0.741315	0.803399	0.750085	0.0495153	0.0285877
16	0.0164599	0.0210893	0.0626057	0.033385	0.0254116	0.0146714
14	-0.039692	-0.0770648	0.149991	0.011078	0.121745	0.0702893
12	-0.000553538	-0.00175886	-0.00826024	-0.00352421	0.00414556	0.00239344
