# Supplementary material for: Structural basis of supercoiling-induced CRISPR–Cas9 off-target activity
Source: Nature. 2026 Mar 25;653(8114):627–35. doi: 10.1038/s41586-026-10255-7 (PMC13171457; doi:10.1038/s41586-026-10255-7)
Supplement: Supplementary file 8 — Source Data Fig. 5 [file 41586_2026_10255_MOESM8_ESM.xlsx]

## Sheet: Figure 5c
No Supercoiling (σ = 0)			(-) Supercoiling (σ = -0.1)			(-) Supercoiling (σ = -0.5)
Force (pN)	Distance (μm)		Force (pN)	Distance (μm)		Force (pN)	Distance (μm)		Force distance coordinates used to plot Figure 5c.
9.81358	0.107419		9.68346	0.296804		9.72353	1.35281
9.81791	0.152093		9.68083	0.210173		9.71812	1.45766
9.81754	0.0840393		9.6799	0.119051		9.7208	1.4325
9.8175	0.105104		9.67687	0.43697		9.72514	1.5468
9.81571	0.0358795		9.67759	0.141958		9.72346	1.32159
9.81817	0.355112		9.67946	0.0594314		9.72257	1.33523
9.81745	0.182971		9.67932	0.281318		9.72325	1.21628
9.81452	0.0441372		9.67561	0.0524307		9.72374	0.274078
9.81811	0.132555		9.68058	0.418405		9.72169	0.0636541
9.81581	0.247697		9.67963	0.0816472		9.72146	0.0452947
9.81862	0.317929		9.67801	0.194732		9.72095	0.0496759
9.81425	0.193206		9.67885	0.321553		9.72408	0.17239
9.81683	0.325672		9.68512	0.064999		9.72315	0.137463
9.81902	0.284177		9.68969	0.425583		9.72436	0.154774
9.8157	0.11173		9.70036	0.100475		9.72064	0.170845
9.82451	0.169509		9.71157	0.146171		9.72173	0.0615128
9.86411	0.103356		9.72491	0.144939		9.72089	0.0485423
9.91751	0.352227		9.74514	0.198346		9.72272	0.0822881
9.97527	0.102711		9.77283	0.316433		9.72013	0.0821507
10.0422	0.152417		9.81395	0.0773		9.72362	0.0723387
10.0867	0.289877		9.86623	0.146555		9.72201	0.206468
10.1314	0.187338		9.91829	0.186764		9.72029	0.132579
10.1744	0.163182		9.97859	0.266959		9.71841	0.274239
10.206	0.0917273		10.0369	0.303311		9.72214	0.178552
10.2409	0.383346		10.1177	0.230465		9.71987	0.0568178
10.2769	0.17694		10.1869	0.409599		9.72138	0.181233
10.3155	0.152476		10.2762	0.417141		9.72182	0.0924913
10.3433	0.168173		10.364	0.326156		9.71988	0.109289
10.3837	0.0573422		10.4549	0.240061		9.72196	0.170955
10.4185	0.0927097		10.5534	0.40349		9.72281	0.14722
10.453	0.0664948		10.6477	0.500443		9.71939	0.215179
10.4894	0.207974		10.7421	0.473984		9.72233	0.22146
10.5156	0.106368		10.8246	0.433835		9.72213	0.151496
10.5451	0.317797		10.9196	0.34296		9.72163	0.174987
10.5799	0.280176		11.0127	0.152423		9.72341	0.318559
10.6059	0.227678		11.1054	0.399029		9.72266	0.185869
10.6353	0.151688		11.2055	0.547764		9.7233	0.256647
10.6645	0.258661		11.2997	0.601733		9.71945	0.0430584
10.69	0.331332		11.3958	0.474069		9.72324	0.130799
10.724	0.149674		11.489	0.553243		9.7223	0.220972
10.7502	0.300666		11.5867	0.5245		9.72445	0.146441
10.7812	0.257485		11.68	0.365452		9.72455	0.0427087
10.8186	0.398292		11.7702	0.528871		9.72281	0.12037
10.8621	0.183215		11.849	0.697218		9.723	0.112152
10.9083	0.119733		11.9376	0.447352		9.72344	0.14476
10.9653	0.249045		12.0047	0.752197		9.71931	0.0711268
11.0307	0.041613		12.0521	0.745221		9.71986	0.147067
11.0836	0.387021		12.1007	0.817162		9.72202	0.143433
11.1493	0.211313		12.1504	0.802701		9.7189	0.0431947
11.2141	0.194809		12.1911	0.747885		9.7189	0.109991
11.2649	0.19267		12.2323	0.630465		9.72195	0.142377
11.3224	0.139042		12.2757	0.787598		9.72398	0.0925659
11.3768	0.345539		12.3167	0.712216		9.72447	0.183883
11.4439	0.203653		12.3598	0.6153		9.72121	0.0801851
11.5095	0.273189		12.4027	0.788309		9.72054	0.161542
11.5813	0.17562		12.4456	0.882753		9.72344	0.241263
11.653	0.258714		12.4879	0.917208		9.72202	0.255509
11.7221	0.173071		12.5313	0.736117		9.719	0.257782
11.801	0.0412964		12.5735	0.821783		9.72259	0.229607
11.8669	0.0929127		12.6168	0.678077		9.72123	0.174141
11.9378	0.115305		12.6592	0.822823		9.71904	0.121984
12.0116	0.300913		12.7025	0.833225		9.71981	0.0847428
12.076	0.0835828		12.7707	1.02178		9.72094	0.211905
12.1317	0.197004		12.858	1.03146		9.72286	0.0302342
12.1957	0.324479		12.9343	0.819629		9.72387	0.131808
12.2533	0.471474		13.0223	0.906516		9.72423	0.116749
12.3193	0.313592		13.1068	1.12551		9.72463	0.152495
12.3855	0.275531		13.1945	1.06233		9.72282	0.198465
12.4422	0.384776		13.2791	1.17409		9.72525	0.152856
12.513	0.447245		13.3735	1.10493		9.72843	0.0992107
12.5744	0.237963		13.4653	1.14934		9.73497	0.158939
12.6345	0.324285		13.5654	1.50081		9.73872	0.0884005
12.7016	0.305549		13.6471	1.3655		9.75152	0.186123
12.7629	0.186737		13.7402	1.44896		9.76248	0.0539768
12.8286	0.481725		13.8444	1.53309		9.77529	0.175236
12.8862	0.396851		13.9412	1.45576		9.79392	0.151139
12.9544	0.477101		14.0272	1.7563		9.81217	0.176574
13.0206	0.385871		14.1237	1.97147		9.83218	0.0601044
13.0804	0.677806		14.22	2.08882		9.84618	0.217596
13.1468	0.629706		14.3152	2.21714		9.86482	0.10689
13.2117	0.453346		14.4044	2.41952		9.88726	0.089422
13.2818	0.447174		14.5053	2.54573		9.90732	0.211334
13.3347	0.60675		14.5993	2.34364		9.93332	0.0946478
13.4054	0.569316		14.692	2.88294		9.95291	0.168044
13.4612	0.775167		14.777	2.78037		9.9738	0.0778215
13.5304	0.762294		14.8707	2.99618		10.0005	0.170151
13.5935	0.831446		14.918	3.27447		10.023	0.0601205
13.6494	0.616998		14.9725	3.48643		10.0504	0.245286
13.7204	1.15174		15.0165	3.39708		10.0694	0.186024
13.7804	0.983925		15.058	3.58325		10.0928	0.20422
13.8448	1.08386		15.0967	3.70787		10.1153	0.179723
13.9055	1.01096		15.14	3.86428		10.1383	0.0560839
13.9738	1.29141		15.1839	4.22757		10.1574	0.198806
14.0347	1.08146		15.2241	4.4272		10.1826	0.139255
14.0968	1.37124		15.2652	4.65309		10.2085	0.154809
14.1629	1.15141		15.3035	4.33992		10.2285	0.0912005
14.2303	1.39547		15.3512	4.54798		10.255	0.165942
14.2903	1.5119		15.3891	4.9541		10.2844	0.272326
14.3512	1.52297		15.4274	5.0644		10.3082	0.201941
14.4147	1.62893		15.4718	5.42798		10.3419	0.185886
14.481	1.93506		15.5081	5.60327		10.3695	0.242169
14.5396	2.02206		15.5517	6.0246		10.3977	0.315735
14.6031	2.1409		15.592	6.51246		10.4289	0.189847
14.6718	2.37063		15.6323	6.69547		10.4541	0.299217
14.7363	2.3121		15.6744	6.97025		10.4862	0.254179
14.7924	2.84123		15.7165	7.48127		10.5259	0.187096
14.859	2.97609		15.7521	7.75261		10.5616	0.163807
14.9195	3.47393		15.8002	8.37907		10.5959	0.198108
14.9829	3.55334		15.836	8.9588		10.6374	0.221774
15.049	3.7658		15.8808	9.85195		10.6818	0.0833873
15.1138	4.2046		15.9137	10.1449		10.7225	0.322347
15.1721	4.66885		15.9575	11.0172		10.768	0.0231798
15.2357	4.91902		15.9936	11.4412		10.8174	0.195506
15.2905	5.47911		16.0328	12.0204		10.8683	0.101343
15.3563	5.94652		16.0708	12.9969		10.9143	0.253464
15.413	6.9402		16.1096	13.2737		10.9652	0.209885
15.4719	7.3927		16.149	14.6854		11.0273	0.206213
15.5254	8.17091		16.1804	15.6117		11.0948	0.203152
15.5856	9.09499		16.2267	16.5222		11.1642	0.260696
15.6476	10.1168		16.2637	17.5413		11.2378	0.285191
15.7019	11.4214		16.3006	18.7439		11.3274	0.353392
15.7542	13.1003		16.3364	19.9709		11.399	0.28337
15.8095	14.513		16.3742	21.2931		11.477	0.426818
15.8568	16.1282		16.4115	22.3636		11.5424	0.55867
15.906	18.1045		16.4493	23.6805		11.6023	0.449642
15.9568	19.9383		16.4866	24.8967		11.6708	0.387302
16.0055	22.3658		16.5189	26.3872		11.7294	0.499197
16.0558	25.1783		16.5533	27.5158		11.7921	0.545906
16.097	27.5655		16.5898	28.9595		11.8303	0.415568
16.1391	30.3986		16.6343	30.3439		11.8609	0.666299
16.181	32.404		16.6775	32.2498		11.8923	0.556597
16.2127	35.3619		16.7206	33.5768		11.9295	0.525074
16.2522	37.8933		16.7587	35.4614		11.9661	0.759361
16.2839	40.2008		16.7987	36.7721		11.9994	0.774105
16.3238	43.2019		16.8486	38.5138		12.0397	0.792782
16.3577	45.6294		16.8884	39.9238		12.0674	0.620676
16.3989	48.3831		16.9294	41.5836		12.1091	0.774761
16.4293	50.7522		16.9739	42.8787		12.1441	0.706731
16.4735	53.284		17.0127	44.1815		12.1764	0.768479
16.5125	55.6243		17.0599	45.433		12.2129	0.850037
16.548	58.0439		17.1045	47.1629		12.2477	0.777071
16.5772	60.1877		17.1536	48.3616		12.2892	0.978502
16.5995	61.7243		17.1989	49.5603		12.3245	0.79691
16.6283	63.2166		17.2451	50.3934		12.3581	0.720329
16.6565	64.7266		17.3049	51.8422		12.3908	0.86418
16.6833	66.2192		17.3607	52.9786		12.4272	0.917477
16.7124	67.697		17.4133	54.1316		12.4633	0.927947
16.7401	69.1818		17.4702	55.3723		12.4957	0.980819
16.7684	70.5677		17.5282	56.2539		12.5317	0.894214
16.7977	72.1897		17.5885	57.4191		12.5731	0.922929
16.8234	73.4502		17.6374	58.7597		12.6042	0.899332
16.8521	74.7006		17.6888	59.8439		12.6402	0.947523
16.8831	75.929		17.7393	60.3868		12.6734	1.04763
16.9092	77.4609		17.7877	60.9047		12.7115	0.984722
16.9357	78.4009		17.8305	61.7778		12.7433	0.948529
16.9662	79.7902		17.8822	62.4395		12.78	0.981404
16.9955	80.9613		17.9282	63.299		12.8201	1.27541
17.0239	82.1483		17.9717	63.8466		12.8549	1.10153
17.055	83.3692		18.0211	64.4734		12.8896	1.00591
17.0861	84.4805		18.0727	65.0324		12.9246	1.17305
17.1109	85.7461		18.1282	66.0097		12.962	1.17297
17.1395	86.7025		18.1911	66.9497		12.9928	1.05423
17.1714	87.9577		18.2456	67.929		13.0305	0.954652
17.2026	89.395		18.3071	68.7527		13.0683	1.28031
17.2273	90.1909		18.3672	69.5583		13.0979	1.04361
17.2581	91.2599		18.4257	70.2908		13.1498	1.05709
17.29	92.573		18.4884	71.1708		13.1915	1.31938
17.3188	93.4193		18.544	71.9058		13.244	1.07806
17.3471	94.7653		18.608	72.6796		13.2969	1.27479
17.3807	95.5442		18.6706	73.3956		13.3502	1.34371
17.4071	96.7568		18.73	74.1666		13.3925	1.27029
17.4407	97.8465		18.795	74.9447		13.4508	1.1128
17.4708	98.4553		18.8697	75.1966		13.496	1.37643
17.5019	99.8094		18.9417	75.8795		13.5521	1.28066
17.5303	100.891		19.0074	76.4718		13.6051	1.43947
17.5615	101.57		19.0838	77.0804		13.6516	1.53105
17.5914	102.747		19.1496	77.7834		13.7081	1.46072
17.6199	103.816		19.2223	78.3867		13.7544	1.54547
17.6546	104.594		19.2908	78.6992		13.8096	1.53966
17.6863	105.733		19.3631	79.2896		13.8587	1.51622
17.7135	106.679		19.4399	79.656		13.909	1.5309
17.7473	107.507		19.5039	80.1929		13.9637	1.70738
17.774	108.516		19.5779	80.8216		14.0075	1.56947
17.8072	109.252		19.6576	81.0879		14.0589	1.68387
17.8394	110.402		19.7235	82.1799		14.1105	1.56538
17.865	111.173		19.798	82.7594		14.1663	1.72227
17.9	112.15		19.8713	83.1285		14.2121	1.70422
17.9318	112.73		19.9363	83.9883		14.2653	1.69354
17.9647	113.926		20.0056	84.3621		14.3173	1.75975
17.9935	114.73		20.0708	84.9855		14.3729	1.80202
18.0232	115.543		20.1154	85.2864		14.4177	1.86741
18.056	116.581		20.1654	86.1562		14.4682	1.86766
18.0911	117.086		20.217	86.5662		14.5192	1.82906
18.1214	118.211		20.2715	87.4193		14.5682	1.89666
18.1565	118.905		20.323	88.2232		14.6154	1.91345
18.1831	119.522		20.3766	89.2372		14.6668	1.97704
18.2168	120.542		20.4279	90.0521		14.7197	2.08995
18.2453	121.207		20.485	91.088		14.7676	2.17919
18.2755	122.015		20.5378	92.0273		14.8169	2.44024
18.312	122.834		20.5956	93.209		14.8664	2.38013
18.3416	123.442		20.6488	94.3309		14.917	2.49948
18.3764	124.306		20.7	95.1378		14.9676	2.36818
18.4038	125.091		20.7724	96.7864		15.0143	2.65448
18.4374	125.795		20.8341	97.9427		15.0671	2.69441
18.4702	126.442		20.9028	99.4398		15.11	2.73964
18.5017	127.039		20.9631	100.867		15.1601	2.82514
18.5384	127.881		21.0314	102.552		15.2114	2.91606
18.5674	128.518		21.0648	103.682		15.2642	2.85896
18.5987	129.171		21.0969	104.542		15.306	3.27902
18.6344	129.493		21.1078	104.857		15.3625	3.36418
18.6658	130.306		21.1105	105.031		15.4159	3.17344
18.6978	130.571		21.1146	105.023		15.4608	3.39387
18.7306	131.443		21.1384	105.256		15.5114	3.36357
18.7664	131.851		21.1741	105.844		15.5622	3.49943
18.7985	132.176		21.2253	106.808		15.6073	3.62665
18.8291	132.725		21.2934	108.439		15.6589	3.93052
18.8674	133.119		21.3705	110.153		15.7109	4.03071
18.8992	133.359		21.4404	111.667		15.7628	4.06676
18.9312	133.878		21.5178	113.522		15.8066	4.2888
18.969	134.109		21.587	115.279		15.8612	4.38304
18.9997	134.242		21.6636	117.098		15.9086	4.55385
19.0464	134.657		21.733	118.626		15.9591	4.78752
19.0912	135.023		21.7768	119.827		16.0192	5.04142
19.1446	135.608		21.8227	121.047		16.0763	5.40866
19.1854	135.938		21.8602	121.879		16.1409	5.83729
19.2338	136.178		21.8995	123.013		16.1922	6.35377
19.2864	136.654		21.9377	123.787		16.25	6.65629
19.3377	136.98		21.98	124.66		16.3091	7.12951
19.3804	137.564		22.0185	125.726		16.379	7.86751
19.4325	137.794		22.0553	126.584		16.4294	8.36006
19.4857	138.05		22.0951	127.313		16.4936	9.1075
19.5314	138.686		22.1337	127.891		16.5524	9.62695
19.5836	138.913		22.1713	129.128		16.6052	10.5034
19.6271	139.171		22.2102	129.903		16.6639	11.3124
19.6778	139.614		22.2483	130.727		16.7244	12.3528
19.7324	139.771		22.2886	131.507		16.7801	13.1159
19.7755	140.104		22.3254	132.476		16.8337	13.9443
19.8194	140.473		22.3673	133.423		16.889	14.8685
19.861	140.675		22.4051	134.367		16.947	16.0201
19.8943	140.92		22.4429	135.016		17.0046	17.0718
19.9437	141.126		22.4864	135.527		17.0554	17.8096
19.9882	141.463		22.524	136.655		17.1081	19.1361
20.0279	141.841		22.5648	137.382		17.1653	20.3398
20.068	141.859		22.6032	138.096		17.2254	21.6108
20.1113	142.493		22.6497	139.106		17.2793	22.8715
20.1529	142.463		22.7059	140.035		17.338	24.125
20.1914	142.838		22.7635	141.273		17.3908	25.3168
20.2382	143.02		22.8227	142.333		17.4436	26.3611
20.2779	143.398		22.879	143.486		17.4994	27.7162
20.3208	143.575		22.9379	144.258		17.5583	28.7853
20.3636	143.72		22.9937	145.331		17.6108	30.0451
20.4045	144.207		23.0588	146.363		17.6738	31.2772
20.448	144.469		23.1163	146.981		17.7274	32.4355
20.4896	144.826		23.1755	148.039		17.7848	33.3096
20.5339	144.756		23.2388	148.513		17.8404	34.3947
20.5688	145.041		23.2996	149.332		17.8999	35.5285
20.6105	145.522		23.3616	150.026		17.9559	36.4077
20.6545	145.654		23.4256	150.37		18.0164	37.2826
20.6923	145.884		23.4909	150.91		18.0696	38.1404
20.741	146.117		23.5551	151.331		18.1272	38.8916
20.7765	146.226		23.6134	151.775		18.189	39.8634
20.8168	146.474		23.6753	151.991		18.2427	40.3742
20.8676	146.71		23.7397	152.079		18.3045	41.3198
20.9253	147.168		23.8008	152.377		18.3609	42.1275
20.987	147.583		23.8664	153.004		18.4198	42.7295
21.0478	147.679		23.9321	152.968		18.4799	43.4116
21.095	147.966		23.9961	153.19		18.5372	43.9988
21.1472	148.313		24.0576	153.445		18.6	44.7547
21.194	148.65		24.1284	153.476		18.6607	45.4585
21.2453	148.716		24.1907	153.703		18.7191	46.0761
21.2969	149.217		24.2466	153.858		18.7792	46.8605
21.345	149.341		24.3118	153.97		18.8378	47.3953
21.3936	149.572		24.3612	154.312		18.8962	48.0449
21.4551	149.818		24.3993	154.353		18.959	48.5491
21.5068	149.826		24.4399	154.456		19.0215	48.8576
21.561	150.181		24.4788	154.353		19.0786	49.4423
21.616	150.363		24.5066	154.589		19.1392	49.7517
21.6784	150.705					19.2016	50.0524
21.7297	150.683					19.2595	50.6729
21.7804	150.849					19.3181	51.069
21.8326	151.029					19.3758	51.4984
21.8822	150.871					19.433	51.9374
21.9343	151.075					19.4995	52.4021
21.9848	151.186					19.5669	52.6515
22.0347	151.715					19.6302	52.9861
22.088	151.646					19.6908	53.3729
22.1391	151.636					19.7484	53.659
22.1978	151.793					19.8096	53.9472
22.2604	151.881					19.8713	54.407
22.329	151.862					19.9312	54.7188
22.3847	152.265					19.9897	54.9881
22.4519	151.884					20.0543	55.326
22.5181	152.29					20.1151	55.7288
22.5792	152.362					20.1796	55.6276
22.6465	152.608					20.2413	55.9474
22.7132	152.685					20.3013	56.1633
22.7657	152.73					20.3661	56.3847
22.8338	153.037					20.4245	56.719
22.8966	152.908					20.4874	56.9429
22.9605	153.058					20.5511	57.0584
23.0263	153.291					20.6148	57.2444
23.0909	153.159					20.6753	57.5963
23.1566	153.033					20.7394	57.7002
23.2152	153.227					20.7976	57.802
23.2784	153.46					20.8609	57.9631
23.3428	152.897					20.92	58.2781
23.4076	153.502					20.9868	58.5874
23.4701	153.479					21.0486	58.6288
23.5334	153.635					21.1103	58.7882
23.5988	153.663					21.1674	59.0767
23.6652	153.687					21.2343	59.2976
23.7304	153.6					21.2993	59.3206
23.7997	154.017					21.3586	59.5869
23.8725	154.057					21.4197	59.5866
23.9453	154.012					21.4826	59.95
24.0139	154.12					21.5459	60.1818
24.0773	154.117					21.6026	60.2658
24.1504	154.251					21.6671	60.3333
24.2251	154.271					21.7298	60.4592
24.2959	154.461					21.7924	60.6407
24.3661	154.553					21.8565	61.0161
24.4469	154.742					21.9144	61.1372
24.5221	154.613					21.9862	61.0316
24.5944	154.763					22.0433	61.3826
24.6684	154.97					22.1088	61.5846
24.7464	154.934					22.1695	61.5548
24.8218	154.89					22.2306	61.8479
24.8937	155.269					22.2965	62.1331
24.9731	154.985					22.3593	62.2716
25.0463	155.159					22.4248	62.6131
25.109	155.165					22.4852	62.7099
25.1969	155.023					22.5443	62.7818
25.2692	155.527					22.6139	63.1928
25.3479	155.417					22.6739	63.1384
25.4168	155.535					22.7348	63.5014
25.4923	155.67					22.7953	63.7195
25.5669	155.751					22.861	63.7238
25.6405	155.879					22.9207	64.1567
25.7103	155.95					22.987	64.1876
25.7889	156.134					23.0506	64.4006
25.8651	156.131					23.1157	64.4708
25.9382	156.239					23.1733	64.7251
26.0142	156.357					23.2363	65.1143
26.0903	156.482					23.3005	65.0819
26.1524	156.522					23.3608	65.2867
26.2256	156.812					23.4252	65.778
26.2982	157.014					23.4839	65.9833
26.3751	157.077					23.5506	66.3525
26.4489	157.036					23.6138	66.4839
26.5259	157.294					23.6725	66.9267
26.5961	157.473					23.7416	67.1411
26.6726	157.701					23.8048	67.3788
26.744	157.799					23.86	67.4713
26.8201	157.882					23.9255	67.99
26.8965	157.938					23.9892	68.396
26.9671	158.259					24.0544	68.473
27.0385	158.58					24.1195	69.0176
27.1162	158.625					24.1777	69.3024
27.1762	159.065					24.2428	69.5733
27.2446	159.356					24.3002	69.9608
27.3065	159.564					24.3632	70.432
27.3688	159.674					24.4267	70.9089
27.4337	160.406					24.4864	71.1045
27.4965	160.81					24.5478	71.7964
27.5587	161.446					24.6031	72.2344
27.6132	162.183					24.663	72.8164
27.6382	162.682					24.724	73.2997
27.6527	162.981					24.7873	73.6196
27.6767	163.3					24.8499	74.4414
27.7118	164.001					24.9082	74.993
27.7473	164.982					24.9698	75.7299
27.7904	165.384					25.0237	76.3847
27.8378	166.73					25.0863	77.1367
27.8801	168.418					25.1453	77.8549
27.9217	169.473					25.2029	78.5849
27.9465	170.448					25.2645	79.4808
27.968	171.364					25.3187	80.1959
27.9805	171.872					25.3784	81.0127
27.9815	171.959					25.4377	81.7061
27.9871	172.253					25.4941	82.5885
27.9855	172.179					25.5536	83.5992
27.9871	172.017					25.61	84.5784
27.9875	172.131					25.6743	85.5031
27.987	171.801					25.7182	86.1922
27.9892	172.124					25.7802	87.2448
27.987	172.034					25.8347	88.4424
27.9864	172.007					25.8936	89.4463
27.9853	171.922					25.9544	90.3147
27.9866	171.993					26.0138	91.4353
27.9832	172.213					26.0702	92.5411
27.9873	171.876					26.1288	93.5688
27.9878	171.832					26.1847	94.7068
27.9854	171.935					26.2351	95.7955
27.9886	171.837					26.2808	96.8504
						26.3343	97.9378
						26.3757	98.7676
						26.4234	99.7153
						26.4718	100.489
						26.5175	101.69
						26.562	102.563
						26.6095	103.527
						26.6563	104.573
						26.6999	105.407
						26.7411	106.449
						26.7859	107.424
						26.832	108.608
						26.8781	109.256
						26.9199	110.415
						26.9655	111.568
						27.0117	112.515
						27.057	113.525
						27.0985	114.484
						27.1405	115.55
						27.1847	116.685
						27.2321	117.779
						27.2754	118.876
						27.3224	119.882
						27.3672	121.153
						27.4064	122.263
						27.4556	123.529
						27.499	124.562
						27.5439	125.558
						27.5859	126.962
						27.6363	127.925
						27.676	129.171
						27.7231	130.281
						27.764	131.495
						27.8093	132.855
						27.8519	133.92
						27.8942	135.336
						27.9375	136.751
						27.9793	138.416
						28.0146	139.983
						28.0545	142.027
						28.0942	143.797
						28.134	145.673
						28.1714	147.932
						28.2096	150.069
						28.2503	152.237
						28.2874	154.495
						28.3168	156.612
						28.3556	158.78
						28.3907	161.435
						28.4244	163.955
						28.4578	166.728
						28.4963	169.461
						28.5292	172.422
						28.556	174.968
						28.5797	176.759
						28.5859	178.498
						28.5897	178.965
						28.5914	179.126
						28.5895	178.959
						28.5675	178.882

## Sheet: Figure 5d
Middle Panel						Bottom Panel
Time (sec)	Donor Intensity [a.u.]	Donor Smoothed Intensity [a.u.]	Acceptor Intensity [a.u.]	Acceptor Smoothed Intensity [a.u.]		Time (sec)	FRET		Intensity values used to plot Figure 5d.
0	0.102	0.142	-0.152352	-0.192352		0	0
0.0628931	0.302	0.082	-0.152352	-0.192352		0.0628931	0
0.125786	0.002	-0.018	-0.252352	-0.192352		0.125786	0
0.188679	-0.298	-0.078	-0.252352	-0.172352		0.188679	0
0.251572	-0.198	-0.178	-0.152352	-0.132352		0.251572	0
0.314465	-0.198	-0.178	-0.052352	-0.152352		0.314465	0
0.377358	-0.198	-0.138	0.047648	-0.132352		0.377358	0
0.440252	0.002	-0.118	-0.352352	-0.152352		0.440252	0
0.503145	-0.098	-0.078	-0.152352	-0.172352		0.503145	0
0.566038	-0.098	-0.018	-0.252352	-0.152352		0.566038	0
0.628931	0.002	-0.018	-0.152352	-0.052352		0.628931	0
0.691824	0.102	0.002	0.147648	-0.032352		0.691824	0
0.754717	0.002	0.002	0.147648	0.027648		0.754717	0
0.81761	0.002	-0.038	-0.052352	0.007648		0.81761	0
0.880503	-0.098	0.202	0.047648	-0.072352		0.880503	0
0.943396	-0.198	0.222	-0.252352	-0.072352		0.943396	0
1.00629	1.302	0.202	-0.252352	-0.092352		1.00629	0
1.06918	0.102	0.142	0.147648	-0.132352		1.06918	0
1.13208	-0.098	0.122	-0.152352	-0.092352		1.13208	0
1.19497	-0.398	-0.098	-0.152352	-0.032352		1.19497	0
1.25786	-0.298	-0.138	-0.052352	0.027648		1.25786	0
1.32075	0.202	-0.138	0.047648	0.047648		1.32075	0
1.38365	-0.098	-0.058	0.447648	0.087648		1.38365	0
1.44654	-0.098	-0.018	-0.052352	0.047648		1.44654	0
1.50943	0.002	0.042	0.047648	0.127648		1.50943	0.752429
1.57233	-0.098	0.182	-0.252352	0.247648		1.57233	0.576397
1.63522	0.502	0.202	0.447648	0.427648		1.63522	0.679186
1.69811	0.602	0.242	1.04765	0.527648		1.69811	0.685571
1.76101	0.002	0.342	0.847648	0.807648		1.76101	0.702518
1.8239	0.202	0.302	0.547648	0.987648		1.8239	0.765828
1.88679	0.402	0.262	1.14765	0.867648		1.88679	0.768069
1.94969	0.302	0.342	1.34765	0.727648		1.94969	0.680269
2.01258	0.402	0.482	0.447648	0.647648		2.01258	0.573318
2.07547	0.402	0.502	0.147648	0.447648		2.07547	0.471383
2.13836	0.902	0.522	0.147648	0.427648		2.13836	0.450323
2.20126	0.502	0.462	0.147648	0.667648		2.20126	0.591023
2.26415	0.402	0.422	1.24765	1.06765		2.26415	0.716712
2.32704	0.102	0.442	1.64765	1.10765		2.32704	0.714774
2.38994	0.202	0.382	2.14765	1.34765		2.38994	0.779146
2.45283	1.002	0.422	0.347648	1.28765		2.45283	0.753166
2.51572	0.202	0.502	1.34765	1.00765		2.51572	0.667472
2.57862	0.602	0.642	0.947648	0.627648		2.57862	0.494348
2.64151	0.502	0.502	0.247648	0.887648		2.64151	0.638757
2.7044	0.902	0.562	0.247648	0.827648		2.7044	0.595581
2.7673	0.302	0.642	1.64765	0.627648		2.7673	0.494348
2.83019	0.502	0.542	1.04765	0.747648		2.83019	0.57973
2.89308	1.002	0.442	-0.052352	1.08765		2.89308	0.711045
2.95597	0.002	0.402	0.847648	0.927648		2.95597	0.697664
3.01887	0.402	0.282	1.94765	1.02765		3.01887	0.784675
3.08176	0.102	0.082	0.847648	1.40765		3.08176	0.944953
3.14465	-0.098	0.362	1.54765	1.28765		3.14465	0.780559
3.20755	0.002	0.282	1.84765	1.04765		3.20755	0.787914
3.27044	1.402	0.202	0.247648	1.28765		3.27044	0.864397
3.33333	0.002	0.262	0.747648	1.10765		3.33333	0.80871
3.39623	-0.298	0.362	2.04765	0.767648		3.39623	0.679546
3.45912	0.202	0.062	0.647648	0.987648		3.45912	0.940933
3.52201	0.502	0.122	0.147648	1.04765		3.52201	0.895695
3.58491	-0.098	0.162	1.34765	0.747648		3.58491	0.821909
3.6478	0.302	0.122	1.04765	0.967648		3.6478	0.888037
3.71069	-0.098	0.142	0.547648	0.987648		3.71069	0.874297
3.77358	0.002	0.222	1.74765	0.787648		3.77358	0.780121
3.83648	0.602	0.242	0.247648	0.687648		3.83648	0.739686
3.89937	0.302	0.362	0.347648	0.867648		3.89937	0.705607
3.96226	0.402	0.502	0.547648	0.567648		3.96226	0.530687
4.02516	0.502	0.402	1.44765	0.747648		4.02516	0.650328
4.08805	0.702	0.342	0.247648	0.947648		4.08805	0.734811
4.15094	0.102	0.262	1.14765	1.20765		4.15094	0.821726
4.21384	0.002	0.282	1.34765	1.10765		4.21384	0.797071
4.27673	0.002	0.182	1.84765	1.48765		4.27673	0.890995
4.33962	0.602	0.302	0.947648	1.36765		4.33962	0.819124
4.40252	0.202	0.282	2.14765	1.28765		4.40252	0.820342
4.46541	0.702	0.322	0.547648	1.02765		4.46541	0.761419
4.5283	-0.098	0.342	0.947648	0.907648		4.5283	0.726323
4.59119	0.202	0.542	0.547648	0.607648		4.59119	0.528551
4.65409	0.702	0.402	0.347648	0.667648		4.65409	0.624175
4.71698	1.202	0.482	0.647648	0.627648		4.71698	0.565628
4.77987	0.002	0.482	0.847648	0.747648		4.77987	0.608018
4.84277	0.302	0.322	0.747648	1.32765		4.84277	0.804807
4.90566	0.202	0.142	1.14765	1.32765		4.90566	0.903378
4.96855	-0.098	0.102	3.24765	1.26765		4.96855	0.925528
5.03145	0.302	0.142	0.647648	1.16765		5.03145	0.891574
5.09434	-0.198	0.122	0.547648	1.04765		5.09434	0.895695
5.15723	0.502	0.282	0.247648	0.687648		5.15723	0.709173
5.22013	0.102	0.282	0.547648	0.827648		5.22013	0.745865
5.28302	0.702	0.502	1.44765	1.04765		5.28302	0.676055
5.34591	0.302	0.382	1.34765	1.16765		5.34591	0.753492
5.40881	0.902	0.382	1.64765	1.22765		5.40881	0.762681
5.4717	-0.098	0.262	0.847648	1.44765		5.4717	0.846752
5.53459	0.102	0.302	0.847648	1.36765		5.53459	0.819124
5.59748	0.102	0.182	2.54765	1.16765		5.59748	0.86515
5.66038	0.502	0.382	0.947648	1.20765		5.66038	0.759695
5.72327	0.302	0.482	0.647648	1.16765		5.72327	0.707816
5.78616	0.902	0.562	1.04765	0.767648		5.78616	0.577332
5.84906	0.602	0.462	0.647648	0.707648		5.84906	0.605009
5.91195	0.502	0.422	0.547648	0.827648		5.91195	0.662305
5.97484	0.002	0.382	0.647648	0.867648		5.97484	0.694314
6.03774	0.102	0.562	1.24765	0.967648		6.03774	0.632595
6.10063	0.702	0.502	1.24765	1.08765		6.10063	0.684207
6.16352	1.502	0.422	1.14765	1.18765		6.16352	0.737831
6.22642	0.202	0.462	1.14765	1.08765		6.22642	0.701868
6.28931	-0.398	0.302	1.14765	1.16765		6.28931	0.794509
6.3522	0.302	-0.038	0.747648	1.18765		6.3522	1.03305
6.41509	-0.098	-0.018	1.64765	0.987648		6.41509	1.01856
6.47799	-0.198	0.042	1.24765	0.847648		6.47799	0.95279
6.54088	0.302	0.002	0.147648	0.887648		6.54088	0.997752
6.60377	-0.098	0.162	0.447648	0.887648		6.60377	0.845663
6.66667	0.102	0.302	0.947648	0.807648		6.66667	0.727842
6.72956	0.702	0.202	1.64765	0.947648		6.72956	0.824294
6.79245	0.502	0.222	0.847648	1.48765		6.79245	0.870149
6.85535	-0.198	0.242	0.847648	1.40765		6.85535	0.853302
6.91824	0.002	0.202	3.14765	1.22765		6.91824	0.858706
6.98113	0.202	0.222	0.547648	1.08765		6.98113	0.830489
7.04403	0.502	0.442	0.747648	1.20765		7.04403	0.732064
7.10692	0.602	0.442	0.147648	0.807648		7.10692	0.6463
7.16981	0.902	0.682	1.44765	0.887648		7.16981	0.565508
7.2327	0.002	0.582	1.14765	1.22765		7.2327	0.67839
7.2956	1.402	0.502	0.947648	1.38765		7.2956	0.734342
7.35849	0.002	0.362	2.44765	1.38765		7.35849	0.793101
7.42138	0.202	0.402	0.947648	1.32765		7.42138	0.767583
7.48428	0.202	0.282	1.44765	1.22765		7.48428	0.813201
7.54717	0.202	0.422	0.847648	0.947648		7.54717	0.691892
7.61006	0.802	0.402	0.447648	0.847648		7.61006	0.678309
7.67296	0.702	0.362	1.04765	0.747648		7.67296	0.67377
7.73585	0.102	0.562	0.447648	0.807648		7.73585	0.589676
7.79874	0.002	0.522	0.947648	0.807648		7.79874	0.607415
7.86164	1.202	0.562	1.14765	0.647648		7.86164	0.535402
7.92453	0.602	0.682	0.447648	0.587648		7.92453	0.462843
7.98742	0.902	0.822	0.247648	0.467648		7.98742	0.362617
8.05031	0.702	0.642	0.147648	0.327648		8.05031	0.337904
8.11321	0.702	0.542	0.347648	0.567648		8.11321	0.511557
8.1761	0.302	0.462	0.447648	0.687648		8.1761	0.598138
8.23899	0.102	0.322	1.64765	0.987648		8.23899	0.754132
8.30189	0.502	0.162	0.847648	1.22765		8.30189	0.883424
8.36478	0.002	0.142	1.64765	1.38765		8.36478	0.907168
8.42767	-0.098	0.322	1.54765	1.14765		8.42767	0.7809
8.49057	0.202	0.382	1.24765	1.18765		8.49057	0.756633
8.55346	1.002	0.562	0.447648	0.907648		8.55346	0.617596
8.61635	0.802	0.702	1.04765	0.727648		8.61635	0.50897
8.67925	0.902	0.782	0.247648	0.767648		8.67925	0.495369
8.74214	0.602	0.722	0.647648	0.807648		8.74214	0.527996
8.80503	0.602	0.622	1.44765	0.827648		8.80503	0.57093
8.86792	0.702	0.482	0.647648	0.947648		8.86792	0.662854
8.93082	0.302	0.482	1.14765	0.947648		8.93082	0.662854
8.99371	0.202	0.382	0.847648	0.787648		8.99371	0.673406
9.0566	0.602	0.302	0.647648	0.967648		9.0566	0.762139
9.1195	0.102	0.322	0.647648	1.14765		9.1195	0.7809
9.18239	0.302	0.462	1.54765	1.08765		9.18239	0.701868
9.24528	0.402	0.482	2.04765	1.08765		9.24528	0.692925
9.30818	0.902	0.522	0.547648	1.18765		9.30818	0.694674
9.37107	0.702	0.522	0.647648	1.18765		9.37107	0.694674
9.43396	0.302	0.502	1.14765	0.967648		9.43396	0.658422
9.49686	0.302	0.362	1.54765	1.08765		9.49686	0.750284
9.55975	0.302	0.262	0.947648	1.06765		9.55975	0.802955
9.62264	0.202	0.262	1.14765	1.10765		9.62264	0.80871
9.68553	0.202	0.342	0.547648	1.06765		9.68553	0.757386
9.74843	0.302	0.322	1.34765	1.10765		9.74843	0.77477
9.81132	0.702	0.302	1.34765	0.967648		9.81132	0.762139
9.87421	0.202	0.382	1.14765	0.907648		9.87421	0.703795
9.93711	0.102	0.502	0.447648	0.607648		9.93711	0.547604
10	0.602	0.482	0.247648	0.687648		10	0.58791
10.0629	0.902	0.402	-0.152352	0.747648		10.0629	0.650328
10.1258	0.602	0.302	1.74765	0.887648		10.1258	0.746143
10.1887	-0.198	0.362	1.44765	0.867648		10.1887	0.705607
10.2516	-0.398	0.302	1.14765	1.02765		10.2516	0.772872
10.3145	0.902	0.202	0.147648	0.887648		10.3145	0.814619
10.3774	0.602	0.282	0.647648	0.807648		10.3774	0.741201
10.4403	0.102	0.342	1.04765	0.987648		10.4403	0.742789
10.5031	0.202	0.262	1.04765	1.02765		10.5031	0.796844
10.566	-0.098	0.182	2.04765	0.967648		10.566	0.841691
10.6289	0.502	0.282	0.347648	0.847648		10.6289	0.750365
10.6918	0.202	0.402	0.347648	0.787648		10.6918	0.662085
10.7547	0.602	0.482	0.447648	0.487648		10.7547	0.502912
10.8176	0.802	0.462	0.747648	0.507648		10.8176	0.523538
10.8805	0.302	0.422	0.547648	0.707648		10.8805	0.626432
10.9434	0.402	0.382	0.447648	0.667648		10.9434	0.636068
11.0063	0.002	0.382	1.34765	0.667648		11.0063	0.636068
11.0692	0.402	0.302	0.247648	0.707648		11.0692	0.700886
11.1321	0.802	0.422	0.747648	0.587648		11.1321	0.582033
11.195	-0.098	0.542	0.747648	0.467648		11.195	0.463179
11.2579	1.002	0.482	-0.152352	0.527648		11.2579	0.522606
11.3208	0.602	0.482	0.747648	0.447648		11.3208	0.481524
11.3836	0.102	0.622	0.547648	0.527648		11.3836	0.458965
11.4465	0.802	0.522	0.347648	0.867648		11.4465	0.624365
11.5094	0.602	0.542	1.14765	0.867648		11.5094	0.615507
11.5723	0.502	0.602	1.54765	0.927648		11.5723	0.606445
11.6352	0.702	0.562	0.747648	0.847648		11.6352	0.601319
11.6981	0.402	0.442	0.847648	0.607648		11.6981	0.578906
11.761	0.602	0.482	-0.052352	0.327648		11.761	0.40468
11.8239	0.002	0.502	-0.052352	0.167648		11.8239	0.250352
11.8868	0.702	0.462	0.147648	-0.032352		11.8868	-0.0752988
11.9497	0.802	0.482	-0.052352	0.027648		11.9497	0.0542492
12.0126	0.202	0.742	-0.152352	0.147648		12.0126	0.165962
12.0755	0.702	0.862	0.247648	0.067648		12.0755	0.0727673
12.1384	1.302	0.802	0.547648	0.087648		12.1384	0.0985199
12.2013	1.302	1.042	-0.252352	0.187648		12.2013	0.152603
12.2642	0.502	1.082	0.047648	0.167648		12.2642	0.134156
12.327	1.402	0.782	0.347648	0.047648		12.327	0.0574316
12.3899	0.902	0.502	0.147648	0.127648		12.3899	0.202729
12.4528	-0.198	0.602	-0.052352	0.087648		12.4528	0.127091
12.5157	-0.098	0.502	0.147648	0.027648		12.5157	0.0522007
12.5786	1.002	0.622	-0.152352	-0.032352		12.5786	-0.0548666
12.6415	0.902	0.902	0.047648	0.007648		12.6415	0.00840765
12.7044	1.502	1.102	-0.152352	0.027648		12.7044	0.0244749
12.7673	1.202	0.942	0.147648	0.027648		12.7673	0.0285134
12.8302	0.902	0.982	0.247648	0.047648		12.8302	0.046276
12.8931	0.202	0.922	-0.152352	0.107648		12.8931	0.104548
12.956	1.102	0.842	0.147648	0.067648		12.956	0.0743672
13.0189	1.202	0.762	0.147648	0.007648		13.0189	0.00993701
13.0818	0.802	0.882	-0.052352	0.087648		13.0818	0.0903916
13.1447	0.502	0.842	-0.052352	0.007648		13.1447	0.00900137
13.2075	0.802	0.762	0.247648	-0.052352		13.2075	-0.0737718
13.2704	0.902	0.702	-0.252352	-0.112352		13.2704	-0.190541
13.3333	0.802	0.722	-0.152352	-0.092352		13.3333	-0.146672
13.3962	0.502	0.682	-0.352352	-0.112352		13.3962	-0.197231
13.4591	0.602	0.582	0.047648	-0.092352		13.4591	-0.188609
13.522	0.602	0.522	0.147648	-0.072352		13.522	-0.160908
13.5849	0.402	0.502	-0.152352	-0.012352		13.5849	-0.0252263
13.6478	0.502	0.442	-0.052352	-0.092352		13.6478	-0.264128
13.7107	0.402	0.542	-0.052352	-0.092352		13.7107	-0.205387
13.7736	0.302	0.562	-0.352352	-0.092352		13.7736	-0.196641
13.8365	1.102	0.582	0.147648	-0.092352		13.8365	-0.188609
13.8994	0.502	0.762	-0.152352	-0.112352		13.8994	-0.172943
13.9623	0.602	0.822	-0.052352	-0.072352		13.9623	-0.0965146
14.0252	1.302	0.702	-0.152352	-0.112352		14.0252	-0.190541
14.0881	0.602	0.802	-0.152352	-0.072352		14.0881	-0.0991601
14.1509	0.502	0.882	-0.052352	-0.052352		14.1509	-0.0631015
14.2138	1.002	0.782	0.047648	-0.032352		14.2138	-0.0431563
14.2767	1.002	0.962	0.047648	0.047648		14.2767	0.0471927
14.3396	0.802	1.002	-0.052352	0.127648		14.3396	0.112998
14.4025	1.502	0.922	0.247648	0.107648		14.4025	0.104548
14.4654	0.702	0.862	0.347648	0.087648		14.4654	0.0922953
14.5283	0.602	0.922	-0.052352	0.067648		14.5283	0.0683556
14.5912	0.702	0.742	-0.052352	0.047648		14.5912	0.0603408
14.6541	1.102	0.802	-0.152352	0.027648		14.6541	0.033325
14.717	0.602	0.762	0.147648	0.027648		14.717	0.0350131
14.7799	1.002	0.762	0.247648	0.007648		14.7799	0.00993701
14.8428	0.402	0.722	-0.052352	0.027648		14.8428	0.0368813
14.9057	0.702	0.742	-0.152352	-0.052352		14.9057	-0.0759112
14.9686	0.902	0.622	-0.052352	-0.172352		14.9686	-0.383304
15.0314	0.702	0.682	-0.252352	-0.132352		15.0314	-0.240794
15.0943	0.402	0.622	-0.352352	-0.072352		15.0943	-0.131633
15.1572	0.702	0.642	0.147648	0.027648		15.1572	0.0412874
15.2201	0.402	0.642	0.147648	0.027648		15.2201	0.0412874
15.283	1.002	0.822	0.447648	0.127648		15.283	0.134416
15.3459	0.702	0.722	-0.252352	0.107648		15.3459	0.129751
15.4088	1.302	0.682	0.147648	0.087648		15.4088	0.113881
15.4717	0.202	0.582	0.047648	-0.032352		15.4717	-0.0588595
15.5346	0.202	0.542	0.047648	-0.012352		15.5346	-0.0233211
15.5975	0.502	0.482	-0.152352	-0.012352		15.5975	-0.0263005
15.6604	0.502	0.622	-0.152352	-0.092352		15.6604	-0.174365
15.7233	1.002	0.742	0.147648	-0.112352		15.7233	-0.178436
15.7862	0.902	0.782	-0.352352	-0.092352		15.7862	-0.133912
15.8491	0.802	0.802	-0.052352	0.007648		15.8491	0.00944608
15.9119	0.702	0.802	-0.052352	0.007648		15.9119	0.00944608
15.9748	0.602	0.882	0.347648	0.087648		15.9748	0.0903916
16.0377	1.002	0.922	0.147648	0.127648		16.0377	0.12161
16.1006	1.302	1.002	0.047648	0.127648		16.1006	0.112998
16.1635	1.002	0.882	0.147648	0.047648		16.1635	0.0512538
16.2264	1.102	0.762	-0.052352	-0.032352		16.2264	-0.0443392
16.2893	0.002	0.862	-0.052352	0.027648		16.2893	0.0310775
16.3522	0.402	0.882	-0.252352	-0.072352		16.3522	-0.0893623
16.4151	1.802	1.102	0.347648	-0.092352		16.4151	-0.0914695
16.478	1.102	1.182	-0.352352	-0.112352		16.478	-0.105036
16.5409	2.202	1.342	-0.152352	-0.052352		16.5409	-0.040594
16.6038	0.402	1.122	-0.152352	-0.152352		16.6038	-0.157121
16.6667	1.202	1.022	0.047648	-0.092352		16.6667	-0.0993408
16.7296	0.702	0.882	-0.152352	0.047648		16.7296	0.0512538
16.7925	0.602	0.902	-0.052352	0.047648		16.7925	0.0501744
16.8553	1.502	0.922	0.547648	0.027648		16.8553	0.0291139
16.9182	0.502	0.882	-0.152352	0.027648		16.9182	0.0303942
16.9811	1.302	0.942	-0.052352	-0.012352		16.9811	-0.0132867
17.044	0.502	0.862	-0.152352	-0.072352		17.044	-0.0916256
17.1069	0.902	1.162	-0.252352	-0.032352		17.1069	-0.028639
17.1698	1.102	0.982	0.247648	0.007648		17.1698	0.007728
17.2327	2.002	1.042	0.047648	-0.012352		17.2327	-0.0119963
17.2956	0.402	1.102	0.147648	0.007648		17.2956	0.00689228
17.3585	0.802	1.162	-0.252352	-0.032352		17.3585	-0.028639
17.4214	1.202	1.002	-0.152352	-0.012352		17.4214	-0.0124812
17.4843	1.402	1.062	0.047648	-0.012352		17.4843	-0.0117678
17.5472	1.202	1.042	0.147648	0.067648		17.5472	0.0609635
17.6101	0.702	0.942	0.147648	0.147648		17.6101	0.135501
17.673	0.702	0.722	0.147648	0.207648		17.673	0.223362
17.7358	0.702	0.782	0.247648	0.187648		17.7358	0.193522
17.7987	0.302	0.862	0.347648	0.107648		17.7987	0.111018
17.8616	1.502	0.722	0.047648	0.167648		17.8616	0.188443
17.9245	1.102	0.722	-0.252352	0.087648		17.9245	0.108254
17.9874	0.002	0.922	0.447648	-0.052352		17.9874	-0.0601991
18.0503	0.702	0.742	-0.152352	-0.072352		18.0503	-0.108045
18.1132	1.302	0.642	-0.352352	-0.052352		18.1132	-0.0887852
18.1761	0.602	0.842	-0.052352	-0.092352		18.1761	-0.123194
18.239	0.602	0.802	-0.152352	-0.072352		18.239	-0.0991601
18.3019	1.002	0.622	0.247648	-0.012352		18.3019	-0.0202609
18.3648	0.502	0.582	-0.052352	0.067648		18.3648	0.10413
18.4277	0.402	0.562	-0.052352	0.127648		18.4277	0.185092
18.4906	0.402	0.442	0.347648	0.147648		18.4906	0.2504
18.5535	0.502	0.542	0.147648	0.127648		18.5535	0.19062
18.6164	0.402	0.522	0.347648	0.147648		18.6164	0.220486
18.6792	1.002	0.762	-0.152352	0.067648		18.6792	0.0815382
18.7421	0.302	0.862	0.047648	0.007648		18.7421	0.00879436
18.805	1.602	1.022	-0.052352	-0.072352		18.805	-0.0761882
18.8679	1.002	1.002	-0.152352	-0.012352		18.8679	-0.0124812
18.9308	1.202	1.062	-0.052352	-0.072352		18.9308	-0.0731088
18.9937	0.902	0.802	0.147648	-0.052352		18.9937	-0.0698354
19.0566	0.602	0.662	-0.252352	-0.052352		19.0566	-0.0858725
19.1195	0.302	0.542	0.047648	-0.072352		19.1195	-0.154056
19.1824	0.302	0.422	-0.152352	-0.112352		19.1824	-0.362838
19.2453	0.602	0.362	-0.152352	-0.032352		19.2453	-0.098141
19.3082	0.302	0.642	-0.052352	-0.032352		19.3082	-0.0530667
19.3711	0.302	0.622	0.147648	0.047648		19.3711	0.0711538
19.434	1.702	0.742	0.047648	0.067648		19.434	0.0835524
19.4969	0.202	0.902	0.247648	0.007648		19.4969	0.00840765
19.5597	1.202	0.962	-0.052352	-0.072352		19.5597	-0.0813265
19.6226	1.102	0.802	-0.352352	-0.012352		19.6226	-0.0156424
19.6855	0.602	0.862	-0.252352	0.007648		19.6855	0.00879436
19.7484	0.902	0.722	0.347648	0.047648		19.7484	0.0619088
19.8113	0.502	0.802	0.347648	0.067648		19.8113	0.0777878
19.8742	0.502	0.862	0.147648	0.147648		19.8742	0.146237
19.9371	1.502	0.822	-0.252352	0.087648		19.9371	0.0963538
20	0.902	1.022	0.147648	0.067648		20	0.0620824
20.0629	0.702	0.902	0.047648	0.087648		20.0629	0.0885648
20.1258	1.502	0.702	0.247648	0.167648		20.1258	0.192777
20.1887	-0.098	0.582	0.247648	0.147648		20.1887	0.202355
20.2516	0.502	0.582	0.147648	0.107648		20.2516	0.156091
20.3145	0.302	0.342	0.047648	0.107648		20.3145	0.239405
20.3774	0.702	0.422	-0.152352	0.047648		20.3774	0.101455
20.4403	0.302	0.462	0.247648	-0.032352		20.4403	-0.0752988
20.5031	0.302	0.462	-0.052352	-0.032352		20.5031	-0.0752988
20.566	0.702	0.602	-0.252352	-0.032352		20.566	-0.056793
20.6289	0.302	0.522	0.047648	-0.052352		20.6289	-0.111471
20.6918	1.402	0.582	-0.152352	-0.052352		20.6918	-0.098843
20.7547	-0.098	0.622	0.147648	0.067648		20.7547	0.0980906
20.8176	0.602	0.662	-0.052352	0.047648		20.8176	0.0671431
20.8805	0.902	0.482	0.347648	0.147648		20.8805	0.234493
20.9434	0.502	0.682	-0.052352	0.167648		20.9434	0.197315
21.0063	0.502	0.562	0.347648	0.127648		21.0063	0.185092
21.0692	0.902	0.522	0.247648	0.067648		21.0692	0.114726
21.1321	0.002	0.582	-0.252352	0.067648		21.1321	0.10413
21.195	0.702	0.602	0.047648	0.047648		21.195	0.0733443
21.2579	0.802	0.502	-0.052352	0.027648		21.2579	0.0522007
21.3208	0.602	0.542	0.247648	0.147648		21.3208	0.214092
21.3836	0.402	0.582	0.147648	0.147648		21.3836	0.202355
21.4465	0.202	0.822	0.347648	0.167648		21.4465	0.169402
21.5094	0.902	0.862	0.047648	0.107648		21.5094	0.111018
21.5723	2.002	0.922	0.047648	0.087648		21.5723	0.0868105
21.6352	0.802	1.122	-0.052352	0.067648		21.6352	0.0568639
21.6981	0.702	1.162	0.047648	0.047648		21.6981	0.03939
21.761	1.202	1.062	0.247648	0.007648		21.761	0.00715002
21.8239	1.102	1.082	-0.052352	0.007648		21.8239	0.00701878
21.8868	1.502	1.062	-0.152352	-0.012352		21.8868	-0.0117678
21.9497	0.902	1.002	-0.052352	-0.092352		21.9497	-0.101525
22.0126	0.602	0.802	-0.052352	-0.112352		22.0126	-0.162912
22.0755	0.902	0.622	-0.152352	-0.112352		22.0755	-0.22045
22.1384	0.102	0.462	-0.152352	-0.112352		22.1384	-0.321329
22.2013	0.602	0.402	-0.152352	-0.052352		22.2013	-0.149728
22.2642	0.102	0.242	-0.052352	0.027648		22.2642	0.102534
22.327	0.302	0.442	0.247648	0.007648		22.327	0.0170089
22.3899	0.102	0.722	0.247648	0.107648		22.3899	0.129751
22.4528	1.102	0.802	-0.252352	0.127648		22.4528	0.137308
22.5157	2.002	0.782	0.347648	0.047648		22.5157	0.0574316
22.5786	0.502	0.762	0.047648	-0.012352		22.5786	-0.0164771
22.6415	0.202	0.522	-0.152352	0.087648		22.6415	0.143768
22.7044	0.002	0.162	-0.052352	0.027648		22.7044	0.145786
22.7673	-0.098	0.042	0.247648	0.027648		22.7673	0.396968
22.8302	0.202	0.042	0.047648	0.127648		22.8302	0.752429
22.8931	-0.098	0.162	0.047648	0.107648		22.8931	0.399217
22.956	0.202	0.282	0.347648	0.007648		22.956	0.0264045
23.0189	0.602	0.282	-0.152352	-0.012352		23.0189	-0.0458079
23.0818	0.502	0.282	-0.252352	0.047648		23.0818	0.144542
23.1447	0.202	0.342	-0.052352	-0.012352		23.1447	-0.0374703
23.2075	-0.098	0.482	0.347648	0.007648		23.2075	0.0156194
23.2704	0.502	0.582	0.047648	0.027648		23.2704	0.0453508
23.3333	1.302	0.702	-0.052352	0.087648		23.3333	0.110996
23.3962	1.002	0.842	-0.152352	-0.012352		23.3962	-0.0148882
23.4591	0.802	0.842	0.247648	0.047648		23.4591	0.0535583
23.522	0.602	0.622	-0.152352	0.087648		23.522	0.123509
23.5849	0.502	0.442	0.347648	0.147648		23.5849	0.2504
23.6478	0.202	0.382	0.147648	0.087648		23.6478	0.186625
23.7107	0.102	0.442	0.147648	0.047648		23.7107	0.0973107
23.7736	0.502	0.402	-0.052352	0.027648		23.7736	0.0643504
23.8365	0.902	0.542	-0.352352	0.127648		23.8365	0.19062
23.8994	0.302	0.582	0.247648	0.047648		23.8994	0.075674
23.9623	0.902	0.742	0.647648	0.027648		23.9623	0.0359229
24.0252	0.302	0.842	-0.252352	0.047648		24.0252	0.0535583
24.0881	1.302	0.962	-0.152352	-0.012352		24.0881	-0.0130069
24.1509	1.402	1.082	-0.252352	-0.172352		24.1509	-0.189471
24.2138	0.902	1.122	-0.052352	-0.012352		24.2138	-0.0111315
24.2767	1.502	1.022	-0.152352	-0.012352		24.2767	-0.012234
24.3396	0.502	0.882	0.547648	-0.032352		24.3396	-0.0380769
24.4025	0.802	0.882	-0.152352	-0.052352		24.4025	-0.0631015
24.4654	0.702	0.662	-0.352352	0.007648		24.4654	0.0114209
24.5283	0.902	0.582	-0.152352	-0.092352		24.5283	-0.188609
24.5912	0.402	0.522	0.147648	-0.112352		24.5912	-0.274265
24.6541	0.102	0.522	0.047648	-0.012352		24.6541	-0.0242363
24.717	0.502	0.502	-0.252352	0.007648		24.717	0.0150064
24.7799	0.702	0.402	0.147648	-0.032352		24.7799	-0.0875211
24.8428	0.802	0.422	-0.052352	-0.072352		24.8428	-0.206928
24.9057	-0.098	0.362	-0.052352	-0.072352		24.9057	-0.249793
24.9686	0.202	0.262	-0.152352	-0.072352		24.9686	-0.381507
25.0314	0.202	0.362	-0.252352	-0.092352		25.0314	-0.342491
25.0943	0.202	0.522	0.147648	-0.112352		25.0943	-0.274265
25.1572	1.302	0.662	-0.152352	-0.112352		25.1572	-0.204407
25.2201	0.702	0.702	-0.152352	0.007648		25.2201	0.0107772
25.283	0.902	0.882	-0.152352	-0.092352		25.283	-0.116953
25.3459	0.402	0.622	0.347648	-0.092352		25.3459	-0.174365
25.4088	1.102	0.622	-0.352352	-0.052352		25.4088	-0.0919024
25.4717	0.002	0.542	-0.152352	-0.032352		25.4717	-0.0634791
25.5346	0.702	0.802	0.047648	-0.072352		25.5346	-0.0991601
25.5975	0.502	0.802	-0.052352	-0.012352		25.5975	-0.0156424
25.6604	1.702	1.022	0.147648	0.047648		25.6604	0.0445455
25.7233	1.102	0.962	-0.052352	0.087648		25.7233	0.0835023
25.7862	1.102	1.062	0.147648	0.147648		25.7862	0.122059
25.8491	0.402	0.802	0.247648	0.107648		25.8491	0.11834
25.9119	1.002	0.702	0.247648	0.167648		25.9119	0.192777
25.9748	0.402	0.702	-0.052352	0.127648		25.9748	0.153858
26.0377	0.602	0.722	0.247648	0.087648		26.0377	0.108254
26.1006	1.102	0.882	-0.052352	0.067648		26.1006	0.0712348
26.1635	0.502	1.022	0.047648	0.067648		26.1635	0.0620824
26.2264	1.802	0.902	0.147648	0.027648		26.2264	0.0297403
26.2893	1.102	0.842	-0.052352	0.047648		26.2893	0.0535583
26.3522	0.002	0.882	0.047648	-0.032352		26.3522	-0.0380769
26.4151	0.802	0.562	0.047648	-0.092352		26.4151	-0.196641
26.478	0.702	0.462	-0.352352	-0.092352		26.478	-0.249838
26.5409	0.202	0.782	-0.152352	-0.112352		26.5409	-0.167778
26.6038	0.602	0.782	-0.052352	-0.152352		26.6038	-0.241964
26.6667	1.602	0.782	-0.052352	-0.132352		26.6667	-0.203729
26.7296	0.802	0.902	-0.152352	-0.152352		26.7296	-0.203231
26.7925	0.702	0.842	-0.252352	-0.192352		26.7925	-0.296086
26.8553	0.802	0.442	-0.252352	-0.132352		26.8553	-0.427427
26.9182	0.302	0.482	-0.252352	-0.072352		26.9182	-0.17662
26.9811	-0.398	0.382	0.247648	0.027648		26.9811	0.0674921
27.044	1.002	0.342	0.147648	0.127648		27.044	0.271795
27.1069	0.202	0.282	0.247648	0.187648		27.1069	0.39955
27.1698	0.602	0.462	0.247648	0.127648		27.1698	0.216482
27.2327	0.002	0.342	0.047648	0.107648		27.2327	0.239405
27.2956	0.502	0.442	-0.052352	0.147648		27.2956	0.2504
27.3585	0.402	0.502	0.047648	0.107648		27.3585	0.176574
27.4214	0.702	0.622	0.447648	0.027648		27.4214	0.0425584
27.4843	0.902	0.582	0.047648	-0.012352		27.4843	-0.0216836
27.5472	0.602	0.602	-0.352352	-0.032352		27.5472	-0.056793
27.6101	0.302	0.722	-0.252352	0.007648		27.6101	0.0104818
27.673	0.502	0.622	-0.052352	-0.032352		27.673	-0.0548666
27.7358	1.302	0.682	0.647648	-0.012352		27.7358	-0.0184455
27.7987	0.402	0.722	-0.152352	0.027648		27.7987	0.0368813
27.8616	0.902	0.802	-0.252352	0.067648		27.8616	0.0777878
27.9245	0.502	0.762	-0.052352	-0.092352		27.9245	-0.137911
27.9874	0.902	0.682	0.147648	-0.032352		27.9874	-0.0497993
28.0503	1.102	0.482	-0.152352	0.067648		28.0503	0.123075
28.1132	0.002	0.362	0.147648	0.047648		28.1132	0.116314
28.1761	-0.098	0.222	0.247648	0.087648		28.1761	0.283057
28.239	-0.098	0.042	-0.152352	0.247648		28.239	0.854996
28.3019	0.202	0.242	0.347648	0.207648		28.3019	0.461801
28.3648	0.202	0.422	0.647648	0.227648		28.3648	0.350417
28.4277	1.002	0.582	-0.052352	0.247648		28.4277	0.298498
28.4906	0.802	0.762	0.347648	0.187648		28.4906	0.197597
28.5535	0.702	0.822	-0.052352	0.007648		28.5535	0.00921837
28.6164	1.102	0.702	0.047648	-0.012352		28.6164	-0.0179106
28.6792	0.502	0.582	-0.252352	-0.072352		28.6792	-0.141965
28.7421	0.402	0.582	-0.152352	-0.112352		28.7421	-0.239226
28.805	0.202	0.562	0.047648	-0.152352		28.805	-0.37191
28.8679	0.702	0.722	-0.252352	-0.092352		28.8679	-0.146672
28.9308	1.002	0.842	-0.152352	-0.092352		28.9308	-0.123194
28.9937	1.302	0.902	0.047648	-0.172352		28.9937	-0.236213
29.0566	1.002	0.802	-0.152352	-0.092352		29.0566	-0.130138
29.1195	0.502	0.782	-0.352352	-0.112352		29.1195	-0.167778
29.1824	0.202	0.802	0.147648	-0.092352		29.1824	-0.130138
29.2453	0.902	0.842	-0.252352	-0.072352		29.2453	-0.0940066
29.3082	1.402	0.882	0.147648	-0.052352		29.3082	-0.0631015
29.3711	1.202	1.002	-0.052352	-0.072352		29.3711	-0.0778273
29.434	0.702	0.862	-0.252352	-0.052352		29.434	-0.0646602
29.4969	0.802	1.022	0.047648	-0.052352		29.4969	-0.0539907
29.5597	0.202	0.942	-0.152352	-0.052352		29.5597	-0.0588457
29.6226	2.202	0.902	0.147648	0.107648		29.6226	0.106619
29.6855	0.802	1.022	-0.052352	0.047648		29.6855	0.0445455
29.7484	0.502	1.182	0.547648	0.087648		29.7484	0.0690333
29.8113	1.402	0.842	-0.252352	0.047648		29.8113	0.0535583
29.8742	1.002	0.762	0.047648	0.047648		29.8742	0.0588503
29.9371	0.502	0.942	-0.052352	-0.092352		29.9371	-0.108694
30	0.402	0.822	-0.052352	-0.052352		30	-0.0680207
30.0629	1.402	0.742	-0.152352	-0.112352		30.0629	-0.178436
30.1258	0.802	0.782	-0.052352	-0.132352		30.1258	-0.203729
30.1887	0.602	0.902	-0.252352	-0.172352		30.1887	-0.236213
30.2516	0.702	0.702	-0.152352	-0.132352		30.2516	-0.23234
30.3145	1.002	0.742	-0.252352	-0.072352		30.3145	-0.108045
30.3774	0.402	0.762	0.047648	-0.032352		30.3774	-0.0443392
30.4403	1.002	0.762	0.247648	-0.052352		30.4403	-0.0737718
30.5031	0.702	0.762	-0.052352	0.047648		30.5031	0.0588503
30.566	0.702	0.802	-0.252352	-0.012352		30.566	-0.0156424
30.6289	1.002	0.802	0.247648	-0.112352		30.6289	-0.162912
30.6918	0.602	0.802	-0.252352	-0.092352		30.6918	-0.130138
30.7547	1.002	0.842	-0.252352	-0.012352		30.7547	-0.0148882
30.8176	0.702	0.802	0.047648	-0.032352		30.8176	-0.0420348
30.8805	0.902	0.842	0.147648	0.007648		30.8805	0.00900137
30.9434	0.802	0.882	0.147648	0.007648		30.9434	0.00859666
31.0063	0.802	0.802	-0.052352	0.007648		31.0063	0.00944608
31.0692	1.202	0.882	-0.252352	0.007648		31.0692	0.00859666
31.1321	0.302	0.902	0.047648	-0.012352		31.1321	-0.0138841
31.195	1.302	1.082	0.147648	0.007648		31.195	0.00701878
31.2579	0.902	0.962	0.047648	-0.012352		31.2579	-0.0130069
31.3208	1.702	0.982	0.047648	-0.012352		31.3208	-0.0127386
31.3836	0.602	0.962	-0.352352	-0.092352		31.3836	-0.106195
31.4465	0.402	1.102	0.047648	-0.052352		31.4465	-0.0498758
31.5094	1.202	1.002	-0.252352	-0.072352		31.5094	-0.0778273
31.5723	1.602	1.062	0.247648	-0.032352		31.5723	-0.0314204
31.6352	1.202	1.062	-0.052352	-0.052352		31.6352	-0.0518517
31.6981	0.902	0.922	-0.152352	-0.052352		31.6981	-0.0601991
31.761	0.402	0.702	-0.052352	-0.092352		31.761	-0.151484
31.8239	0.502	0.702	-0.252352	-0.072352		31.8239	-0.114909
31.8868	0.502	0.822	0.047648	-0.032352		31.8868	-0.0409702
31.9497	1.202	0.802	0.047648	-0.052352		31.9497	-0.0698354
32.0126	1.502	0.962	0.047648	0.027648		32.0126	0.0279372
32.0755	0.302	1.002	-0.152352	0.007648		32.0755	0.00757492
32.1384	1.302	0.802	0.147648	0.047648		32.1384	0.0560797
32.2013	0.702	0.582	-0.052352	0.007648		32.2013	0.0129705
32.2642	0.202	0.662	0.247648	0.027648		32.2642	0.04009
32.327	0.402	0.502	-0.152352	-0.072352		32.327	-0.168398
32.3899	0.702	0.382	-0.052352	-0.072352		32.3899	-0.233659
32.4528	0.502	0.462	-0.352352	-0.092352		32.4528	-0.249838
32.5157	0.102	0.622	-0.052352	-0.092352		32.5157	-0.174365
32.5786	0.602	0.582	0.147648	-0.092352		32.5786	-0.188609
32.6415	1.202	0.662	-0.152352	-0.012352		32.6415	-0.0190134
32.7044	0.502	0.742	-0.052352	0.027648		32.7044	0.0359229
32.7673	0.902	0.762	0.047648	0.067648		32.7673	0.0815382
32.8302	0.502	0.802	0.147648	0.167648		32.8302	0.172896
32.8931	0.702	0.862	0.347648	0.187648		32.8931	0.178772
32.956	1.402	0.822	0.347648	0.207648		32.956	0.201669
33.0189	0.802	0.802	0.047648	0.187648		33.0189	0.189611
33.0818	0.702	0.822	0.147648	0.127648		33.0818	0.134416
33.1447	0.402	0.842	0.047648	0.027648		33.1447	0.0317922
33.2075	0.802	0.822	0.047648	0.027648		33.2075	0.0325405
33.2704	1.502	0.922	-0.152352	-0.052352		33.2704	-0.0601991
33.3333	0.702	0.962	0.047648	-0.092352		33.3333	-0.106195
33.3962	1.202	1.282	-0.252352	-0.072352		33.3962	-0.0598124
33.4591	0.602	1.162	-0.152352	-0.032352		33.4591	-0.028639
33.522	2.402	1.302	0.147648	-0.032352		33.522	-0.0254811
33.5849	0.902	1.342	0.047648	0.067648		33.5849	0.0479893
33.6478	1.402	1.342	0.047648	0.067648		33.6478	0.0479893
33.7107	1.402	1.022	0.247648	0.107648		33.7107	0.0952934
33.7736	0.602	0.942	-0.152352	0.067648		33.7736	0.0670016
33.8365	0.802	0.782	0.347648	0.167648		33.8365	0.176537
33.8994	0.502	0.582	-0.152352	0.087648		33.8994	0.130887
33.9623	0.602	0.642	0.547648	0.127648		33.9623	0.165852
34.0252	0.402	0.642	-0.152352	0.047648		34.0252	0.0690903
34.0881	0.902	0.682	0.047648	0.087648		34.0881	0.113881
34.1509	0.802	0.562	-0.052352	-0.072352		34.1509	-0.147763
34.2138	0.702	0.642	0.047648	-0.072352		34.2138	-0.127012
34.2767	0.002	0.642	-0.252352	-0.092352		34.2767	-0.16802
34.3396	0.802	0.542	-0.152352	-0.152352		34.3396	-0.390999
34.4025	0.902	0.702	-0.052352	-0.132352		34.4025	-0.23234
34.4654	0.302	0.802	-0.352352	-0.112352		34.4654	-0.162912
34.5283	1.502	0.822	0.147648	-0.112352		34.5283	-0.158321
34.5912	0.502	0.862	-0.152352	-0.112352		34.5912	-0.149873
34.6541	0.902	1.142	-0.152352	-0.072352		34.6541	-0.0676409
34.717	1.102	1.022	-0.052352	-0.092352		34.717	-0.0993408
34.7799	1.702	1.082	-0.152352	-0.072352		34.7799	-0.0716606
34.8428	0.902	0.962	0.047648	-0.032352		34.8428	-0.0348003
34.9057	0.802	0.862	-0.052352	0.027648		34.9057	0.0310775
34.9686	0.302	0.582	0.047648	0.027648		34.9686	0.0453508
35.0314	0.602	0.642	0.247648	0.027648		35.0314	0.0412874
35.0943	0.302	0.762	-0.152352	0.067648		35.0943	0.0815382
35.1572	1.202	0.922	0.047648	0.047648		35.1572	0.0491395
35.2201	1.402	0.962	0.147648	-0.052352		35.2201	-0.0575519
35.283	1.102	1.082	-0.052352	-0.052352		35.283	-0.0508446
35.3459	0.802	1.042	-0.252352	-0.072352		35.3459	-0.0746168
35.4088	0.902	0.902	-0.152352	-0.172352		35.4088	-0.236213
35.4717	1.002	0.722	-0.052352	-0.172352		35.4717	-0.313568
35.5346	0.702	0.822	-0.352352	-0.092352		35.5346	-0.126571
35.5975	0.202	0.862	-0.052352	0.027648		35.5975	0.0310775
35.6604	1.302	0.882	0.147648	0.047648		35.6604	0.0512538
35.7233	1.102	0.882	0.447648	0.087648		35.7233	0.0903916
35.7862	1.102	0.922	0.047648	0.107648		35.7862	0.104548
35.8491	0.702	0.782	-0.152352	0.047648		35.8491	0.0574316
35.9119	0.402	0.622	0.047648	-0.072352		35.9119	-0.131633
35.9748	0.602	0.582	-0.152352	-0.012352		35.9748	-0.0216836
36.0377	0.302	0.562	-0.152352	0.067648		36.0377	0.107438
36.1006	0.902	0.662	0.347648	0.047648		36.1006	0.0671431
36.1635	0.602	0.682	0.247648	0.087648		36.1635	0.113881
36.2264	0.902	0.782	-0.052352	0.087648		36.2264	0.100786
36.2893	0.702	0.582	0.047648	0.067648		36.2893	0.10413
36.3522	0.802	0.422	-0.152352	0.127648		36.3522	0.232236
36.4151	-0.098	0.322	0.247648	0.147648		36.4151	0.31438
36.478	-0.198	0.222	0.547648	0.127648		36.478	0.365076
36.5409	0.402	0.082	0.047648	0.207648		36.5409	0.716898
36.6038	0.202	0.302	-0.052352	0.167648		36.6038	0.356965
36.6667	0.102	0.462	0.247648	0.027648		36.6667	0.0564651
36.7296	1.002	0.462	0.047648	0.047648		36.7296	0.093492
36.7925	0.602	0.462	-0.152352	0.067648		36.7925	0.127723
36.8553	0.402	0.442	0.147648	0.027648		36.8553	0.0588696
36.9182	0.202	0.362	0.047648	0.047648		36.9182	0.116314
36.9811	0.002	0.262	0.047648	0.047648		36.9811	0.153878
37.044	0.602	0.282	0.147648	0.047648		37.044	0.144542
37.1069	0.102	0.282	-0.152352	-0.032352		37.1069	-0.12959
37.1698	0.502	0.282	0.147648	-0.032352		37.1698	-0.12959
37.2327	0.202	0.202	-0.352352	-0.052352		37.2327	-0.349834
37.2956	0.002	0.402	0.047648	-0.012352		37.2956	-0.0317004
37.3585	0.202	0.342	0.047648	-0.072352		37.3585	-0.26832
37.4214	1.102	0.522	0.047648	0.027648		37.4214	0.0503013
37.4843	0.202	0.542	-0.152352	-0.052352		37.4843	-0.106918
37.5472	1.102	0.682	0.147648	-0.132352		37.5472	-0.240794
37.6101	0.102	0.562	-0.352352	-0.172352		37.6101	-0.442327
37.673	0.902	0.482	-0.352352	-0.152352		37.673	-0.462166
37.7358	0.502	0.462	-0.152352	-0.172352		37.7358	-0.595039
37.7987	-0.198	0.482	-0.052352	-0.112352		37.7987	-0.303943
37.8616	1.002	0.462	0.047648	-0.012352		37.8616	-0.0274704
37.9245	0.202	0.482	-0.052352	0.027648		37.9245	0.0542492
37.9874	0.802	0.682	0.147648	0.007648		37.9874	0.0110897
38.0503	0.602	0.622	0.047648	-0.032352		38.0503	-0.0548666
38.1132	0.802	0.742	-0.152352	-0.052352		38.1132	-0.0759112
38.1761	0.702	0.762	-0.152352	-0.052352		38.1761	-0.0737718
38.239	0.802	0.902	-0.152352	-0.092352		38.239	-0.114064
38.3019	0.902	0.902	0.147648	-0.052352		38.3019	-0.0616161
38.3648	1.302	0.902	-0.152352	-0.032352		38.3648	-0.0372013
38.4277	0.802	0.842	0.047648	0.007648		38.4277	0.00900137
38.4906	0.702	0.822	-0.052352	-0.012352		38.4906	-0.015256
38.5535	0.502	0.662	0.047648	-0.032352		38.5535	-0.0513811
38.6164	0.802	0.522	0.047648	-0.012352		38.6164	-0.0242363
38.6792	0.502	0.562	-0.252352	-0.012352		38.6792	-0.0224726
38.7421	0.102	0.622	0.147648	-0.052352		38.7421	-0.0919024
38.805	0.902	0.622	-0.052352	-0.052352		38.805	-0.0919024
38.8679	0.802	0.782	-0.152352	-0.012352		38.8679	-0.0160489
38.9308	0.802	1.102	0.047648	-0.072352		38.9308	-0.0702687
38.9937	1.302	1.062	-0.052352	-0.092352		38.9937	-0.0952428
39.0566	1.702	1.162	-0.152352	-0.052352		39.0566	-0.0471789
39.1195	0.702	1.182	-0.152352	-0.052352		39.1195	-0.0463436
39.1824	1.302	1.042	0.047648	-0.052352		39.1824	-0.0528996
39.2453	0.902	0.782	0.047648	-0.012352		39.2453	-0.0160489
39.3082	0.602	0.722	-0.052352	0.007648		39.3082	0.0104818
39.3711	0.402	0.522	0.047648	0.007648		39.3711	0.0144398
39.434	0.402	0.442	-0.052352	0.007648		39.434	0.0170089
39.4969	0.302	0.382	0.047648	-0.012352		39.4969	-0.0334156
39.5597	0.502	0.422	0.047648	0.067648		39.5597	0.138156
39.6226	0.302	0.462	-0.152352	0.007648		39.6226	0.0162845
39.6855	0.602	0.562	0.447648	0.007648		39.6855	0.0134258
39.7484	0.602	0.602	-0.352352	-0.012352		39.7484	-0.0209481
39.8113	0.802	0.662	0.047648	0.087648		39.8113	0.116919
39.8742	0.702	0.622	-0.052352	-0.012352		39.8742	-0.0202609
39.9371	0.602	0.742	0.347648	0.087648		39.9371	0.105645
40	0.402	0.702	-0.052352	0.107648		40	0.132957
40.0629	1.202	0.662	0.147648	0.107648		40.0629	0.139867
40.1258	0.602	0.682	0.147648	0.107648		40.1258	0.136324
40.1887	0.502	0.662	-0.052352	0.147648		40.1887	0.182361
40.2516	0.702	0.522	0.347648	0.087648		40.2516	0.143768
40.3145	0.302	0.462	0.147648	0.027648		40.3145	0.0564651
40.3774	0.502	0.422	-0.152352	0.107648		40.3774	0.203244
40.4403	0.302	0.262	-0.152352	0.087648		40.4403	0.250675
40.5031	0.302	0.302	0.347648	0.067648		40.5031	0.183007
40.566	-0.098	0.182	0.247648	0.107648		40.566	0.371651
40.6289	0.502	0.342	0.047648	0.087648		40.6289	0.204
40.6918	-0.098	0.382	0.047648	0.067648		40.6918	0.150447
40.7547	1.102	0.542	-0.252352	0.127648		40.7547	0.19062
40.8176	0.502	0.522	0.247648	0.107648		40.8176	0.170965
40.8805	0.702	0.542	0.547648	0.067648		40.8805	0.110962
40.9434	0.402	0.502	-0.052352	0.087648		40.9434	0.148645
41.0063	0.002	0.602	-0.152352	0.067648		41.0063	0.10102
41.0692	0.902	0.742	-0.152352	-0.072352		41.0692	-0.108045
41.1321	1.002	0.922	0.147648	-0.012352		41.1321	-0.0135789
41.195	1.402	1.002	-0.152352	0.107648		41.195	0.0970109
41.2579	1.302	0.982	0.247648	0.187648		41.2579	0.160431
41.3208	0.402	0.942	0.447648	0.147648		41.3208	0.135501
41.3836	0.802	0.742	0.247648	0.267648		41.3836	0.26509
41.4465	0.802	0.582	-0.052352	0.187648		41.4465	0.24381
41.5094	0.402	0.602	0.447648	0.107648		41.5094	0.151692
41.5723	0.502	0.622	-0.152352	0.107648		41.5723	0.147534
41.6352	0.502	0.622	0.047648	0.147648		41.6352	0.191838
41.6981	0.902	0.682	0.247648	0.027648		41.6981	0.0389602
41.761	0.802	0.942	0.147648	0.007648		41.761	0.00805351
41.8239	0.702	0.982	-0.152352	-0.012352		41.8239	-0.0127386
41.8868	1.802	0.982	-0.252352	-0.072352		41.8868	-0.0795385
41.9497	0.702	0.922	-0.052352	-0.092352		41.9497	-0.111315
42.0126	0.902	0.962	-0.052352	-0.052352		42.0126	-0.0575519
42.0755	0.502	0.702	0.047648	0.007648		42.0755	0.0107772
42.1384	0.902	0.682	0.047648	-0.032352		42.1384	-0.0497993
42.2013	0.502	0.742	0.047648	-0.012352		42.2013	-0.0169287
42.2642	0.602	0.682	-0.252352	0.027648		42.2642	0.0389602
42.327	1.202	0.582	0.047648	-0.052352		42.327	-0.098843
42.3899	0.202	0.502	0.247648	-0.052352		42.3899	-0.116429
42.4528	0.402	0.502	-0.352352	0.047648		42.4528	0.0866882
42.5157	0.102	0.382	0.047648	0.027648		42.5157	0.0674921
42.5786	0.602	0.402	0.247648	0.047648		42.5786	0.105967
42.6415	0.602	0.302	-0.052352	0.087648		42.6415	0.224941
42.7044	0.302	0.442	0.347648	0.047648		42.7044	0.0973107
42.7673	-0.098	0.502	-0.152352	-0.072352		42.7673	-0.168398
42.8302	0.802	0.662	-0.152352	-0.072352		42.8302	-0.122704
42.8931	0.902	1.082	-0.352352	-0.192352		42.8931	-0.216211
42.956	1.402	1.102	-0.052352	-0.212352		42.956	-0.238692
43.0189	2.402	1.182	-0.252352	-0.172352		43.0189	-0.170705
43.0818	0.002	1.122	-0.252352	-0.112352		43.0818	-0.111278
43.1447	1.202	0.902	0.047648	-0.052352		43.1447	-0.0616161
43.2075	0.602	0.562	-0.052352	-0.052352		43.2075	-0.102722
43.2704	0.302	0.622	0.247648	0.027648		43.2704	0.0425584
43.3333	0.702	0.482	-0.252352	0.047648		43.3333	0.0899616
43.3962	0.302	0.442	0.147648	0.007648		43.3962	0.0170089
43.4591	0.502	0.442	0.147648	-0.052352		43.4591	-0.134357
43.522	0.402	0.422	-0.252352	-0.032352		43.522	-0.0830288
43.5849	0.302	0.562	-0.052352	-0.012352		43.5849	-0.0224726
43.6478	0.602	0.722	-0.152352	-0.052352		43.6478	-0.0781784
43.7107	1.002	0.922	0.247648	0.087648		43.7107	0.0868105
43.7736	1.302	1.022	-0.052352	0.087648		43.7736	0.0789872
43.8365	1.402	1.162	0.447648	0.107648		43.8365	0.0847857
43.8994	0.802	1.102	-0.052352	0.067648		43.8994	0.0578362
43.9623	1.302	0.922	-0.052352	0.007648		43.9623	0.00822677
44.0252	0.702	0.802	0.047648	-0.032352		44.0252	-0.0420348
44.0881	0.402	0.782	-0.352352	0.007648		44.0881	0.00968533
44.1509	0.802	0.602	0.247648	-0.032352		44.1509	-0.056793
44.2138	0.702	0.582	0.147648	-0.032352		44.2138	-0.0588595
44.2767	0.402	0.662	-0.252352	-0.032352		44.2767	-0.0513811
44.3396	0.602	0.602	0.047648	-0.092352		44.3396	-0.181207
44.4025	0.802	0.582	-0.352352	-0.172352		44.4025	-0.420732
44.4654	0.502	0.522	-0.052352	-0.032352		44.4654	-0.066072
44.5283	0.602	0.602	-0.252352	-0.092352		44.5283	-0.181207
44.5912	0.102	0.542	0.447648	-0.052352		44.5912	-0.106918
44.6541	1.002	0.562	-0.252352	-0.072352		44.6541	-0.147763
44.717	0.502	0.522	-0.152352	-0.052352		44.717	-0.111471
44.7799	0.602	0.722	-0.152352	-0.132352		44.7799	-0.224459
44.8428	0.402	0.642	-0.152352	-0.152352		44.8428	-0.311146
44.9057	1.102	0.642	0.047648	-0.132352		44.9057	-0.259693
44.9686	0.602	0.682	-0.352352	-0.172352		44.9686	-0.338179
45.0314	0.502	0.702	-0.052352	-0.112352		45.0314	-0.190541
45.0943	0.802	0.662	-0.352352	-0.172352		45.0943	-0.351992
45.1572	0.502	0.722	0.147648	-0.152352		45.1572	-0.267449
45.2201	0.902	0.762	-0.252352	-0.072352		45.2201	-0.104911
45.283	0.902	0.822	-0.252352	0.047648		45.283	0.05479
45.3459	0.702	0.882	0.347648	-0.052352		45.3459	-0.0631015
45.4088	1.102	0.762	0.247648	0.027648		45.4088	0.0350131
45.4717	0.802	0.762	-0.352352	0.027648		45.4717	0.0350131
45.5346	0.302	0.742	0.147648	-0.052352		45.5346	-0.0759112
45.5975	0.902	0.762	-0.252352	-0.132352		45.5975	-0.2102
45.6604	0.602	0.942	-0.052352	-0.052352		45.6604	-0.0588457
45.7233	1.202	1.002	-0.152352	-0.132352		45.7233	-0.15219
45.7862	1.702	0.962	0.047648	-0.112352		45.7862	-0.132234
45.8491	0.602	1.082	-0.252352	-0.132352		45.8491	-0.13937
45.9119	0.702	0.942	-0.152352	-0.152352		45.9119	-0.192937
45.9748	1.202	0.742	-0.152352	-0.192352		45.9748	-0.349955
46.0377	0.502	0.762	-0.252352	-0.152352		46.0377	-0.249902
46.1006	0.702	0.942	-0.152352	-0.092352		46.1006	-0.108694
46.1635	0.702	0.822	-0.052352	0.007648		46.1635	0.00921837
46.2264	1.602	0.822	0.147648	0.167648		46.2264	0.169402
46.2893	0.602	0.882	0.347648	0.167648		46.2893	0.159718
46.3522	0.502	0.742	0.547648	0.227648		46.3522	0.234774
46.4151	1.002	0.582	-0.152352	0.247648		46.4151	0.298498
46.478	0.002	0.602	0.247648	0.227648		46.478	0.274391
46.5409	0.802	0.562	0.247648	0.107648		46.5409	0.160753
46.6038	0.702	0.642	0.247648	0.207648		46.6038	0.244393
46.6667	0.302	0.642	-0.052352	0.227648		46.6667	0.26177
46.7296	1.402	0.562	0.347648	0.207648		46.7296	0.269796
46.7925	0.002	0.542	0.347648	0.207648		46.7925	0.276994
46.8553	0.402	0.602	0.147648	0.167648		46.8553	0.217824
46.9182	0.602	0.422	0.247648	0.167648		46.9182	0.284319
46.9811	0.602	0.442	-0.252352	0.087648		46.9811	0.165483
47.044	0.502	0.662	0.347648	0.027648		47.044	0.04009
47.1069	0.102	0.682	-0.052352	-0.032352		47.1069	-0.0497993
47.1698	1.502	0.662	-0.152352	-0.012352		47.1698	-0.0190134
47.2327	0.702	0.582	-0.052352	-0.092352		47.2327	-0.188609
47.2956	0.502	0.642	-0.152352	-0.072352		47.2956	-0.127012
47.3585	0.102	0.342	-0.052352	-0.072352		47.3585	-0.26832
47.4214	0.402	0.302	0.047648	-0.052352		47.4214	-0.209703
47.4843	0.002	0.342	-0.152352	-0.072352		47.4843	-0.26832
47.5472	0.502	0.502	0.047648	-0.092352		47.5472	-0.225442
47.6101	0.702	0.662	-0.252352	-0.092352		47.6101	-0.162121
47.673	0.902	1.082	-0.152352	0.007648		47.673	0.00701878
47.7358	1.202	1.142	0.047648	-0.012352		47.7358	-0.0109344
47.7987	2.102	1.102	0.347648	0.047648		47.7987	0.0414457
47.8616	0.802	1.062	-0.052352	0.067648		47.8616	0.0598841
47.9245	0.502	0.962	0.047648	0.027648		47.9245	0.0279372
47.9874	0.702	0.722	-0.052352	-0.092352		47.9874	-0.146672
48.0503	0.702	0.702	-0.152352	-0.112352		48.0503	-0.190541
48.1132	0.902	0.762	-0.252352	-0.172352		48.1132	-0.292296
48.1761	0.702	0.802	-0.152352	-0.192352		48.1761	-0.315513
48.239	0.802	0.782	-0.252352	-0.112352		48.239	-0.167778
48.3019	0.902	0.782	-0.152352	-0.092352		48.3019	-0.133912
48.3648	0.602	0.722	0.247648	-0.012352		48.3648	-0.0174058
48.4277	0.902	0.662	-0.152352	0.007648		48.4277	0.0114209
48.4906	0.402	0.602	0.247648	-0.012352		48.4906	-0.0209481
48.5535	0.502	0.602	-0.152352	-0.012352		48.5535	-0.0209481
48.6164	0.602	0.602	-0.252352	0.067648		48.6164	0.10102
48.6792	0.602	0.602	0.247648	0.007648		48.6792	0.0125449
48.7421	0.902	0.782	0.247648	0.027648		48.7421	0.0341482
48.805	0.402	0.802	-0.052352	0.047648		48.805	0.0560797
48.8679	1.402	0.842	-0.052352	-0.032352		48.8679	-0.0399581
48.9308	0.702	0.802	-0.152352	-0.092352		48.9308	-0.130138
48.9937	0.802	0.822	-0.152352	-0.012352		48.9937	-0.015256
49.0566	0.702	0.742	-0.052352	-0.012352		49.0566	-0.0169287
49.1195	0.502	0.842	0.347648	0.067648		49.1195	0.0743672
49.1824	1.002	0.762	-0.052352	0.107648		49.1824	0.123783
49.2453	1.202	0.682	0.247648	0.147648		49.2453	0.177965
49.3082	0.402	0.682	0.047648	0.107648		49.3082	0.136324
49.3711	0.302	0.662	0.147648	0.087648		49.3711	0.116919
49.434	0.502	0.482	0.147648	0.047648		49.434	0.0899616
49.4969	0.902	0.462	-0.152352	0.047648		49.4969	0.093492
49.5597	0.302	0.482	0.047648	0.007648		49.5597	0.0156194
49.6226	0.302	0.482	0.047648	-0.052352		49.6226	-0.121849
49.6855	0.402	0.442	-0.052352	0.007648		49.6855	0.0170089
49.7484	0.502	0.462	-0.152352	0.007648		49.7484	0.0162845
49.8113	0.702	0.622	0.147648	0.047648		49.8113	0.0711538
49.8742	0.402	0.802	0.047648	0.007648		49.8742	0.00944608
49.9371	1.102	0.762	0.247648	0.027648		49.9371	0.0350131
50	1.302	0.822	-0.252352	-0.032352		50	-0.0409702
50.0629	0.302	0.982	-0.052352	-0.012352		50.0629	-0.0127386
50.1258	1.002	1.022	-0.152352	-0.052352		50.1258	-0.0539907
50.1887	1.202	0.942	0.147648	0.007648		50.1887	0.00805351
50.2516	1.302	1.102	0.047648	-0.032352		50.2516	-0.0302455
50.3145	0.902	1.162	0.047648	-0.012352		50.3145	-0.0107442
50.3774	1.102	1.062	-0.252352	-0.072352		50.3774	-0.0731088
50.4403	1.302	0.962	-0.052352	-0.052352		50.4403	-0.0575519
50.5031	0.702	0.962	-0.152352	-0.052352		50.5031	-0.0575519
50.566	0.802	0.922	0.147648	0.027648		50.566	0.0291139
50.6289	0.902	0.882	0.047648	0.047648		50.6289	0.0512538
50.6918	0.902	0.942	0.147648	0.027648		50.6918	0.0285134
50.7547	1.102	0.902	0.047648	0.027648		50.7547	0.0297403
50.8176	1.002	0.822	-0.252352	-0.032352		50.8176	-0.0409702
50.8805	0.602	0.842	0.147648	-0.072352		50.8805	-0.0940066
50.9434	0.502	0.842	-0.252352	-0.112352		50.9434	-0.153981
51.0063	1.002	0.822	-0.052352	-0.052352		51.0063	-0.0680207
51.0692	1.102	0.942	-0.152352	-0.092352		51.0692	-0.108694
51.1321	0.902	1.062	0.047648	0.007648		51.1321	0.00715002
51.195	1.202	0.962	-0.052352	0.027648		51.195	0.0279372
51.2579	1.102	0.842	0.247648	0.067648		51.2579	0.0743672
51.3208	0.502	0.722	0.047648	0.067648		51.3208	0.0856686
51.3836	0.502	0.662	0.047648	0.087648		51.3836	0.116919
51.4465	0.302	0.702	0.047648	0.047648		51.4465	0.0635605
51.5094	0.902	0.722	0.047648	-0.032352		51.5094	-0.0469109
51.5723	1.302	0.902	0.047648	-0.052352		51.5723	-0.0616161
51.6352	0.602	1.022	-0.352352	-0.052352		51.6352	-0.0539907
51.6981	1.402	0.962	-0.052352	-0.072352		51.6981	-0.0813265
51.761	0.902	0.822	0.047648	-0.112352		51.761	-0.158321
51.8239	0.602	0.802	-0.052352	-0.012352		51.8239	-0.0156424
51.8868	0.602	0.602	-0.152352	-0.032352		51.8868	-0.056793
51.9497	0.502	0.562	0.147648	0.047648		51.9497	0.0781566
52.0126	0.402	0.582	-0.152352	0.067648		52.0126	0.10413
52.0755	0.702	0.582	0.447648	0.107648		52.0755	0.156091
52.1384	0.702	0.662	0.047648	0.107648		52.1384	0.139867
52.2013	0.602	0.842	0.047648	0.147648		52.2013	0.149192
52.2642	0.902	0.862	0.147648	0.107648		52.2642	0.111018
52.327	1.302	0.782	0.047648	0.067648		52.327	0.0796189
52.3899	0.802	0.742	0.247648	0.107648		52.3899	0.126697
52.4528	0.302	0.722	-0.152352	0.067648		52.4528	0.0856686
52.5157	0.402	0.682	0.247648	0.047648		52.5157	0.0653027
52.5786	0.802	0.662	-0.052352	0.047648		52.5786	0.0671431
52.6415	1.102	0.822	-0.052352	0.027648		52.6415	0.0325405
52.7044	0.702	0.762	0.247648	-0.032352		52.7044	-0.0443392
52.7673	1.102	0.862	-0.252352	-0.012352		52.7673	-0.0145378
52.8302	0.102	0.842	-0.052352	-0.012352		52.8302	-0.0148882
52.8931	1.302	0.842	0.047648	-0.072352		52.8931	-0.0940066
52.956	1.002	0.902	-0.052352	-0.052352		52.956	-0.0616161
53.0189	0.702	0.922	-0.052352	-0.092352		53.0189	-0.111315
53.0818	1.402	0.702	-0.152352	-0.032352		53.0818	-0.0483119
53.1447	0.202	0.622	-0.252352	0.007648		53.1447	0.0121465
53.2075	0.202	0.682	0.347648	0.047648		53.2075	0.0653027
53.2704	0.602	0.602	0.147648	0.087648		53.2704	0.127091
53.3333	1.002	0.762	0.147648	0.107648		53.3333	0.123783
53.3962	1.002	0.802	0.047648	0.147648		53.3962	0.155477
53.4591	1.002	0.802	-0.152352	0.127648		53.4591	0.137308
53.522	0.402	0.842	0.547648	0.027648		53.522	0.0317922
53.5849	0.602	0.742	0.047648	0.107648		53.5849	0.126697
53.6478	1.202	0.562	-0.352352	0.147648		53.6478	0.208058
53.7107	0.502	0.782	0.447648	0.027648		53.7107	0.0341482
53.7736	0.102	0.802	0.047648	-0.012352		53.7736	-0.0156424
53.8365	1.502	0.702	-0.052352	0.067648		53.8365	0.0878947
53.8994	0.702	0.702	-0.152352	-0.052352		53.8994	-0.0805852
53.9623	0.702	0.882	0.047648	-0.052352		53.9623	-0.0631015
54.0252	0.502	0.702	-0.152352	-0.012352		54.0252	-0.0179106
54.0881	1.002	0.682	0.047648	-0.012352		54.0881	-0.0184455
54.1509	0.602	0.702	0.147648	-0.052352		54.1509	-0.0805852
54.2138	0.602	0.722	-0.152352	0.007648		54.2138	0.0104818
54.2767	0.802	0.702	-0.152352	0.007648		54.2767	0.0107772
54.3396	0.602	0.742	0.147648	-0.032352		54.3396	-0.0455888
54.4025	0.902	0.702	0.047648	0.047648		54.4025	0.0635605
54.4654	0.802	0.582	-0.052352	0.087648		54.4654	0.130887
54.5283	0.402	0.782	0.247648	0.127648		54.5283	0.140327
54.5912	0.202	0.762	0.047648	0.047648		54.5912	0.0588503
54.6541	1.602	0.862	0.347648	0.067648		54.6541	0.0727673
54.717	0.802	0.942	-0.352352	-0.012352		54.717	-0.0132867
54.7799	1.302	0.982	0.047648	-0.092352		54.7799	-0.103807
54.8428	0.802	0.862	-0.152352	-0.132352		54.8428	-0.181392
54.9057	0.402	0.782	-0.352352	-0.032352		54.9057	-0.0431563
54.9686	1.002	0.662	0.147648	-0.012352		54.9686	-0.0190134
55.0314	0.402	0.822	0.147648	0.067648		55.0314	0.0760391
55.0943	0.702	0.922	0.147648	0.187648		55.0943	0.169106
55.1572	1.602	0.822	0.247648	0.107648		55.1572	0.115794
55.2201	0.902	0.902	0.247648	0.067648		55.2201	0.0697655
55.283	0.502	0.962	-0.252352	0.027648		55.283	0.0279372
55.3459	0.802	0.822	-0.052352	-0.012352		55.3459	-0.015256
55.4088	1.002	0.742	-0.052352	-0.032352		55.4088	-0.0455888
55.4717	0.902	0.802	0.047648	-0.032352		55.4717	-0.0420348
55.5346	0.502	0.902	0.147648	-0.012352		55.5346	-0.0138841
55.5975	0.802	0.882	-0.252352	0.087648		55.5975	0.0903916
55.6604	1.302	0.862	0.047648	0.107648		55.6604	0.111018
55.7233	0.902	0.962	0.447648	0.047648		55.7233	0.0471927
55.7862	0.802	1.142	0.147648	0.127648		55.7862	0.100538
55.8491	1.002	1.042	-0.152352	0.087648		55.8491	0.0775888
55.9119	1.702	0.982	0.147648	-0.032352		55.9119	-0.0340674
55.9748	0.802	0.882	-0.152352	0.067648		55.9748	0.0712348
56.0377	0.602	0.802	-0.152352	0.107648		56.0377	0.11834
56.1006	0.302	0.542	0.647648	0.107648		56.1006	0.165702
56.1635	0.602	0.522	0.047648	0.187648		56.1635	0.264424
56.2264	0.402	0.542	0.147648	0.267648		56.2264	0.330573
56.2893	0.702	0.642	0.247648	0.107648		56.2893	0.143598
56.3522	0.702	0.722	0.247648	0.047648		56.3522	0.0619088
56.4151	0.802	0.842	-0.152352	0.047648		56.4151	0.0535583
56.478	1.002	0.962	-0.252352	0.107648		56.478	0.100639
56.5409	1.002	0.942	0.147648	0.007648		56.5409	0.00805351
56.6038	1.302	0.862	0.547648	0.027648		56.6038	0.0310775
56.6667	0.602	0.742	-0.252352	0.047648		56.6667	0.0603408
56.7296	0.402	0.622	-0.052352	0.007648		56.7296	0.0121465
56.7925	0.402	0.402	-0.152352	-0.092352		56.7925	-0.298248
56.8553	0.402	0.402	-0.052352	-0.052352		56.8553	-0.149728
56.9182	0.202	0.442	0.047648	-0.072352		56.9182	-0.195732
56.9811	0.602	0.442	-0.052352	-0.072352		56.9811	-0.195732
57.044	0.602	0.442	-0.152352	-0.032352		57.044	-0.0789751
57.1069	0.402	0.482	-0.152352	-0.072352		57.1069	-0.17662
57.1698	0.402	0.462	0.147648	-0.072352		57.1698	-0.185686
57.2327	0.402	0.482	-0.152352	-0.052352		57.2327	-0.121849
57.2956	0.502	0.482	-0.052352	-0.052352		57.2956	-0.121849
57.3585	0.702	0.442	-0.052352	-0.132352		57.3585	-0.427427
57.4214	0.402	0.422	-0.152352	-0.132352		57.4214	-0.456941
57.4843	0.202	0.622	-0.252352	-0.072352		57.4843	-0.131633
57.5472	0.302	0.662	-0.152352	-0.072352		57.5472	-0.122704
57.6101	1.502	0.622	0.247648	-0.072352		57.6101	-0.131633
57.673	0.902	0.602	-0.052352	-0.012352		57.673	-0.0209481
57.7358	0.202	0.642	-0.152352	0.107648		57.7358	0.143598
57.7987	0.102	0.522	0.047648	0.027648		57.7987	0.0503013
57.8616	0.502	0.442	0.447648	0.107648		57.8616	0.195849
57.9245	0.902	0.462	-0.152352	0.067648		57.9245	0.127723
57.9874	0.502	0.802	0.347648	0.087648		57.9874	0.0985199
58.0503	0.302	0.862	-0.352352	-0.032352		58.0503	-0.0389949
58.1132	1.802	0.802	0.147648	-0.072352		58.1132	-0.0991601
58.1761	0.802	0.822	-0.152352	-0.192352		58.1761	-0.305491
58.239	0.602	0.962	-0.352352	-0.052352		58.239	-0.0575519
58.3019	0.602	0.642	-0.252352	-0.112352		58.3019	-0.212126
58.3648	1.002	0.802	0.347648	-0.072352		58.3648	-0.0991601
58.4277	0.202	0.842	-0.152352	-0.012352		58.4277	-0.0148882
58.4906	1.602	0.862	0.047648	-0.032352		58.4906	-0.0389949
58.5535	0.802	0.822	-0.052352	-0.092352		58.5535	-0.126571
58.6164	0.702	0.942	-0.352352	-0.112352		58.6164	-0.135421
58.6792	0.802	0.742	0.047648	-0.072352		58.6792	-0.108045
58.7421	0.802	0.742	-0.252352	-0.052352		58.7421	-0.0759112
58.805	0.602	0.622	0.247648	0.007648		58.805	0.0121465
58.8679	0.802	0.782	0.047648	0.047648		58.8679	0.0574316
58.9308	0.102	0.722	-0.052352	0.107648		58.9308	0.129751
58.9937	1.602	0.682	0.247648	0.027648		58.9937	0.0389602
59.0566	0.502	0.782	0.047648	0.007648		59.0566	0.00968533
59.1195	0.402	0.822	-0.152352	0.107648		59.1195	0.115794
59.1824	1.302	0.662	-0.052352	0.047648		59.1824	0.0671431
59.2453	0.302	0.802	0.447648	0.067648		59.2453	0.0777878
59.3082	0.802	0.882	-0.052352	0.127648		59.3082	0.126428
59.3711	1.202	0.642	0.147648	0.147648		59.3711	0.18698
59.434	0.802	0.722	0.147648	0.087648		59.434	0.108254
59.4969	0.102	0.802	0.047648	0.127648		59.4969	0.137308
59.5597	0.702	0.682	0.147648	0.027648		59.5597	0.0389602
59.6226	1.202	0.882	0.147648	-0.032352		59.6226	-0.0380769
59.6855	0.602	1.082	-0.352352	0.007648		59.6855	0.00701878
59.7484	1.802	1.162	-0.152352	-0.012352		59.7484	-0.0107442
59.8113	1.102	1.002	0.247648	-0.032352		59.8113	-0.0333647
59.8742	1.102	1.062	0.047648	0.047648		59.8742	0.0429397
59.9371	0.402	0.822	0.047648	0.027648		59.9371	0.0325405
60	0.902	0.842	0.047648	0.007648		60	0.00900137
60.0629	0.602	0.822	-0.252352	-0.032352		60.0629	-0.0409702
60.1258	1.202	1.002	0.147648	-0.052352		60.1258	-0.0551278
60.1887	1.002	1.042	-0.152352	-0.052352		60.1887	-0.0528996
60.2516	1.302	1.042	-0.052352	-0.052352		60.2516	-0.0528996
60.3145	1.102	0.902	0.047648	-0.052352		60.3145	-0.0616161
60.3774	0.602	0.822	-0.252352	-0.052352		60.3774	-0.0680207
60.4403	0.502	0.702	0.147648	-0.052352		60.4403	-0.0805852
60.5031	0.602	0.622	-0.152352	-0.092352		60.5031	-0.174365
60.566	0.702	0.642	-0.052352	0.027648		60.566	0.0412874
60.6289	0.702	0.622	-0.152352	0.027648		60.6289	0.0425584
60.6918	0.702	0.582	0.347648	0.047648		60.6918	0.075674
60.7547	0.402	0.422	0.147648	0.027648		60.7547	0.0614881
60.8176	0.402	0.362	-0.052352	0.027648		60.8176	0.0709564
60.8805	-0.098	0.342	-0.152352	-0.052352		60.8805	-0.180744
60.9434	0.402	0.242	-0.152352	-0.072352		60.9434	-0.426483
61.0063	0.602	0.322	-0.052352	-0.052352		61.0063	-0.194149
61.0692	-0.098	0.422	0.047648	0.007648		61.0692	0.0178006
61.1321	0.802	0.402	0.047648	0.027648		61.1321	0.0643504
61.195	0.402	0.502	0.147648	0.067648		61.195	0.118754
61.2579	0.302	0.742	-0.052352	0.027648		61.2579	0.0359229
61.3208	1.102	0.782	0.147648	0.007648		61.3208	0.00968533
61.3836	1.102	0.842	-0.152352	-0.052352		61.3836	-0.0662979
61.4465	1.002	0.822	-0.052352	-0.032352		61.4465	-0.0409702
61.5094	0.702	0.782	-0.152352	-0.072352		61.5094	-0.101955
61.5723	0.202	0.822	0.047648	-0.072352		61.5723	-0.0965146
61.6352	0.902	0.702	-0.052352	0.027648		61.6352	0.0378922
61.6981	1.302	0.802	-0.152352	0.087648		61.6981	0.0985199
61.761	0.402	1.002	0.447648	0.047648		61.761	0.0453943
61.8239	1.202	1.002	0.147648	0.047648		61.8239	0.0453943
61.8868	1.202	0.902	-0.152352	0.047648		61.8868	0.0501744
61.9497	0.902	0.962	-0.052352	-0.012352		61.9497	-0.0130069
62.0126	0.802	0.842	-0.152352	-0.012352		62.0126	-0.0148882
62.0755	0.702	0.682	0.147648	0.047648		62.0755	0.0653027
62.1384	0.602	0.602	0.147648	0.067648		62.1384	0.10102
62.2013	0.402	0.482	0.147648	0.067648		62.2013	0.123075
62.2642	0.502	0.362	0.047648	0.027648		62.2642	0.0709564
62.327	0.202	0.322	-0.152352	0.007648		62.327	0.0232005
62.3899	0.102	0.422	-0.052352	-0.052352		62.3899	-0.141627
62.4528	0.402	0.382	0.047648	-0.072352		62.4528	-0.233659
62.5157	0.902	0.482	-0.152352	-0.092352		62.5157	-0.237014
62.5786	0.302	0.702	-0.052352	0.007648		62.5786	0.0107772
62.6415	0.702	0.922	-0.252352	-0.012352		62.6415	-0.0135789
62.7044	1.202	0.822	0.447648	0.047648		62.7044	0.05479
62.7673	1.502	0.842	-0.052352	0.067648		62.7673	0.0743672
62.8302	0.402	0.862	0.147648	0.107648		62.8302	0.111018
62.8931	0.402	0.882	0.047648	0.047648		62.8931	0.0512538
62.956	0.802	0.642	-0.052352	0.007648		62.956	0.0117725
63.0189	1.302	0.702	0.147648	-0.012352		63.0189	-0.0179106
63.0818	0.302	0.762	-0.252352	-0.012352		63.0818	-0.0164771
63.1447	0.702	0.782	0.047648	0.007648		63.1447	0.00968533
63.2075	0.702	0.682	0.047648	0.007648		63.2075	0.0110897
63.2704	0.902	0.722	0.047648	0.067648		63.2704	0.0856686
63.3333	0.802	0.662	0.147648	0.027648		63.3333	0.04009
63.3962	0.502	0.642	0.047648	0.007648		63.3962	0.0117725
63.4591	0.402	0.522	-0.152352	0.067648		63.4591	0.114726
63.522	0.602	0.442	-0.052352	0.067648		63.522	0.132735
63.5849	0.302	0.402	0.347648	0.047648		63.5849	0.105967
63.6478	0.402	0.402	0.147648	0.087648		63.6478	0.179002
63.7107	0.302	0.442	-0.052352	0.107648		63.7107	0.195849
63.7736	0.402	0.422	0.047648	0.087648		63.7736	0.171978
63.8365	0.802	0.422	0.047648	0.067648		63.8365	0.138156
63.8994	0.202	0.462	0.247648	0.067648		63.8994	0.127723
63.9623	0.402	0.322	0.047648	0.067648		63.9623	0.173613
64.0252	0.502	0.282	-0.052352	0.067648		64.0252	0.193475
64.0881	-0.298	0.362	0.047648	0.087648		64.0881	0.194926
64.1509	0.602	0.342	0.047648	0.027648		64.1509	0.0747955
64.2138	0.602	0.382	0.347648	0.007648		64.2138	0.019628
64.2767	0.302	0.622	-0.252352	0.067648		64.2767	0.0980906
64.3396	0.702	0.622	-0.152352	0.027648		64.3396	0.0425584
64.4025	0.902	0.522	0.347648	-0.112352		64.4025	-0.274265
64.4654	0.602	0.462	-0.152352	-0.052352		64.4654	-0.127798
64.5283	0.102	0.322	-0.352352	-0.012352		64.5283	-0.0398905
64.5912	0.002	0.242	0.047648	-0.112352		64.5912	-0.866593
64.6541	0.002	0.142	0.047648	-0.032352		64.6541	-0.295053
64.717	0.502	0.362	-0.152352	-0.012352		64.717	-0.035327
64.7799	0.102	0.602	0.247648	0.027648		64.7799	0.0439102
64.8428	1.202	0.782	-0.252352	0.007648		64.8428	0.00968533
64.9057	1.202	0.882	0.247648	0.047648		64.9057	0.0512538
64.9686	0.902	0.962	-0.052352	0.027648		64.9686	0.0279372
65.0314	1.002	0.822	0.047648	0.047648		65.0314	0.05479
65.0943	0.502	0.702	0.147648	-0.032352		65.0943	-0.0483119
65.1572	0.502	0.562	-0.152352	-0.012352		65.1572	-0.0224726
65.2201	0.602	0.522	-0.152352	-0.052352		65.2201	-0.111471
65.283	0.202	0.422	0.047648	-0.012352		65.283	-0.0301527
65.3459	0.802	0.502	-0.152352	-0.052352		65.3459	-0.116429
65.4088	0.002	0.442	0.347648	-0.032352		65.4088	-0.0789751
65.4717	0.902	0.722	-0.352352	-0.052352		65.4717	-0.0781784
65.5346	0.302	0.622	-0.052352	-0.032352		65.5346	-0.0548666
65.5975	1.602	0.722	-0.052352	-0.092352		65.5975	-0.146672
65.6604	0.302	0.682	-0.052352	-0.032352		65.6604	-0.0497993
65.7233	0.502	0.762	0.047648	-0.032352		65.7233	-0.0443392
65.7862	0.702	0.462	-0.052352	-0.092352		65.7862	-0.249838
65.8491	0.702	0.562	-0.052352	-0.072352		65.8491	-0.147763
65.9119	0.102	0.462	-0.352352	-0.132352		65.9119	-0.401495
65.9748	0.802	0.422	0.047648	-0.132352		65.9748	-0.456941
66.0377	0.002	0.522	-0.252352	-0.152352		66.0377	-0.412154
66.1006	0.502	0.622	-0.052352	-0.112352		66.1006	-0.22045
66.1635	1.202	0.542	-0.152352	-0.132352		66.1635	-0.323087
66.2264	0.602	0.782	-0.152352	-0.052352		66.2264	-0.0717497
66.2893	0.402	0.802	-0.052352	-0.092352		66.2893	-0.130138
66.3522	1.202	0.742	0.147648	-0.052352		66.3522	-0.0759112
66.4151	0.602	0.742	-0.252352	-0.012352		66.4151	-0.0169287
66.478	0.902	0.882	0.047648	0.027648		66.478	0.0303942
66.5409	0.602	0.802	0.047648	0.027648		66.5409	0.033325
66.6038	1.102	0.822	0.147648	0.047648		66.6038	0.05479
66.6667	0.802	0.762	0.147648	0.027648		66.6667	0.0350131
66.7296	0.702	0.822	-0.152352	-0.012352		66.7296	-0.015256
66.7925	0.602	0.702	-0.052352	-0.032352		66.7925	-0.0483119
66.8553	0.902	0.602	-0.152352	-0.092352		66.8553	-0.181207
66.9182	0.502	0.542	0.047648	0.047648		66.9182	0.0808075
66.9811	0.302	0.542	-0.152352	0.087648		66.9811	0.139202
67.044	0.402	0.642	0.547648	0.127648		67.044	0.165852
67.1069	0.602	0.642	0.147648	0.167648		67.1069	0.207063
67.1698	1.402	0.702	0.047648	0.227648		67.1698	0.244875
67.2327	0.502	0.762	0.247648	0.087648		67.2327	0.103158
67.2956	0.602	0.882	0.147648	0.127648		67.2956	0.126428
67.3585	0.702	0.822	-0.152352	0.067648		67.3585	0.0760391
67.4214	1.202	0.762	0.347648	0.047648		67.4214	0.0588503
67.4843	1.102	0.742	-0.252352	0.067648		67.4843	0.0835524
67.5472	0.202	0.902	0.147648	0.107648		67.5472	0.106619
67.6101	0.502	0.802	0.247648	0.007648		67.6101	0.00944608
67.673	1.502	0.722	0.047648	-0.012352		67.673	-0.0174058
67.7358	0.702	0.782	-0.152352	-0.052352		67.7358	-0.0717497
67.7987	0.702	0.942	-0.352352	-0.032352		67.7987	-0.0355654
67.8616	0.502	0.802	-0.052352	-0.072352		67.8616	-0.0991601
67.9245	1.302	0.842	0.347648	0.067648		67.9245	0.0743672
67.9874	0.802	0.882	-0.152352	0.127648		67.9874	0.126428
68.0503	0.902	1.022	0.547648	0.107648		68.0503	0.0952934
68.1132	0.902	0.802	-0.052352	0.127648		68.1132	0.137308
68.1761	1.202	0.762	-0.152352	0.147648		68.1761	0.162313
68.239	0.202	0.682	0.447648	0.087648		68.239	0.113881
68.3019	0.602	0.762	-0.052352	0.047648		68.3019	0.0588503
68.3648	0.502	0.762	0.247648	0.147648		68.3648	0.162313
68.4277	1.302	0.822	-0.252352	0.007648		68.4277	0.00921837
68.4906	1.202	0.822	0.347648	-0.012352		68.4906	-0.015256
68.5535	0.502	0.842	-0.252352	-0.072352		68.5535	-0.0940066
68.6164	0.602	0.822	-0.152352	-0.012352		68.6164	-0.015256
68.6792	0.602	0.702	-0.052352	-0.052352		68.6792	-0.0805852
68.7421	1.202	0.622	0.047648	-0.032352		68.7421	-0.0548666
68.805	0.602	0.622	0.147648	-0.032352		68.805	-0.0548666
68.8679	0.102	0.882	-0.152352	0.027648		68.8679	0.0303942
68.9308	0.602	0.962	-0.152352	0.067648		68.9308	0.0657001
68.9937	1.902	1.122	0.247648	0.027648		68.9937	0.0240491
69.0566	1.602	1.142	0.247648	0.087648		69.0566	0.0712789
69.1195	1.402	1.162	-0.052352	0.147648		69.1195	0.112739
69.1824	0.202	0.982	0.147648	0.107648		69.1824	0.0987915
69.2453	0.702	0.782	0.147648	0.167648		69.2453	0.176537
69.3082	1.002	0.602	0.047648	0.127648		69.3082	0.174945
69.3711	0.602	0.782	0.547648	0.067648		69.3711	0.0796189
69.434	0.502	0.802	-0.252352	0.087648		69.434	0.0985199
69.4969	1.102	0.782	-0.152352	0.087648		69.4969	0.100786
69.5597	0.802	0.782	0.247648	-0.072352		69.5597	-0.101955
69.6226	0.902	0.882	0.047648	-0.072352		69.6226	-0.0893623
69.6855	0.602	0.862	-0.252352	-0.012352		69.6855	-0.0145378
69.7484	1.002	0.762	-0.252352	-0.052352		69.7484	-0.0737718
69.8113	1.002	0.662	0.147648	-0.032352		69.8113	-0.0513811
69.8742	0.302	0.622	0.047648	0.007648		69.8742	0.0121465
69.9371	0.402	0.622	0.147648	0.107648		69.9371	0.147534
70	0.402	0.542	-0.052352	0.167648		70	0.236241
70.0629	1.002	0.762	0.247648	0.187648		70.0629	0.197597
70.1258	0.602	0.822	0.447648	0.127648		70.1258	0.134416
70.1887	1.402	0.962	0.147648	0.107648		70.1887	0.100639
70.2516	0.702	0.822	-0.152352	0.047648		70.2516	0.05479
70.3145	1.102	0.802	-0.152352	-0.032352		70.3145	-0.0420348
70.3774	0.302	0.582	-0.052352	-0.072352		70.3774	-0.141965
70.4403	0.502	0.562	0.047648	-0.032352		70.4403	-0.0610821
70.5031	0.302	0.362	-0.052352	-0.012352		70.5031	-0.035327
70.566	0.602	0.462	0.047648	0.007648		70.566	0.0162845
70.6289	0.102	0.462	-0.052352	0.007648		70.6289	0.0162845
70.6918	0.802	0.482	0.047648	0.027648		70.6918	0.0542492
70.7547	0.502	0.342	0.047648	0.007648		70.7547	0.0218734
70.8176	0.402	0.422	0.047648	-0.012352		70.8176	-0.0301527
70.8805	-0.098	0.342	-0.052352	-0.052352		70.8805	-0.180744
70.9434	0.502	0.282	-0.152352	-0.112352		70.9434	-0.662265
71.0063	0.402	0.242	-0.152352	-0.092352		71.0063	-0.617128
71.0692	0.202	0.522	-0.252352	-0.152352		71.0692	-0.412154
71.1321	0.202	0.582	0.147648	-0.112352		71.1321	-0.239226
71.195	1.302	0.722	-0.352352	-0.092352		71.195	-0.146672
71.2579	0.802	0.662	0.047648	-0.052352		71.2579	-0.0858725
71.3208	1.102	0.782	-0.052352	-0.092352		71.3208	-0.133912
71.3836	-0.098	0.602	-0.052352	-0.052352		71.3836	-0.0952464
71.4465	0.802	0.542	-0.052352	-0.112352		71.4465	-0.261498
71.5094	0.402	0.342	-0.152352	-0.112352		71.5094	-0.489236
71.5723	0.502	0.462	-0.252352	-0.112352		71.5723	-0.321329
71.6352	0.102	0.402	-0.052352	-0.072352		71.6352	-0.219483
71.6981	0.502	0.502	-0.052352	0.007648		71.6981	0.0150064
71.761	0.502	0.502	0.147648	-0.012352		71.761	-0.0252263
71.8239	0.902	0.542	0.247648	-0.012352		71.8239	-0.0233211
71.8868	0.502	0.642	-0.352352	-0.032352		71.8868	-0.0530667
71.9497	0.302	0.602	-0.052352	-0.092352		71.9497	-0.181207
72.0126	1.002	0.622	-0.152352	-0.092352		72.0126	-0.174365
72.0755	0.302	0.842	-0.152352	0.047648		72.0755	0.0535583
72.1384	1.002	1.022	0.247648	0.007648		72.1384	0.00742778
72.2013	1.602	1.042	0.347648	0.047648		72.2013	0.0437279
72.2642	1.202	1.042	-0.252352	0.107648		72.2642	0.0936356
72.327	1.102	1.002	0.047648	0.027648		72.327	0.0268519
72.3899	0.302	0.802	0.147648	0.067648		72.3899	0.0777878
72.4528	0.802	0.862	-0.152352	0.107648		72.4528	0.111018
72.5157	0.602	0.922	0.547648	0.087648		72.5157	0.0868105
72.5786	1.502	1.042	-0.052352	0.027648		72.5786	0.0258478
72.6415	1.402	1.002	-0.052352	0.067648		72.6415	0.0632432
72.7044	0.902	1.022	-0.152352	0.007648		72.7044	0.00742778
72.7673	0.602	0.882	0.047648	-0.032352		72.7673	-0.0380769
72.8302	0.702	0.762	0.247648	-0.012352		72.8302	-0.0164771
72.8931	0.802	0.702	-0.252352	-0.032352		72.8931	-0.0483119
72.956	0.802	0.722	0.047648	-0.092352		72.956	-0.146672
73.0189	0.602	0.862	-0.252352	-0.172352		73.0189	-0.249913
73.0818	0.702	0.862	-0.252352	-0.132352		73.0818	-0.181392
73.1447	1.402	0.802	-0.152352	-0.152352		73.1447	-0.234515
73.2075	0.802	0.862	-0.052352	-0.112352		73.2075	-0.149873
73.2704	0.502	0.782	-0.052352	-0.052352		73.2704	-0.0717497
73.3333	0.902	0.582	-0.052352	-0.012352		73.3333	-0.0216836
73.3962	0.302	0.522	0.047648	-0.012352		73.3962	-0.0242363
73.4591	0.402	0.362	0.047648	0.067648		73.4591	0.15745
73.522	0.502	0.342	-0.052352	0.147648		73.522	0.301539
73.5849	-0.298	0.522	0.347648	0.227648		73.5849	0.303673
73.6478	0.802	0.562	0.347648	0.247648		73.6478	0.305871
73.7107	1.202	0.662	0.447648	0.307648		73.7107	0.317278
73.7736	0.602	1.022	0.147648	0.207648		73.7736	0.168868
73.8365	1.002	1.042	0.247648	0.167648		73.8365	0.138592
73.8994	1.502	0.862	-0.152352	0.047648		73.8994	0.0523807
73.9623	0.902	0.762	0.147648	0.027648		73.9623	0.0350131
74.0252	0.302	0.702	-0.152352	-0.012352		74.0252	-0.0179106
74.0881	0.102	0.542	0.047648	-0.032352		74.0881	-0.0634791
74.1509	0.702	0.442	0.047648	-0.132352		74.1509	-0.427427
74.2138	0.702	0.482	-0.252352	-0.072352		74.2138	-0.17662
74.2767	0.402	0.662	-0.352352	-0.052352		74.2767	-0.0858725
74.3396	0.502	0.602	0.147648	-0.092352		74.3396	-0.181207
74.4025	1.002	0.522	0.147648	-0.032352		74.4025	-0.066072
74.4654	0.402	0.522	-0.152352	0.027648		74.4654	0.0503013
74.5283	0.302	0.562	0.047648	0.047648		74.5283	0.0781566
74.5912	0.402	0.462	-0.052352	-0.012352		74.5912	-0.0274704
74.6541	0.702	0.622	0.247648	0.047648		74.6541	0.0711538
74.717	0.502	0.702	-0.152352	0.007648		74.717	0.0107772
74.7799	1.202	0.782	0.147648	0.047648		74.7799	0.0574316
74.8428	0.702	0.822	-0.152352	0.047648		74.8428	0.05479
74.9057	0.802	0.862	0.147648	0.047648		74.9057	0.0523807
74.9686	0.902	0.882	0.247648	-0.012352		74.9686	-0.0142034
75.0314	0.702	0.922	-0.152352	-0.012352		75.0314	-0.0135789
75.0943	1.302	0.862	-0.152352	-0.052352		75.0943	-0.0646602
75.1572	0.902	0.822	-0.152352	-0.132352		75.1572	-0.191912
75.2201	0.502	0.722	-0.052352	-0.092352		75.2201	-0.146672
75.283	0.702	0.522	-0.152352	-0.012352		75.283	-0.0242363
75.3459	0.202	0.542	0.047648	0.007648		75.3459	0.0139144
75.4088	0.302	0.582	0.247648	-0.012352		75.4088	-0.0216836
75.4717	1.002	0.682	-0.052352	-0.012352		75.4717	-0.0184455
75.5346	0.702	0.702	-0.152352	-0.032352		75.5346	-0.0483119
75.5975	1.202	0.722	-0.152352	-0.092352		75.5975	-0.146672
75.6604	0.302	0.662	-0.052352	-0.112352		75.6604	-0.204407
75.7233	0.402	0.602	-0.052352	-0.012352		75.7233	-0.0209481
75.7862	0.702	0.562	-0.152352	0.047648		75.7862	0.0781566
75.8491	0.402	0.522	0.347648	0.007648		75.8491	0.0144398
75.9119	1.002	0.662	0.147648	-0.052352		75.9119	-0.0858725
75.9748	0.102	0.702	-0.252352	-0.032352		75.9748	-0.0483119
76.0377	1.102	0.842	-0.352352	-0.032352		76.0377	-0.0399581
76.1006	0.902	0.702	-0.052352	-0.052352		76.1006	-0.0805852
76.1635	1.102	0.762	0.347648	0.007648		76.1635	0.00993701
76.2264	0.302	0.622	0.047648	0.067648		76.2264	0.0980906
76.2893	0.402	0.582	0.047648	0.047648		76.2893	0.075674
76.3522	0.402	0.442	-0.052352	0.067648		76.3522	0.132735
76.4151	0.702	0.462	-0.152352	0.007648		76.4151	0.0162845
76.478	0.402	0.362	0.447648	0.027648		76.478	0.0709564
76.5409	0.402	0.322	-0.252352	0.027648		76.5409	0.0790738
76.6038	-0.098	0.322	0.147648	0.087648		76.6038	0.213959
76.6667	0.202	0.362	-0.052352	0.007648		76.6667	0.02069
76.7296	0.702	0.382	0.147648	0.047648		76.7296	0.1109
76.7925	0.602	0.462	0.047648	0.067648		76.7925	0.127723
76.8553	0.502	0.702	-0.052352	0.147648		76.8553	0.173775
76.9182	0.302	0.702	0.247648	0.127648		76.9182	0.153858
76.9811	1.402	0.782	0.347648	0.087648		76.9811	0.100786
77.044	0.702	0.862	0.047648	0.087648		77.044	0.0922953
77.1069	1.002	0.902	-0.152352	-0.012352		77.1069	-0.0138841
77.1698	0.902	0.822	-0.052352	-0.052352		77.1698	-0.0680207
77.2327	0.502	0.802	-0.252352	0.007648		77.2327	0.00944608
77.2956	1.002	0.762	0.147648	-0.012352		77.2956	-0.0164771
77.3585	0.602	0.722	0.347648	-0.032352		77.3585	-0.0469109
77.4214	0.802	0.882	-0.252352	-0.012352		77.4214	-0.0142034
77.4843	0.702	0.922	-0.152352	-0.072352		77.4843	-0.0851553
77.5472	1.302	0.942	-0.152352	-0.112352		77.5472	-0.135421
77.6101	1.202	1.102	-0.152352	-0.052352		77.6101	-0.0498758
77.673	0.702	1.062	0.147648	-0.072352		77.673	-0.0731088
77.7358	1.602	0.922	0.047648	0.007648		77.7358	0.00822677
77.7987	0.502	1.022	-0.252352	0.047648		77.7987	0.0445455
77.8616	0.602	0.962	0.247648	-0.052352		77.8616	-0.0575519
77.9245	1.702	0.982	0.047648	-0.092352		77.9245	-0.103807
77.9874	0.402	1.062	-0.352352	-0.092352		77.9874	-0.0952428
78.0503	1.702	1.202	-0.152352	-0.172352		78.0503	-0.167389
78.1132	0.902	0.982	-0.252352	-0.212352		78.1132	-0.275908
78.1761	1.302	1.242	-0.152352	-0.092352		78.1761	-0.0803307
78.239	0.602	1.082	-0.152352	-0.132352		78.239	-0.13937
78.3019	1.702	0.982	0.247648	-0.112352		78.3019	-0.129193
78.3648	0.902	0.922	-0.352352	-0.112352		78.3648	-0.138766
78.4277	0.402	0.862	-0.152352	-0.072352		78.4277	-0.0916256
78.4906	1.002	0.622	-0.152352	-0.092352		78.4906	-0.174365
78.5535	0.302	0.562	0.047648	-0.032352		78.5535	-0.0610821
78.6164	0.502	0.662	0.147648	-0.032352		78.6164	-0.0513811
78.6792	0.602	0.542	-0.052352	-0.032352		78.6792	-0.0634791
78.7421	0.902	0.622	-0.152352	-0.012352		78.7421	-0.0202609
78.805	0.402	0.762	-0.152352	-0.092352		78.805	-0.137911
78.8679	0.702	0.722	0.147648	-0.072352		78.8679	-0.111371
78.9308	1.202	0.742	-0.252352	-0.092352		78.9308	-0.142157
78.9937	0.402	0.682	0.047648	-0.052352		78.9937	-0.0831449
79.0566	1.002	0.662	-0.252352	-0.092352		79.0566	-0.162121
79.1195	0.102	0.662	0.047648	-0.052352		79.1195	-0.0858725
79.1824	0.602	0.702	-0.052352	-0.072352		79.1824	-0.114909
79.2453	1.202	0.522	-0.052352	-0.072352		79.2453	-0.160908
79.3082	0.602	0.562	-0.052352	-0.012352		79.3082	-0.0224726
79.3711	0.102	0.502	-0.252352	0.047648		79.3711	0.0866882
79.434	0.302	0.342	0.347648	-0.012352		79.434	-0.0374703
79.4969	0.302	0.362	0.247648	0.047648		79.4969	0.116314
79.5597	0.402	0.462	-0.352352	0.047648		79.5597	0.093492
79.6226	0.702	0.762	0.247648	-0.052352		79.6226	-0.0737718
79.6855	0.602	0.662	-0.252352	-0.072352		79.6855	-0.122704
79.7484	1.802	0.762	-0.152352	0.007648		79.7484	0.00993701
79.8113	-0.198	0.782	0.147648	-0.012352		79.8113	-0.0160489
79.8742	0.902	0.702	0.047648	0.127648		79.8742	0.153858
79.9371	0.802	0.542	0.147648	0.187648		79.9371	0.257176
80	0.202	0.602	0.447648	0.147648		80	0.196956
80.0629	1.002	0.562	0.147648	0.087648		80.0629	0.134916
80.1258	0.102	0.542	-0.052352	0.067648		80.1258	0.110962
80.1887	0.702	0.742	-0.252352	0.027648		80.1887	0.0359229
80.2516	0.702	0.842	0.047648	-0.012352		80.2516	-0.0148882
80.3145	1.202	0.922	0.247648	-0.052352		80.3145	-0.0601991
80.3774	1.502	1.062	-0.052352	-0.032352		80.3774	-0.0314204
80.4403	0.502	1.142	-0.252352	-0.052352		80.4403	-0.0480449
80.5031	1.402	1.022	-0.152352	-0.112352		80.5031	-0.123512
80.566	1.102	0.762	-0.052352	-0.152352		80.566	-0.249902
80.6289	0.602	0.682	-0.052352	-0.112352		80.6289	-0.197231
80.6918	0.202	0.402	-0.252352	-0.072352		80.6918	-0.219483
80.7547	0.102	0.262	-0.052352	-0.052352		80.7547	-0.249714
80.8176	0.002	0.182	0.047648	-0.012352		80.8176	-0.0728096
80.8805	0.402	0.322	0.047648	0.087648		80.8805	0.213959
80.9434	0.202	0.362	0.147648	0.107648		80.9434	0.22921
81.0063	0.902	0.642	0.247648	0.187648		81.0063	0.226178
81.0692	0.302	0.722	0.047648	0.227648		81.0692	0.239718
81.1321	1.402	0.762	0.447648	0.187648		81.1321	0.197597
81.195	0.802	0.682	0.247648	0.107648		81.195	0.136324
81.2579	0.402	0.782	-0.052352	0.107648		81.2579	0.121001
81.3208	0.502	0.682	-0.152352	-0.012352		81.3208	-0.0184455
81.3836	0.802	0.702	0.047648	-0.032352		81.3836	-0.0483119
81.4465	0.902	0.782	-0.152352	0.087648		81.4465	0.100786
81.5094	0.902	0.842	0.147648	0.107648		81.5094	0.113356
81.5723	0.802	0.822	0.547648	0.127648		81.5723	0.134416
81.6352	0.802	0.722	-0.052352	0.187648		81.6352	0.206286
81.6981	0.702	0.602	0.147648	0.147648		81.6981	0.196956
81.761	0.402	0.642	0.147648	0.027648		81.761	0.0412874
81.8239	0.302	0.662	-0.052352	0.027648		81.8239	0.04009
81.8868	1.002	0.562	-0.052352	0.007648		81.8868	0.0134258
81.9497	0.902	0.602	-0.052352	-0.012352		81.9497	-0.0209481
82.0126	0.202	0.762	0.047648	-0.052352		82.0126	-0.0737718
82.0755	0.602	0.682	0.047648	-0.012352		82.0755	-0.0184455
82.1384	1.102	0.582	-0.252352	-0.032352		82.1384	-0.0588595
82.2013	0.602	0.582	0.147648	-0.052352		82.2013	-0.098843
82.2642	0.402	0.642	-0.152352	-0.092352		82.2642	-0.16802
82.327	0.202	0.482	-0.052352	0.027648		82.327	0.0542492
82.3899	0.902	0.382	-0.152352	-0.032352		82.3899	-0.0925273
82.4528	0.302	0.342	0.347648	-0.012352		82.4528	-0.0374703
82.5157	0.102	0.382	-0.152352	-0.012352		82.5157	-0.0334156
82.5786	0.202	0.302	-0.052352	0.067648		82.5786	0.183007
82.6415	0.402	0.382	-0.052352	0.027648		82.6415	0.0674921
82.7044	0.502	0.562	0.247648	0.027648		82.7044	0.046889
82.7673	0.702	0.582	0.147648	0.087648		82.7673	0.130887
82.8302	1.002	0.602	-0.152352	0.087648		82.8302	0.127091
82.8931	0.302	0.582	0.247648	0.087648		82.8931	0.130887
82.956	0.502	0.682	-0.052352	0.027648		82.956	0.0389602
83.0189	0.402	0.742	0.247648	0.067648		83.0189	0.0835524
83.0818	1.202	0.642	-0.152352	0.067648		83.0818	0.0953261
83.1447	1.302	0.722	0.047648	0.107648		83.1447	0.129751
83.2075	-0.198	0.642	0.247648	0.107648		83.2075	0.143598
83.2704	0.902	0.522	0.147648	0.167648		83.2704	0.243092
83.3333	0.002	0.262	0.247648	0.147648		83.3333	0.360427
83.3962	0.602	0.422	0.147648	0.127648		83.3962	0.232236
83.4591	0.002	0.302	-0.052352	0.107648		83.4591	0.262782
83.522	0.602	0.422	0.147648	0.067648		83.522	0.138156
83.5849	0.302	0.322	0.047648	0.007648		83.5849	0.0232005
83.6478	0.602	0.442	0.047648	0.027648		83.6478	0.0588696
83.7107	0.102	0.402	-0.152352	0.027648		83.7107	0.0643504
83.7736	0.602	0.582	0.047648	0.107648		83.7736	0.156091
83.8365	0.402	0.662	0.147648	0.087648		83.8365	0.116919
83.8994	1.202	0.682	0.447648	0.047648		83.8994	0.0653027
83.9623	1.002	0.782	-0.052352	0.127648		83.9623	0.140327
84.0252	0.202	0.782	-0.352352	0.087648		84.0252	0.100786
84.0881	1.102	0.622	0.447648	-0.032352		84.0881	-0.0548666
84.1509	0.402	0.642	-0.052352	-0.012352		84.1509	-0.0196173
84.2138	0.402	0.722	-0.152352	0.067648		84.2138	0.0856686
84.2767	1.102	0.722	0.047648	-0.012352		84.2767	-0.0174058
84.3396	0.602	0.842	0.047648	-0.012352		84.3396	-0.0148882
84.4025	1.102	0.922	0.047648	0.027648		84.4025	0.0291139
84.4654	1.002	0.782	-0.052352	0.047648		84.4654	0.0574316
84.5283	0.802	0.802	0.047648	0.067648		84.5283	0.0777878
84.5912	0.402	0.622	0.147648	0.087648		84.5912	0.123509
84.6541	0.702	0.522	0.147648	0.127648		84.6541	0.196488
84.717	0.202	0.502	0.147648	0.127648		84.717	0.202729
84.7799	0.502	0.522	0.147648	0.107648		84.7799	0.170965
84.8428	0.702	0.522	0.047648	0.007648		84.8428	0.0144398
84.9057	0.502	0.702	0.047648	-0.032352		84.9057	-0.0483119
84.9686	0.702	0.882	-0.352352	-0.072352		84.9686	-0.0893623
85.0314	1.102	0.882	-0.052352	-0.092352		85.0314	-0.116953
85.0943	1.402	0.922	-0.052352	-0.132352		85.0943	-0.167609
85.1572	0.702	0.822	-0.052352	-0.112352		85.1572	-0.158321
85.2201	0.702	0.882	-0.152352	-0.092352		85.2201	-0.116953
85.283	0.202	0.742	-0.252352	-0.092352		85.283	-0.142157
85.3459	1.402	0.782	0.047648	-0.112352		85.3459	-0.167778
85.4088	0.702	0.842	-0.052352	-0.152352		85.4088	-0.220913
85.4717	0.902	1.122	-0.152352	-0.132352		85.4717	-0.133736
85.5346	1.002	0.922	-0.352352	-0.172352		85.5346	-0.229911
85.5975	1.602	0.922	-0.152352	-0.152352		85.5975	-0.19795
85.6604	0.402	0.922	-0.152352	-0.112352		85.6604	-0.138766
85.7233	0.702	0.762	0.047648	-0.092352		85.7233	-0.137911
85.7862	0.902	0.602	0.047648	-0.112352		85.7862	-0.229455
85.8491	0.202	0.622	-0.252352	-0.112352		85.8491	-0.22045
85.9119	0.802	0.522	-0.252352	-0.152352		85.9119	-0.412154
85.9748	0.502	0.462	-0.152352	-0.172352		85.9748	-0.595039
86.0377	0.202	0.542	-0.152352	-0.152352		86.0377	-0.390999
86.1006	0.602	0.522	-0.052352	-0.092352		86.1006	-0.214948
86.1635	0.602	0.642	-0.152352	0.007648		86.1635	0.0117725
86.2264	0.702	0.782	0.047648	0.047648		86.2264	0.0574316
86.2893	1.102	0.902	0.347648	0.107648		86.2893	0.106619
86.3522	0.902	0.922	0.047648	0.107648		86.3522	0.104548
86.4151	1.202	1.202	0.247648	0.107648		86.4151	0.0821961
86.478	0.702	1.262	-0.152352	0.007648		86.478	0.00602372
86.5409	2.102	1.222	0.047648	0.007648		86.5409	0.00621967
86.6038	1.402	1.202	-0.152352	-0.032352		86.6038	-0.0276596
86.6667	0.702	1.162	0.047648	-0.012352		86.6667	-0.0107442
86.7296	1.102	0.782	0.047648	-0.032352		86.7296	-0.0431563
86.7925	0.502	0.602	-0.052352	-0.052352		86.7925	-0.0952464
86.8553	0.202	0.502	-0.052352	-0.052352		86.8553	-0.116429
86.9182	0.502	0.402	-0.252352	-0.052352		86.9182	-0.149728
86.9811	0.202	0.382	0.047648	-0.012352		86.9811	-0.0334156
87.044	0.602	0.602	0.047648	-0.032352		87.044	-0.056793
87.1069	0.402	0.822	0.147648	-0.012352		87.1069	-0.015256
87.1698	1.302	0.922	-0.152352	-0.032352		87.1698	-0.0363649
87.2327	1.602	1.002	-0.152352	-0.012352		87.2327	-0.0124812
87.2956	0.702	1.062	-0.052352	0.007648		87.2956	0.00715002
87.3585	1.002	0.762	0.147648	0.087648		87.3585	0.103158
87.4214	0.702	0.522	0.247648	0.087648		87.4214	0.143768
87.4843	-0.198	0.622	0.247648	0.047648		87.4843	0.0711538
87.5472	0.402	0.602	-0.152352	-0.052352		87.5472	-0.0952464
87.6101	1.202	0.642	-0.252352	-0.092352		87.6101	-0.16802
87.673	0.902	0.722	-0.352352	-0.112352		87.673	-0.18429
87.7358	0.902	0.722	0.047648	-0.012352		87.7358	-0.0174058
87.7987	0.202	0.862	0.147648	0.087648		87.7987	0.0922953
87.8616	0.402	0.942	0.347648	0.127648		87.8616	0.119336
87.9245	1.902	1.062	0.247648	0.107648		87.9245	0.0920345
87.9874	1.302	1.142	-0.152352	0.007648		87.9874	0.00665247
88.0503	1.502	1.322	-0.052352	-0.032352		88.0503	-0.0250859
88.1132	0.602	1.082	-0.352352	-0.092352		88.1132	-0.093318
88.1761	1.302	1.002	0.147648	-0.092352		88.1761	-0.101525
88.239	0.702	0.882	-0.052352	-0.072352		88.239	-0.0893623
88.3019	0.902	0.822	-0.152352	0.027648		88.3019	0.0325405
88.3648	0.902	0.762	0.047648	-0.052352		88.3648	-0.0737718
88.4277	0.302	0.942	0.147648	-0.072352		88.4277	-0.0831969
88.4906	1.002	0.802	-0.252352	-0.012352		88.4906	-0.0156424
88.5535	1.602	0.722	-0.152352	-0.032352		88.5535	-0.0469109
88.6164	0.202	0.882	0.147648	-0.092352		88.6164	-0.116953
88.6792	0.502	0.702	-0.052352	-0.072352		88.6792	-0.114909
88.7421	1.102	0.562	-0.152352	-0.052352		88.7421	-0.102722
88.805	0.102	0.662	-0.152352	-0.052352		88.805	-0.0858725
88.8679	0.902	0.702	-0.052352	-0.052352		88.8679	-0.0805852
88.9308	0.702	0.642	0.147648	-0.092352		88.9308	-0.16802
88.9937	0.702	0.762	-0.052352	-0.032352		88.9937	-0.0443392
89.0566	0.802	0.622	-0.352352	-0.012352		89.0566	-0.0202609
89.1195	0.702	0.562	0.147648	-0.072352		89.1195	-0.147763
89.1824	0.202	0.562	0.047648	-0.112352		89.1824	-0.249867
89.2453	0.402	0.562	-0.152352	-0.012352		89.2453	-0.0224726
89.3082	0.702	0.562	-0.252352	-0.092352		89.3082	-0.196641
89.3711	0.802	0.642	0.147648	-0.072352		89.3711	-0.127012
89.434	0.702	0.842	-0.252352	-0.112352		89.434	-0.153981
89.4969	0.602	0.922	0.147648	-0.112352		89.4969	-0.138766
89.5597	1.402	0.802	-0.352352	-0.112352		89.5597	-0.162912
89.6226	1.102	0.802	-0.252352	-0.092352		89.6226	-0.130138
89.6855	0.202	0.862	0.147648	-0.112352		89.6855	-0.149873
89.7484	0.702	0.782	-0.152352	-0.092352		89.7484	-0.133912
89.8113	0.902	0.762	0.047648	-0.012352		89.8113	-0.0164771
89.8742	1.002	0.842	-0.252352	0.047648		89.8742	0.0535583
89.9371	1.002	0.822	0.147648	0.087648		89.9371	0.0963538
90	0.602	0.682	0.447648	0.047648		90	0.0653027
90.0629	0.602	0.642	0.047648	0.067648		90.0629	0.0953261
90.1258	0.202	0.722	-0.152352	0.007648		90.1258	0.0104818
90.1887	0.802	0.722	-0.152352	-0.052352		90.1887	-0.0781784
90.2516	1.402	0.782	-0.152352	-0.112352		90.2516	-0.167778
90.3145	0.602	0.882	0.147648	-0.132352		90.3145	-0.176552
90.3774	0.902	0.862	-0.252352	-0.092352		90.3774	-0.119993
90.4403	0.702	0.762	-0.252352	-0.032352		90.4403	-0.0443392
90.5031	0.702	0.882	0.047648	-0.032352		90.5031	-0.0380769
90.566	0.902	0.922	0.147648	-0.012352		90.566	-0.0135789
90.6289	1.202	0.882	0.147648	0.007648		90.6289	0.00859666
90.6918	1.102	1.022	-0.152352	-0.032352		90.6918	-0.0326904
90.7547	0.502	0.982	-0.152352	-0.012352		90.7547	-0.0127386
90.8176	1.402	0.922	-0.152352	0.047648		90.8176	0.0491395
90.8805	0.702	0.882	0.247648	0.087648		90.8805	0.0903916
90.9434	0.902	0.842	0.447648	0.067648		90.9434	0.0743672
91.0063	0.902	0.722	0.047648	0.047648		91.0063	0.0619088
91.0692	0.302	0.782	-0.252352	-0.052352		91.0692	-0.0717497
91.1321	0.802	0.742	-0.252352	-0.152352		91.1321	-0.258378
91.195	1.002	0.642	-0.252352	-0.152352		91.195	-0.311146
91.2579	0.702	0.722	-0.052352	-0.112352		91.2579	-0.18429
91.3208	0.402	0.662	0.047648	-0.032352		91.3208	-0.0513811
91.3836	0.702	0.502	-0.052352	-0.032352		91.3836	-0.0688856
91.4465	0.502	0.502	0.147648	-0.032352		91.4465	-0.0688856
91.5094	0.202	0.542	-0.252352	-0.012352		91.5094	-0.0233211
91.5723	0.702	0.562	-0.052352	0.087648		91.5723	0.134916
91.6352	0.602	0.622	0.147648	0.007648		91.6352	0.0121465
91.6981	0.802	0.722	0.447648	0.007648		91.6981	0.0104818
91.761	0.802	0.642	-0.252352	-0.012352		91.761	-0.0196173
91.8239	0.702	0.722	-0.252352	-0.032352		91.8239	-0.0469109
91.8868	0.302	0.782	-0.152352	-0.112352		91.8868	-0.167778
91.9497	1.002	0.842	0.047648	-0.092352		91.9497	-0.123194
92.0126	1.102	0.762	0.047648	-0.052352		92.0126	-0.0737718
92.0755	1.102	0.782	-0.152352	-0.052352		92.0755	-0.0717497
92.1384	0.302	0.682	-0.052352	-0.052352		92.1384	-0.0831449
92.2013	0.402	0.622	-0.152352	-0.112352		92.2013	-0.22045
92.2642	0.502	0.622	0.047648	-0.012352		92.2642	-0.0202609
92.327	0.802	0.802	-0.252352	0.007648		92.327	0.00944608
92.3899	1.102	0.842	0.347648	0.047648		92.3899	0.0535583
92.4528	1.202	0.962	0.047648	0.027648		92.4528	0.0279372
92.5157	0.602	0.882	0.047648	0.067648		92.5157	0.0712348
92.5786	1.102	0.802	-0.052352	0.107648		92.5786	0.11834
92.6415	0.402	0.642	-0.052352	0.087648		92.6415	0.120124
92.7044	0.702	0.622	0.547648	0.087648		92.7044	0.123509
92.7673	0.402	0.482	-0.052352	0.087648		92.7673	0.153863
92.8302	0.502	0.602	0.047648	0.107648		92.8302	0.151692
92.8931	0.402	0.662	-0.052352	-0.012352		92.8931	-0.0190134
92.956	1.002	0.742	0.047648	-0.012352		92.956	-0.0169287
93.0189	1.002	0.782	-0.052352	-0.012352		93.0189	-0.0160489
93.0818	0.802	0.662	-0.052352	0.087648		93.0818	0.116919
93.1447	0.702	0.662	0.047648	0.067648		93.1447	0.0927132
93.2075	-0.198	0.502	0.447648	0.047648		93.2075	0.0866882
93.2704	1.002	0.522	-0.052352	0.007648		93.2704	0.0144398
93.3333	0.202	0.502	-0.152352	-0.052352		93.3333	-0.116429
93.3962	0.902	0.682	-0.252352	-0.172352		93.3962	-0.338179
93.4591	0.602	0.642	-0.252352	-0.192352		93.4591	-0.427784
93.522	0.702	0.702	-0.152352	-0.192352		93.522	-0.377421
93.5849	0.802	0.642	-0.152352	-0.192352		93.5849	-0.427784
93.6478	0.502	0.582	-0.152352	-0.132352		93.6478	-0.294346
93.7107	0.602	0.642	-0.252352	-0.092352		93.7107	-0.16802
93.7736	0.302	0.662	0.047648	-0.012352		93.7736	-0.0190134
93.8365	1.002	0.642	0.047648	0.067648		93.8365	0.0953261
93.8994	0.902	0.622	0.247648	0.127648		93.8994	0.170277
93.9623	0.402	0.742	0.247648	0.127648		93.9623	0.146781
94.0252	0.502	0.682	0.047648	0.187648		94.0252	0.215775
94.0881	0.902	0.742	0.047648	0.127648		94.0881	0.146781
94.1509	0.702	0.822	0.347648	0.087648		94.1509	0.0963538
94.2138	1.202	0.842	-0.052352	0.047648		94.2138	0.0535583
94.2767	0.802	0.842	0.047648	0.027648		94.2767	0.0317922
94.3396	0.602	0.922	-0.152352	0.027648		94.3396	0.0291139
94.4025	0.902	0.742	-0.052352	0.047648		94.4025	0.0603408
94.4654	1.102	0.722	0.347648	0.027648		94.4654	0.0368813
94.5283	0.302	0.662	0.047648	0.027648		94.5283	0.04009
94.5912	0.702	0.742	-0.052352	0.047648		94.5912	0.0603408
94.6541	0.302	0.622	-0.152352	0.067648		94.6541	0.0980906
94.717	1.302	0.722	0.047648	0.107648		94.717	0.129751
94.7799	0.502	0.702	0.447648	0.067648		94.7799	0.0878947
94.8428	0.802	0.822	0.247648	0.127648		94.8428	0.134416
94.9057	0.602	0.702	-0.252352	0.067648		94.9057	0.0878947
94.9686	0.902	0.762	0.147648	-0.032352		94.9686	-0.0443392
95.0314	0.702	0.902	-0.252352	-0.112352		95.0314	-0.142281
95.0943	0.802	0.842	-0.052352	-0.052352		95.0943	-0.0662979
95.1572	1.502	0.882	-0.152352	-0.152352		95.1572	-0.208802
95.2201	0.302	0.842	0.047648	-0.132352		95.2201	-0.186504
95.283	1.102	0.762	-0.352352	-0.132352		95.283	-0.2102
95.3459	0.502	0.682	-0.152352	-0.132352		95.3459	-0.240794
95.4088	0.402	0.742	-0.052352	-0.132352		95.4088	-0.217096
95.4717	1.102	0.722	-0.152352	-0.052352		95.4717	-0.0781784
95.5346	0.602	0.642	0.047648	-0.052352		95.5346	-0.0887852
95.5975	1.002	0.602	0.047648	-0.012352		95.5975	-0.0209481
95.6604	0.102	0.522	-0.152352	0.027648		95.6604	0.0503013
95.7233	0.202	0.642	0.147648	0.027648		95.7233	0.0412874
95.7862	0.702	0.622	0.047648	-0.012352		95.7862	-0.0202609
95.8491	1.202	0.742	0.047648	0.047648		95.8491	0.0603408
95.9119	0.902	0.802	-0.152352	-0.012352		95.9119	-0.0156424
95.9748	0.702	0.922	0.147648	0.007648		95.9748	0.00822677
96.0377	0.502	0.762	-0.152352	0.047648		96.0377	0.0588503
96.1006	1.302	0.722	0.147648	0.027648		96.1006	0.0368813
96.1635	0.402	0.662	0.247648	-0.012352		96.1635	-0.0190134
96.2264	0.702	0.742	-0.252352	-0.052352		96.2264	-0.0759112
96.2893	0.402	0.502	-0.052352	-0.112352		96.2893	-0.288342
96.3522	0.902	0.522	-0.352352	-0.172352		96.3522	-0.49293
96.4151	0.102	0.502	-0.152352	-0.092352		96.4151	-0.225442
96.478	0.502	0.502	-0.052352	-0.012352		96.478	-0.0252263
96.5409	0.602	0.322	0.147648	0.087648		96.5409	0.213959
96.6038	0.402	0.462	0.347648	0.087648		96.6038	0.159462
96.6667	0.002	0.462	0.147648	0.207648		96.6667	0.310085
96.7296	0.802	0.462	-0.152352	0.227648		96.7296	0.330093
96.7925	0.502	0.502	0.547648	0.127648		96.7925	0.202729
96.8553	0.602	0.682	0.247648	0.087648		96.8553	0.113881
96.9182	0.602	0.682	-0.152352	0.107648		96.9182	0.136324
96.9811	0.902	0.722	-0.052352	0.087648		96.9811	0.108254
97.044	0.802	0.762	-0.052352	0.067648		97.044	0.0815382
97.1069	0.702	0.742	0.447648	0.127648		97.1069	0.146781
97.1698	0.802	0.702	0.147648	0.127648		97.1698	0.153858
97.2327	0.502	0.662	0.147648	0.087648		97.2327	0.116919
97.2956	0.702	0.642	-0.052352	-0.052352		97.2956	-0.0887852
97.3585	0.602	0.662	-0.252352	-0.052352		97.3585	-0.0858725
97.4214	0.602	0.622	-0.252352	-0.072352		97.4214	-0.131633
97.4843	0.902	0.662	0.147648	-0.072352		97.4843	-0.122704
97.5472	0.302	0.702	0.047648	-0.052352		97.5472	-0.0805852
97.6101	0.902	0.742	-0.052352	-0.052352		97.6101	-0.0759112
97.673	0.802	0.582	-0.152352	-0.072352		97.673	-0.141965
97.7358	0.802	0.662	-0.252352	-0.112352		97.7358	-0.204407
97.7987	0.102	0.502	0.047648	-0.012352		97.7987	-0.0252263
97.8616	0.702	0.482	-0.152352	-0.012352		97.8616	-0.0263005
97.9245	0.102	0.422	0.447648	0.067648		97.9245	0.138156
97.9874	0.702	0.782	-0.152352	0.087648		97.9874	0.100786
98.0503	0.502	0.882	0.147648	0.127648		98.0503	0.126428
98.1132	1.902	1.042	0.147648	0.007648		98.1132	0.00728625
98.1761	1.202	0.962	0.047648	0.047648		98.1761	0.0471927
98.239	0.902	1.282	-0.152352	-0.052352		98.239	-0.0425748
98.3019	0.302	1.022	0.047648	-0.092352		98.3019	-0.0993408
98.3648	2.102	0.802	-0.352352	-0.052352		98.3648	-0.0698354
98.4277	0.602	0.662	-0.052352	0.047648		98.4277	0.0671431
98.4906	0.102	0.802	0.247648	0.067648		98.4906	0.0777878
98.5535	0.202	0.522	0.347648	0.127648		98.5535	0.196488
98.6164	1.002	0.482	0.147648	0.107648		98.6164	0.182563
98.6792	0.702	0.462	-0.052352	0.007648		98.6792	0.0162845
98.7421	0.402	0.522	-0.152352	-0.052352		98.7421	-0.111471
98.805	0.002	0.442	-0.252352	-0.032352		98.805	-0.0789751
98.8679	0.502	0.342	0.047648	-0.032352		98.8679	-0.10448
98.9308	0.602	0.402	0.247648	0.007648		98.9308	0.0186697
98.9937	0.202	0.502	-0.052352	0.047648		98.9937	0.0866882
99.0566	0.702	0.622	0.047648	0.027648		99.0566	0.0425584
99.1195	0.502	0.682	-0.052352	0.007648		99.1195	0.0110897
99.1824	1.102	0.882	-0.052352	0.027648		99.1824	0.0303942
99.2453	0.902	0.742	0.147648	0.027648		99.2453	0.0359229
99.3082	1.202	0.702	0.047648	0.047648		99.3082	0.0635605
99.3711	0.002	0.622	0.047648	0.027648		99.3711	0.0425584
99.434	0.302	0.682	0.047648	0.027648		99.434	0.0389602
99.4969	0.702	0.642	-0.152352	0.047648		99.4969	0.0690903
99.5597	1.202	0.882	0.147648	0.027648		99.5597	0.0303942
99.6226	1.002	0.982	0.147648	-0.052352		99.6226	-0.0563138
99.6855	1.202	1.042	-0.052352	0.027648		99.6855	0.0258478
99.7484	0.802	0.902	-0.352352	-0.052352		99.7484	-0.0616161
99.8113	1.002	0.702	0.247648	-0.052352		99.8113	-0.0805852
99.8742	0.502	0.662	-0.252352	-0.072352		99.8742	-0.122704
99.9371	0.002	0.562	0.147648	-0.032352		99.9371	-0.0610821
100	1.002	0.462	-0.152352	-0.152352		100	-0.492017
100.063	0.302	0.422	-0.152352	-0.132352		100.063	-0.456941
100.126	0.502	0.502	-0.352352	-0.192352		100.126	-0.621196
100.189	0.302	0.442	-0.152352	-0.092352		100.189	-0.264128
100.252	0.402	0.502	-0.152352	0.027648		100.252	0.0522007
100.314	0.702	0.462	0.347648	0.067648		100.314	0.127723
100.377	0.602	0.542	0.447648	0.107648		100.377	0.165702
100.44	0.302	0.682	-0.152352	0.127648		100.44	0.157659
100.503	0.702	0.722	0.047648	0.027648		100.503	0.0368813
100.566	1.102	0.802	-0.052352	-0.112352		100.566	-0.162912
100.629	0.902	0.842	-0.152352	-0.112352		100.629	-0.153981
100.692	1.002	0.822	-0.252352	-0.092352		100.692	-0.126571
100.755	0.502	0.742	-0.152352	-0.092352		100.755	-0.142157
100.818	0.602	0.782	0.147648	-0.072352		100.818	-0.101955
100.881	0.702	0.742	-0.052352	-0.032352		100.881	-0.0455888
100.943	1.102	0.742	-0.052352	-0.012352		100.943	-0.0169287
101.006	0.802	0.762	-0.052352	-0.032352		101.006	-0.0443392
101.069	0.502	0.782	-0.052352	0.027648		101.069	0.0341482
101.132	0.702	0.662	0.047648	0.027648		101.132	0.04009
101.195	0.802	0.482	0.247648	0.087648		101.195	0.153863
101.258	0.502	0.522	-0.052352	0.087648		101.258	0.143768
101.321	-0.098	0.602	0.247648	0.027648		101.321	0.0439102
101.384	0.702	0.622	-0.052352	0.007648		101.384	0.0121465
101.447	1.102	0.602	-0.252352	-0.032352		101.447	-0.056793
101.509	0.902	0.782	0.147648	-0.052352		101.509	-0.0717497
101.572	0.402	0.782	-0.252352	0.067648		101.572	0.0796189
101.635	0.802	0.702	0.147648	0.167648		101.635	0.192777
101.698	0.702	0.782	0.547648	0.227648		101.698	0.225473
101.761	0.702	0.822	0.247648	0.247648		101.761	0.231523
101.824	1.302	0.802	0.447648	0.227648		101.824	0.221093
101.887	0.602	0.862	-0.152352	0.167648		101.887	0.162821
101.95	0.702	0.802	0.047648	0.127648		101.95	0.137308
102.013	1.002	0.682	0.247648	0.027648		102.013	0.0389602
102.075	0.402	0.962	0.047648	0.027648		102.075	0.0279372
102.138	0.702	1.002	-0.052352	-0.012352		102.138	-0.0124812
102.201	2.002	0.962	-0.152352	-0.052352		102.201	-0.0575519
102.264	0.902	1.062	-0.152352	-0.032352		102.264	-0.0314204
102.327	0.802	1.062	0.047648	-0.092352		102.327	-0.0952428
102.39	0.902	0.782	0.147648	-0.092352		102.39	-0.133912
102.453	0.702	0.842	-0.352352	-0.112352		102.453	-0.153981
102.516	0.602	0.742	-0.152352	-0.132352		102.516	-0.217096
102.579	1.202	0.802	-0.252352	-0.092352		102.579	-0.130138
102.642	0.302	0.702	-0.052352	0.027648		102.642	0.0378922
102.704	1.202	0.702	0.347648	0.127648		102.704	0.153858
102.767	0.202	0.622	0.247648	0.147648		102.767	0.191838
102.83	0.602	0.702	0.347648	0.227648		102.83	0.244875
102.893	0.802	0.602	-0.152352	0.167648		102.893	0.217824
102.956	0.702	0.702	0.347648	0.067648		102.956	0.0878947
103.019	0.702	0.642	0.047648	-0.052352		103.019	-0.0887852
103.082	0.702	0.502	-0.252352	-0.032352		103.082	-0.0688856
103.145	0.302	0.322	-0.252352	-0.132352		103.145	-0.697882
103.208	0.102	0.262	-0.052352	-0.112352		103.208	-0.750775
103.27	-0.198	0.182	-0.152352	-0.012352		103.27	-0.0728096
103.333	0.402	0.222	0.147648	0.047648		103.333	0.176704
103.396	0.302	0.222	0.247648	-0.012352		103.396	-0.0589178
103.459	0.502	0.322	0.047648	0.007648		103.459	0.0232005
103.522	0.102	0.222	-0.352352	0.007648		103.522	0.0333031
103.585	0.302	0.142	-0.052352	-0.072352		103.585	-1.03882
103.648	-0.098	0.142	0.147648	-0.092352		103.648	-1.86014
103.711	-0.098	0.282	-0.152352	-0.032352		103.711	-0.12959
103.774	0.502	0.482	-0.052352	-0.072352		103.774	-0.17662
103.836	0.802	0.662	-0.052352	-0.072352		103.836	-0.122704
103.899	1.302	0.742	-0.252352	-0.092352		103.899	-0.142157
103.962	0.802	0.822	0.147648	-0.052352		103.962	-0.0680207
104.025	0.302	0.782	-0.252352	-0.072352		104.025	-0.101955
104.088	0.902	0.802	0.147648	-0.032352		104.088	-0.0420348
104.151	0.602	0.822	-0.152352	0.007648		104.151	0.00921837
104.214	1.402	0.902	-0.052352	0.127648		104.214	0.123972
104.277	0.902	0.862	0.347648	0.147648		104.277	0.146237
104.34	0.702	0.842	0.347648	0.187648		104.34	0.182245
104.403	0.702	0.702	0.247648	0.267648		104.403	0.276026
104.465	0.502	0.622	0.047648	0.167648		104.465	0.212307
104.528	0.702	0.602	0.347648	0.087648		104.528	0.127091
104.591	0.502	0.602	-0.152352	0.047648		104.591	0.0733443
104.654	0.602	0.722	-0.052352	0.027648		104.654	0.0368813
104.717	0.702	0.682	0.047648	-0.072352		104.717	-0.118678
104.78	1.102	0.702	-0.052352	-0.012352		104.78	-0.0179106
104.843	0.502	0.802	-0.152352	-0.012352		104.843	-0.0156424
104.906	0.602	0.802	0.147648	-0.012352		104.906	-0.0156424
104.969	1.102	0.802	-0.052352	0.007648		104.969	0.00944608
105.031	0.702	0.862	0.047648	0.107648		105.031	0.111018
105.094	1.102	0.822	0.047648	0.067648		105.094	0.0760391
105.157	0.802	0.662	0.347648	0.107648		105.157	0.139867
105.22	0.402	0.682	-0.052352	0.107648		105.22	0.136324
105.283	0.302	0.682	0.147648	0.067648		105.283	0.0902397
105.346	0.802	0.522	0.047648	0.047648		105.346	0.0836446
105.409	1.102	0.762	-0.152352	0.047648		105.409	0.0588503
105.472	0.002	0.782	0.247648	0.027648		105.472	0.0341482
105.535	1.602	0.742	-0.052352	0.027648		105.535	0.0359229
105.597	0.402	1.042	0.047648	0.127648		105.597	0.109134
105.66	0.602	1.342	0.047648	0.087648		105.66	0.0613074
105.723	2.602	1.322	0.347648	0.107648		105.723	0.0752969
105.786	1.502	1.322	0.047648	0.087648		105.786	0.0621772
105.849	1.502	1.302	0.047648	0.187648		105.849	0.125968
105.912	0.402	0.942	-0.052352	0.167648		105.912	0.151082
105.975	0.502	0.742	0.547648	0.107648		105.975	0.126697
106.038	0.802	0.622	0.247648	0.147648		106.038	0.191838
106.101	0.502	0.722	-0.252352	0.187648		106.101	0.206286
106.164	0.902	0.782	0.247648	0.027648		106.164	0.0341482
106.226	0.902	0.802	0.147648	-0.032352		106.226	-0.0420348
106.289	0.802	0.862	-0.252352	0.027648		106.289	0.0310775
106.352	0.902	0.862	-0.052352	0.067648		106.352	0.0727673
106.415	0.802	0.802	0.047648	0.027648		106.415	0.033325
106.478	0.902	0.822	0.447648	0.027648		106.478	0.0325405
106.541	0.602	0.682	-0.052352	0.007648		106.541	0.0110897
106.604	0.902	0.702	-0.252352	0.027648		106.604	0.0378922
106.667	0.202	0.622	-0.152352	-0.032352		106.667	-0.0548666
106.73	0.902	0.562	0.147648	-0.052352		106.73	-0.102722
106.792	0.502	0.422	0.147648	0.027648		106.792	0.0614881
106.855	0.302	0.522	-0.152352	0.007648		106.855	0.0144398
106.918	0.202	0.542	0.147648	0.027648		106.918	0.0485352
106.981	0.702	0.642	-0.252352	0.007648		106.981	0.0117725
107.044	1.002	0.782	0.247648	0.047648		107.044	0.0574316
107.107	1.002	0.942	0.047648	0.047648		107.107	0.0481464
107.17	1.002	0.922	0.047648	0.067648		107.17	0.0683556
107.233	1.002	0.782	0.147648	-0.052352		107.233	-0.0717497
107.296	0.602	0.742	-0.152352	-0.072352		107.296	-0.108045
107.358	0.302	0.662	-0.352352	-0.132352		107.358	-0.249887
107.421	0.802	0.502	-0.052352	-0.192352		107.421	-0.621196
107.484	0.602	0.522	-0.252352	-0.172352		107.484	-0.49293
107.547	0.202	0.602	-0.152352	-0.152352		107.547	-0.338825
107.61	0.702	0.622	-0.052352	-0.172352		107.61	-0.383304
107.673	0.702	0.582	-0.252352	-0.132352		107.673	-0.294346
107.736	0.902	0.782	-0.152352	-0.012352		107.736	-0.0160489
107.799	0.402	0.862	-0.052352	-0.072352		107.799	-0.0916256
107.862	1.202	0.782	0.447648	-0.052352		107.862	-0.0717497
107.925	1.102	0.942	-0.352352	-0.012352		107.925	-0.0132867
107.987	0.302	1.022	-0.152352	-0.012352		107.987	-0.012234
108.05	1.702	1.002	0.047648	-0.092352		108.05	-0.101525
108.113	0.802	0.902	-0.052352	0.047648		108.113	0.0501744
108.176	1.102	0.942	0.047648	0.027648		108.176	0.0285134
108.239	0.602	0.582	0.347648	0.007648		108.239	0.0129705
108.302	0.502	0.522	-0.252352	-0.032352		108.302	-0.066072
108.365	-0.098	0.362	-0.052352	-0.052352		108.365	-0.169069
108.428	0.502	0.482	-0.252352	-0.132352		108.428	-0.378529
108.491	0.302	0.602	-0.052352	-0.092352		108.491	-0.181207
108.553	1.202	0.782	-0.052352	-0.132352		108.553	-0.203729
108.616	1.102	0.782	-0.052352	-0.132352		108.616	-0.203729
108.679	0.802	0.982	-0.252352	-0.072352		108.679	-0.0795385
108.742	0.502	0.882	-0.252352	-0.052352		108.742	-0.0631015
108.805	1.302	0.942	0.247648	-0.032352		108.805	-0.0355654
108.868	0.702	0.942	0.047648	-0.012352		108.868	-0.0132867
108.931	1.402	0.982	0.047648	0.067648		108.931	0.0644483
108.994	0.802	0.902	-0.152352	0.007648		108.994	0.00840765
109.057	0.702	0.722	0.147648	-0.012352		109.057	-0.0174058
109.119	0.902	0.642	-0.052352	-0.032352		109.119	-0.0530667
109.182	-0.198	0.762	-0.052352	-0.032352		109.182	-0.0443392
109.245	1.002	0.622	-0.052352	-0.032352		109.245	-0.0548666
109.308	1.402	0.602	-0.152352	-0.052352		109.308	-0.0952464
109.371	0.002	0.702	0.147648	-0.072352		109.371	-0.114909
109.434	0.802	0.542	-0.152352	-0.052352		109.434	-0.106918
109.497	0.302	0.482	-0.152352	-0.072352		109.497	-0.17662
109.56	0.202	0.542	0.047648	-0.092352		109.56	-0.205387
109.623	1.102	0.502	-0.252352	-0.052352		109.623	-0.116429
109.686	0.302	0.522	0.047648	-0.012352		109.686	-0.0242363
109.748	0.602	0.702	0.047648	-0.012352		109.748	-0.0179106
109.811	0.402	0.542	0.047648	0.107648		109.811	0.165702
109.874	1.102	0.562	0.047648	0.067648		109.874	0.107438
109.937	0.302	0.642	0.347648	0.107648		109.937	0.143598
110	0.402	0.662	-0.152352	0.127648		110	0.161652
110.063	1.002	0.542	0.247648	0.087648		110.063	0.139202
110.126	0.502	0.542	0.147648	0.007648		110.126	0.0139144
110.189	0.502	0.582	-0.152352	0.067648		110.189	0.10413
110.252	0.302	0.582	-0.052352	-0.052352		110.252	-0.098843
110.314	0.602	0.682	0.147648	-0.112352		110.314	-0.197231
110.377	1.002	0.762	-0.352352	-0.012352		110.377	-0.0164771
110.44	1.002	0.942	-0.152352	-0.012352		110.44	-0.0132867
110.503	0.902	0.942	0.347648	-0.112352		110.503	-0.135421
110.566	1.202	0.922	-0.052352	0.007648		110.566	0.00822677
110.629	0.602	0.902	-0.352352	0.047648		110.629	0.0501744
110.692	0.902	0.962	0.247648	-0.052352		110.692	-0.0575519
110.755	0.902	0.822	0.047648	0.007648		110.755	0.00921837
110.818	1.202	0.862	-0.152352	0.107648		110.818	0.111018
110.881	0.502	0.842	0.247648	0.167648		110.881	0.166046
110.943	0.802	0.902	0.147648	0.147648		110.943	0.140664
111.006	0.802	0.782	0.547648	0.167648		111.006	0.176537
111.069	1.202	0.802	-0.052352	0.107648		111.069	0.11834
111.132	0.602	0.642	-0.052352	0.087648		111.132	0.120124
111.195	0.602	0.582	-0.052352	-0.032352		111.195	-0.0588595
111.258	0.002	0.622	0.047648	-0.052352		111.258	-0.0919024
111.321	0.502	0.482	-0.052352	0.027648		111.321	0.0542492
111.384	1.402	0.462	-0.152352	0.007648		111.384	0.0162845
111.447	-0.098	0.502	0.347648	-0.032352		111.447	0
111.509	0.502	0.502	-0.152352	0.007648		111.509	0
111.572	0.202	0.442	-0.152352	-0.032352		111.572	0
111.635	0.502	0.502	0.147648	-0.112352		111.635	0
111.698	1.102	0.502	-0.352352	-0.152352		111.698	0
111.761	0.202	0.582	-0.052352	-0.072352		111.761	0
111.824	0.502	0.462	-0.352352	-0.072352		111.824	0
111.887	0.602	0.282	0.247648	0.007648		111.887	0
111.95	-0.098	0.322	0.147648	0.027648		111.95	0
112.013	0.202	0.202	0.047648	0.067648		112.013	0
112.075	0.402	0.122	0.047648	-0.032352		112.075	0
112.138	-0.098	0.302	-0.152352	0.007648		112.138	0
112.201	0.202	0.282	-0.252352	-0.012352		112.201	0
112.264	0.802	0.222	0.347648	-0.052352		112.264	0
112.327	0.102	0.322	-0.052352	0.007648		112.327	0
112.39	0.102	0.262	-0.152352	0.027648		112.39	0
112.453	0.402	0.062	0.147648	-0.072352		112.453	0
112.516	-0.098	0.002	-0.152352	-0.012352		112.516	0
112.579	-0.198	-0.058	-0.152352	-0.012352		112.579	0
112.642	-0.198	-0.018	0.247648	-0.112352		112.642	0
112.704	-0.198	0.002	-0.152352	-0.092352		112.704	0
112.767	0.602	-0.018	-0.352352	-0.092352		112.767	0
112.83	0.002	0.022	-0.052352	-0.172352		112.83	0
112.893	-0.298	0.042	-0.152352	-0.172352		112.893	0
112.956	0.002	-0.098	-0.152352	-0.112352		112.956	0
113.019	-0.098	-0.018	-0.152352	-0.132352		113.019	0
113.082	-0.098	0.022	-0.052352	-0.112352		113.082	0
113.145	0.402	-0.018	-0.152352	-0.132352		113.145	0
113.208	-0.098	-0.058	-0.052352	-0.092352		113.208	0
113.27	-0.198	0.002	-0.252352	-0.072352		113.27	0
113.333	-0.298	-0.118	0.047648	-0.072352		113.333	0
113.396	0.202	-0.098	0.047648	-0.072352		113.396	0
113.459	-0.198	-0.038	-0.152352	-0.012352		113.459	0
113.522	0.002	-0.038	-0.052352	-0.032352		113.522	0
113.585	0.102	-0.018	0.047648	-0.052352		113.585	0
113.648	-0.298	-0.018	-0.052352	-0.032352		113.648	0
113.711	0.302	0.022	-0.052352	-0.032352		113.711	0
113.774	-0.198	0.002	-0.052352	-0.072352		113.774	0
113.836	0.202	0.082	-0.052352	-0.052352		113.836	0
113.899	0.002	0.002	-0.152352	-0.052352		113.899	0
113.962	0.102	0.022	0.047648	-0.112352		113.962	0
114.025	-0.098	0.002	-0.052352	-0.132352		114.025	0
114.088	-0.098	-0.038	-0.352352	-0.052352		114.088	0
114.151	0.102	0.062	-0.152352	-0.012352		114.151	0
114.214	-0.198	0.022	0.247648	-0.012352		114.214	0
114.277	0.602	0.062	0.247648	0.067648		114.277	0
114.34	-0.298	-0.018	-0.052352	0.067648		114.34	0
114.403	0.102	0.162	0.047648	0.067648		114.403	0
114.465	-0.298	0.002	-0.152352	-0.012352		114.465	0
114.528	0.702	0.042	0.247648	-0.032352		114.528	0
114.591	-0.198	0.042	-0.152352	-0.072352		114.591	0
114.654	-0.098	0.102	-0.152352	-0.032352		114.654	0
114.717	0.102	-0.078	-0.152352	-0.072352		114.717	0
114.78	0.002	-0.018	0.047648	-0.052352		114.78	0
114.843	-0.198	-0.058	0.047648	-0.072352		114.843	0
114.906	0.102	-0.118	-0.052352	-0.032352		114.906	0
114.969	-0.298	-0.178	-0.252352	-0.072352		114.969	0
115.031	-0.198	-0.198	0.047648	-0.092352		115.031	0
115.094	-0.298	-0.198	-0.152352	-0.032352		115.094	0
115.157	-0.298	-0.158	-0.052352	-0.032352		115.157	0
115.22	0.102	-0.138	0.247648	-0.092352		115.22	0
115.283	-0.098	-0.038	-0.252352	-0.032352		115.283	0
115.346	-0.098	0.062	-0.252352	-0.032352		115.346	0
115.409	0.202	-0.018	0.147648	-0.072352		115.409	0
115.472	0.202	0.002	-0.052352	-0.052352		115.472	0
115.535	-0.298	-0.038	0.047648	0.007648		115.535	0
115.597	0.002	-0.098	-0.152352	0.027648		115.597	0
115.66	-0.298	-0.078	0.047648	-0.012352		115.66	0
115.723	-0.098	-0.018	0.247648	-0.052352		115.723	0
115.786	0.302	0.182	-0.252352	0.027648		115.786	0
115.849	0.002	0.262	-0.152352	-0.012352		115.849	0
115.912	1.002	0.302	0.247648	-0.052352		115.912	0
115.975	0.102	0.182	-0.152352	-0.072352		115.975	0
116.038	0.102	0.182	0.047648	-0.032352		116.038	0
116.101	-0.298	-0.078	-0.352352	-0.112352		116.101	0
116.164	0.002	0.122	0.047648	-0.032352		116.164	0
116.226	-0.298	0.102	-0.152352	-0.052352		116.226	0
116.289	1.102	0.202	0.247648	0.007648		116.289	0
116.352	0.002	0.142	-0.052352	-0.052352		116.352	0
116.415	0.202	0.282	-0.052352	-0.052352		116.415	0
116.478	-0.298	0.022	-0.252352	-0.172352		116.478	0
116.541	0.402	0.022	-0.152352	-0.212352		116.541	0
116.604	-0.198	0.042	-0.352352	-0.192352		116.604	0
116.667	0.002	0.142	-0.252352	-0.192352		116.667	0
116.73	0.302	0.022	0.047648	-0.212352		116.73	0
116.792	0.202	0.082	-0.252352	-0.172352		116.792	0
116.855	-0.198	0.142	-0.252352	-0.132352		116.855	0
116.918	0.102	0.082	-0.152352	-0.192352		116.918	0
116.981	0.302	0.082	-0.052352	-0.152352		116.981	0
117.044	0.002	0.102	-0.252352	-0.092352		117.044	0
117.107	0.202	0.102	-0.052352	-0.012352		117.107	0
117.17	-0.098	0.002	0.047648	-0.032352		117.17	0
117.233	0.102	0.022	0.247648	0.007648		117.233	0
117.296	-0.198	-0.058	-0.152352	0.027648		117.296	0
117.358	0.102	-0.058	-0.052352	-0.012352		117.358	0
117.421	-0.198	-0.058	0.047648	-0.072352		117.421	0
117.484	-0.098	-0.038	-0.152352	-0.052352		117.484	0
117.547	0.102	-0.018	-0.052352	0.047648		117.547	0
117.61	-0.098	0.002	-0.052352	-0.032352		117.61	0
117.673	0.202	0.002	0.447648	-0.012352		117.673	0
117.736	-0.098	-0.038	-0.352352	0.047648		117.736	0
117.799	-0.098	0.022	-0.052352	0.007648		117.799	0
117.862	-0.098	-0.058	0.247648	-0.052352		117.862	0
117.925	0.202	-0.038	-0.252352	-0.032352		117.925	0
117.987	-0.198	0.002	0.147648	0.007648		117.987	0
118.05	0.002	-0.058	-0.252352	-0.012352		118.05	0
118.113	0.102	-0.078	0.147648	0.027648		118.113	0
118.176	-0.398	-0.078	0.147648	-0.052352		118.176	0
118.239	0.102	-0.118	-0.052352	-0.052352		118.239	0
118.302	-0.198	-0.018	-0.252352	-0.112352		118.302	0
118.365	-0.198	0.022	-0.252352	-0.132352		118.365	0
118.428	0.602	-0.058	-0.152352	-0.132352		118.428	0
118.491	-0.198	-0.018	0.047648	-0.032352		118.491	0
118.553	-0.298	-0.018	-0.052352	0.007648		118.553	0
118.616	0.002	-0.178	0.247648	0.107648		118.616	0
118.679	-0.198	-0.078	-0.052352	0.087648		118.679	0
118.742	-0.198	-0.038	0.347648	0.047648		118.742	0
118.805	0.302	-0.018	-0.052352	-0.012352		118.805	0
118.868	-0.098	-0.018	-0.252352	-0.032352		118.868	0
118.931	0.102	-0.038	-0.052352	-0.092352		118.931	0
118.994	-0.198	-0.078	-0.152352	-0.072352		118.994	0
119.057	-0.298	-0.098	0.047648	-0.032352		119.057	0
119.119	0.102	-0.118	0.047648	-0.092352		119.119	0
119.182	-0.198	-0.058	-0.052352	-0.132352		119.182	0
119.245	0.002	0.002	-0.352352	-0.192352		119.245	0
119.308	0.102	0.002	-0.352352	-0.212352		119.308	0
119.371	0.002	0.062	-0.252352	-0.252352		119.371	0
119.434	0.102	0.062	-0.052352	-0.172352		119.434	0
119.497	0.102	0.002	-0.252352	-0.072352		119.497	0
119.56	0.002	0.022	0.047648	-0.072352		119.56	0
119.623	-0.198	-0.038	0.147648	-0.092352		119.623	0
119.686	0.102	-0.098	-0.252352	-0.072352		119.686	0
119.748	-0.198	-0.078	-0.152352	-0.092352		119.748	0
119.811	-0.198	-0.038	-0.152352	-0.132352		119.811	0
119.874	0.102	0.022	-0.052352	-0.112352		119.874	0
119.937	0.002	0.062	-0.052352	-0.132352		119.937	0
120	0.402	0.062	-0.152352	-0.112352		120	0
120.063	0.002	0.042	-0.252352	-0.152352		120.063	0
120.126	-0.198	0.002	-0.052352	-0.152352		120.126	0
120.189	0.002	-0.078	-0.252352	-0.172352		120.189	0

## Sheet: Figure 5e
Middle Panel							Bottom Panel
Time (sec)	Donor Intensity [a.u.]	Donor Smoothed Intensity [a.u.]	Acceptor Intensity [a.u.]	Acceptor Smoothed Intensity [a.u.]			Time (sec)	FRET		Intensity values used to plot Figure 5e.
0	0.037037	0.399996	0.048309	0.044444			0	0.171428
0.0628931	0.259257	0.466664	-0.173911	0.088888			0.0628931	0.239998
0.125786	0.259257	0.599998	-0.173911	0.155554			0.125786	0.272725
0.188679	0.592597	0.71111	0.048309	0.11111			0.188679	0.174417
0.251572	0.925927	0.822222	0.159419	0.199998			0.251572	0.238936
0.314465	0.592597	0.911112	-0.173911	0.22222			0.314465	0.234372
0.377358	0.814817	0.933334	0.270529	0.22222			0.377358	0.229005
0.440252	0.703707	1.02222	-0.062801	0.155554			0.440252	0.156714
0.503145	0.703707	1.17778	0.048309	0.177776			0.503145	0.151897
0.566038	1.37038	1.2	-0.173911	0.133332			0.566038	0.116128
0.628931	1.37038	1.17778	-0.062801	0.177776			0.628931	0.151897
0.691824	0.925927	1.28889	0.048309	0.22222			0.691824	0.167596
0.754717	0.592597	1.13333	0.159419	0.311108			0.754717	0.247056
0.81761	1.25926	0.977778	0.270529	0.311108			0.81761	0.281877
0.880503	0.592597	0.88889	0.270529	0.399998			0.880503	0.362414
0.943396	0.592597	0.866668	-0.062801	0.399998			0.943396	0.369861
1.00629	0.481487	0.755558	0.492759	0.399998			1.00629	0.412211
1.06918	0.481487	0.911114	0.159419	0.377776			1.06918	0.342279
1.13208	0.703707	0.911114	0.270529	0.444442			1.13208	0.379744
1.19497	1.37038	0.955558	0.159419	0.42222			1.19497	0.354035
1.25786	0.592597	1.15556	0.270529	0.42222			1.25786	0.303189
1.32075	0.703707	1.24445	0.381649	0.399998			1.32075	0.27411
1.38365	1.48149	1.06667	0.159419	0.42222			1.38365	0.323862
1.44654	1.14815	1.11111	0.159419	0.533332			1.44654	0.365481
1.50943	0.481487	1.24445	0.270529	0.533332			1.50943	0.334882
1.57233	0.814817	1.04445	0.826089	0.466666			1.57233	0.351954
1.63522	1.37038	0.844446	0.381649	0.444444			1.63522	0.402683
1.69811	0.481487	1.02222	-0.173911	0.422222			1.69811	0.335293
1.76101	0.148147	1.08889	0.048309	0.244444			1.76101	0.212902
1.8239	1.37038	1.15556	0.159419	0.22222			1.8239	0.186333
1.88679	1.14815	1.15556	-0.062801	0.244442			1.88679	0.201217
1.94969	1.70371	1.28889	0.270529	0.244442			1.94969	0.181317
2.01258	0.481487	1.26667	-0.062801	0.288888			2.01258	0.21081
2.07547	0.814817	1.13333	0.048309	0.333332			2.07547	0.260114
2.13836	1.25926	0.844444	0.381649	0.288888			2.13836	0.304686
2.20126	0.481487	0.933332	0.159419	0.31111			2.20126	0.293705
2.26415	0.259257	0.82222	0.048309	0.444444			2.26415	0.410959
2.32704	0.925927	0.888888	0.048309	0.444444			2.32704	0.387096
2.38994	0.259257	1.04444	0.714979	0.422222			2.38994	0.32948
2.45283	1.5926	1.06667	0.381649	0.533334			2.45283	0.376963
2.51572	1.25926	1.11111	0.048309	0.511112			2.51572	0.35567
2.57862	0.370377	1.17778	0.603869	0.355556			2.57862	0.263736
2.64151	1.14815	1.15556	-0.062801	0.377778			2.64151	0.280219
2.7044	0.592597	1.08889	-0.062801	0.466668			2.7044	0.34054
2.7673	1.48149	1.11111	0.492759	0.422224			2.7673	0.313187
2.83019	0.925927	1	0.492759	0.600002			2.83019	0.424083
2.89308	0.481487	1.02222	0.381649	0.666668			2.89308	0.443349
2.95597	0.592597	0.911112	0.826089	0.6			2.95597	0.452513
3.01887	0.703707	0.866668	0.270529	0.51111			3.01887	0.42857
3.08176	0.925927	0.911112	0.159419	0.444442			3.08176	0.379745
3.14465	0.703707	0.866668	0.048309	0.288886			3.14465	0.297707
3.20755	0.703707	0.88889	0.048309	0.244442			3.20755	0.25781
3.27044	0.370377	0.955556	0.048309	0.244442			3.27044	0.240873
3.33333	0.814817	1.06667	0.048309	0.288886			3.33333	0.246833
3.39623	1.25926	1.06667	0.159419	0.311108			3.39623	0.260867
3.45912	1.25926	1.13333	0.270529	0.399998			3.45912	0.296702
3.52201	0.703707	1.17778	0.159419	0.399998			3.52201	0.287233
3.58491	0.703707	1.04444	0.492759	0.399998			3.58491	0.317646
3.6478	1.03704	1	0.048309	0.355554			3.6478	0.303796
3.71069	0.592597	1.13333	0.159419	0.444444			3.71069	0.319148
3.77358	1.03704	1.33333	0.048309	0.355554			3.77358	0.236452
3.83648	1.37038	1.4	0.603869	0.422222			3.83648	0.257918
3.89937	1.70371	1.37778	0.048309	0.422222			3.89937	0.261467
3.96226	1.37038	1.24445	0.381649	0.48889			3.96226	0.315789
4.02516	0.481487	1.15556	0.159419	0.466668			4.02516	0.324742
4.08805	0.370377	0.933336	0.381649	0.511112			4.08805	0.405881
4.15094	0.925927	0.844446	0.492759	0.444444			4.15094	0.402683
4.21384	0.592597	0.844446	0.270529	0.511112			4.21384	0.436708
4.27673	0.925927	0.8	0.048309	0.444444			4.27673	0.419579
4.33962	0.481487	0.866666	0.492759	0.466666			4.33962	0.406451
4.40252	0.148147	0.955554	0.048309	0.622222			4.40252	0.446808
4.46541	1.25926	0.82222	0.603869	0.622222			4.46541	0.494118
4.5283	1.03704	0.866664	1.04831	0.577776			4.5283	0.458823
4.59119	0.259257	0.955554	0.048309	0.733332			4.59119	0.487684
4.65409	0.703707	0.8	0.270529	0.644442			4.65409	0.511763
4.71698	0.592597	0.666668	0.826089	0.42222			4.71698	0.46721
4.77987	0.481487	0.800002	0.159419	0.444442			4.77987	0.419577
4.84277	0.370377	0.800002	-0.062801	0.399998			4.84277	0.394158
4.90566	0.925927	0.844446	0.159419	0.31111			4.90566	0.320609
4.96855	0.703707	0.866668	0.048309	0.377778			4.96855	0.356642
5.03145	0.814817	1	0.381649	0.48889			5.03145	0.375
5.09434	0.592597	0.977778	0.492759	0.555558			5.09434	0.412088
5.15723	1.03704	0.911112	0.492759	0.57778			5.15723	0.443182
5.22013	0.814817	0.933334	0.492759	0.511112			5.22013	0.405882
5.28302	0.370377	1.22222	0.159419	0.4			5.28302	0.27835
5.34591	0.925927	1.08889	0.048309	0.355554			5.34591	0.282351
5.40881	2.03704	1.15556	-0.062801	0.244442			5.40881	0.201217
5.4717	0.370377	1.44444	0.270529	0.42222			5.4717	0.2511
5.53459	1.14815	1.44444	-0.062801	0.399998			5.53459	0.24107
5.59748	1.81482	1.08889	1.04831	0.51111			5.59748	0.361256
5.66038	0.925927	1.17778	-0.062801	0.555556			5.66038	0.358852
5.72327	0.259257	1.2	0.492759	0.622222			5.72327	0.38009
5.78616	0.814817	0.91111	0.492759	0.511112			5.78616	0.413174
5.84906	1.25926	0.91111	0.270529	0.511112			5.84906	0.413174
5.91195	0.370377	0.955556	0.492759	0.444444			5.91195	0.365853
5.97484	0.925927	1.2	-0.062801	0.422222			5.97484	0.293814
6.03774	0.481487	1.17778	0.159419	0.4			6.03774	0.287234
6.10063	2.03704	1.26667	0.381649	0.31111			6.10063	0.223403
6.16352	1.14815	1.24444	0.159419	0.4			6.16352	0.274111
6.22642	0.814817	1.26667	0.048309	0.48889			6.22642	0.311321
6.28931	0.814817	1.04444	0.381649	0.466666			6.28931	0.351955
6.3522	0.592597	1.06667	0.603869	0.577778			6.3522	0.395939
6.41509	0.925927	1.04444	0.270529	0.533334			6.41509	0.382979
6.47799	1.25926	0.977778	0.714979	0.555556			6.47799	0.412087
6.54088	0.703707	0.866666	-0.173911	0.422222			6.54088	0.38255
6.60377	0.481487	0.666666	0.492759	0.355556			6.60377	0
6.66667	0.037037	0.4	-0.062801	0.222222			6.66667	0
6.72956	-0.074073	0.288888	-0.062801	0.266666			6.72956	0
6.79245	-0.074073	0.177776	0.048309	0.177776			6.79245	0
6.85535	0.148147	0.22222	0.048309	0.199998			6.85535	0
6.91824	-0.074073	0.22222	0.048309	0.22222			6.91824	0
6.98113	0.259257	0.244442	0.048309	0.266664			6.98113	0
7.04403	-0.074073	0.199998	0.048309	0.22222			7.04403	0
7.10692	0.037037	0.22222	0.270529	0.244442			7.10692	0
7.16981	-0.074073	0.133332	-0.173911	0.244442			7.16981	0
7.2327	0.037037	0.11111	0.159419	0.199998			7.2327	0
7.2956	-0.185183	0.088888	0.048309	0.133332			7.2956	0
7.35849	-0.185183	0.133332	-0.173911	0.133332			7.35849	0
7.42138	-0.074073	0.133332	-0.062801	0.11111			7.42138	0
7.48428	0.148147	0.177776	-0.173911	0.11111			7.48428	0
7.54717	0.037037	0.22222	0.048309	0.11111			7.54717	0
7.61006	0.037037	0.22222	0.048309	0.11111			7.61006	0
7.67296	0.037037	0.22222	-0.173911	0.133332			7.67296	0
7.73585	-0.074073	0.199998	-0.062801	0.133332			7.73585	0
7.79874	0.148147	0.155554	-0.062801	0.133332			7.79874	0
7.86164	-0.074073	0.399998	0.048309	0.177776			7.86164	0
7.92453	-0.185183	0.444442	0.048309	0.155554			7.92453	0
7.98742	1.25926	0.444442	0.048309	0.177776			7.98742	0
8.05031	0.148147	0.488886	-0.173911	0.177776			8.05031	0
8.11321	0.148147	0.555552	0.048309	0.177776			8.11321	0
8.1761	0.148147	0.33333	0.048309	0.133332			8.1761	0

## Sheet: Figure 5f
Middle Panel						Bottom Panel
Time (sec)	Donor Intensity [a.u.]	Donor Smoothed Intensity [a.u.]	Acceptor Intensity [a.u.]	Acceptor Smoothed Intensity [a.u.]		Time (sec)	FRET		Intensity values used to plot Figure 5f.
0	-0.34827	-0.166454	-0.16636	-0.093636		0	0.360014
0.0628	0.01536	-0.166454	0.01545	-0.111818		0.0628	0.40183
0.1256	-0.25736	-0.184636	-0.16636	-0.020908		0.1256	0.10172
0.1884	-0.25736	0.033546	-0.25727	0.07		0.1884	0.676028
0.2512	-0.07555	0.288092	0.47	0.106364		0.2512	0.269647
0.314	0.74264	0.379	0.28818	0.215454		0.314	0.36244
0.3768	1.28809	0.48809	0.19727	0.451818		0.3768	0.480704
0.4396	0.19718	0.706272	0.37909	0.37909		0.4396	0.349275
0.5024	0.28809	0.633544	0.92455	0.306364		0.5024	0.325951
0.5652	1.01536	0.48809	0.10636	0.25182		0.5652	0.340339
0.628	0.379	0.48809	-0.07545	0.124548		0.628	0.203298
0.6908	0.56082	0.433544	-0.07545	-0.020908		0.6908	-0.0506694
0.7536	0.19718	0.615362	-0.25727	-0.002726		0.7536	-0.00444962
0.8164	0.01536	0.68809	0.19727	0.088182		0.8164	0.113597
0.8792	1.92445	0.833544	0.19727	0.160908		0.8792	0.161806
0.942	0.74264	0.833544	0.37909	0.360908		0.942	0.302154
1.0048	1.28809	0.833544	0.28818	0.542726		1.0048	0.394346
1.0676	0.19718	0.397182	0.74273	0.724544		1.0676	0.645919
1.1304	0.01536	0.397182	1.10636	0.633636		1.1304	0.614692
1.1932	-0.25736	0.215364	1.10636	0.706364		1.1932	0.766348
1.256	0.74264	0.160818	-0.07545	0.688182		1.256	0.81058
1.3188	0.379	0.179	0.65182	0.506364		1.3188	0.738825
1.3816	-0.07555	0.342636	0.65182	0.379092		1.3816	0.525256
1.4444	0.10627	0.360818	0.19727	0.379092		1.4444	0.512349
1.5072	0.56082	0.469908	0.47	0.251818		1.5072	0.348911
1.57	0.83355	0.633546	-0.07545	0.197272		1.57	0.237443
1.6328	0.92445	0.815364	0.01545	0.17909		1.6328	0.180089
1.6956	0.74264	0.851728	0.37909	0.08818		1.6956	0.0938177
1.7584	1.01536	1.05173	0.10636	0.142724		1.7584	0.119489
1.8212	0.74264	0.815366	0.01545	0.28818		1.8212	0.26114
1.884	1.83355	0.66991	0.19727	0.269998		1.884	0.28726
1.9468	-0.25736	0.688092	0.74273	0.28818		1.9468	0.295184
2.0096	0.01536	0.724454	0.28818	0.360908		2.0096	0.332523
2.0724	1.10627	0.506272	0.19727	0.342726		2.0724	0.403683
2.1352	0.92445	0.59718	0.37909	0.251816		2.1352	0.296604
2.198	0.74264	0.815362	0.10636	0.215452		2.198	0.209012
2.2608	0.19718	0.651726	0.28818	0.360908		2.2608	0.356405
2.3236	1.10627	0.669908	0.10636	0.360908		2.3236	0.350119
2.3864	0.28809	0.560816	0.92455	0.506364		2.3864	0.474488
2.4492	1.01536	0.48809	0.37909	0.597274		2.4492	0.550298
2.512	0.19718	0.251726	0.83364	0.815456		2.512	0.764121
2.5748	-0.16645	0.324454	0.74273	0.688182		2.5748	0.679595
2.6376	-0.07555	0.397182	1.19727	0.615454		2.6376	0.607774
2.7004	0.65173	0.379	0.28818	0.433636		2.7004	0.533617
2.7632	1.379	0.39718	0.01545	0.324544		2.7632	0.449679
2.826	0.10627	0.415362	-0.07545	0.106362		2.826	0.203866
2.8888	-0.07555	0.50627	0.19727	0.069998		2.8888	0.121468
2.9516	0.01536	0.451724	0.10636	0.106362		2.9516	0.190584
3.0144	1.10627	0.50627	0.10636	0.233634		3.0144	0.315763
3.0772	1.10627	0.669908	0.19727	0.233634		3.0772	0.258576
3.14	0.379	1.05173	0.56091	0.28818		3.14	0.215075
3.2028	0.74264	1.05173	0.19727	0.324544		3.2028	0.235814
3.2656	1.92445	0.979	0.37909	0.27		3.2656	0.216173
3.3284	1.10627	1.179	0.28818	0.17909		3.3284	0.131869
3.3912	0.74264	1.179	-0.07545	0.142726		3.3912	0.107985
3.454	1.379	1.05173	0.10636	0.142726		3.454	0.119491
3.5168	0.74264	0.86991	0.01545	0.324544		3.5168	0.271709
3.5796	1.28809	0.815364	0.37909	0.433634		3.5796	0.347186
3.6424	0.19718	0.66991	1.19727	0.451816		3.6424	0.402786
3.7052	0.46991	0.851728	0.47	0.524544		3.7052	0.381134
3.768	0.65173	0.651728	0.19727	0.524544		3.768	0.445938
3.8308	1.65173	0.851728	0.37909	0.28818		3.8308	0.25281
3.8936	0.28809	0.833546	0.37909	0.28818		3.8936	0.256908
3.9564	1.19718	0.979	0.01545	0.360908		3.9564	0.269353
4.0192	0.379	0.960818	0.47	0.251818		4.0192	0.207662
4.082	1.379	0.960818	0.56091	0.197272		4.082	0.170343
4.1448	1.56082	0.851728	-0.16636	0.415454		4.1448	0.327857
4.2076	0.28809	0.851728	0.10636	0.306364		4.2076	0.264542
4.2704	0.65173	0.579	1.10636	0.16091		4.2704	0.217472
4.3332	0.379	0.433546	-0.07545	0.251818		4.3332	0.367422
4.396	0.01536	0.46991	-0.16636	0.288182		4.396	0.380141
4.4588	0.83355	0.560818	0.28818	0.088182		4.4588	0.135874
4.5216	0.46991	0.506272	0.28818	0.160908		4.5216	0.241176
4.5844	1.10627	0.833546	0.10636	0.17909		4.5844	0.176855
4.6472	0.10627	0.997182	0.28818	0.124544		4.6472	0.111029
4.71	1.65173	1.01536	-0.07545	0.124544		4.71	0.109258
4.7728	1.65173	0.86991	0.01545	0.088182		4.7728	0.0920392
4.8356	0.56082	0.86991	0.28818	0.015456		4.8356	0.0174572
4.8984	0.379	0.542636	-0.07545	0.142728		4.8984	0.208251
4.9612	0.10627	0.179	-0.07545	0.215456		4.9612	0.54621
5.024	0.01536	0.306272	0.56091	0.197274		5.024	0.39177
5.0868	-0.16645	0.197182	0.37909	0.324546		5.0868	0.62206
5.1496	1.19718	0.251728	0.19727	0.360908		5.1496	0.589107
5.2124	-0.16645	0.36082	0.56091	0.360908		5.2124	0.500061
5.2752	0.379	0.488092	0.10636	0.451818		5.2752	0.480703
5.338	0.56082	0.524456	0.56091	0.47		5.338	0.47262
5.4008	0.46991	0.615364	0.83364	0.342728		5.4008	0.357719
5.4636	1.379	0.797182	0.28818	0.36091		5.4636	0.311642
5.5264	0.28809	0.706272	-0.07545	0.306364		5.5264	0.302541
5.5892	1.28809	0.724454	0.19727	0.124546		5.5892	0.146697
5.652	0.10627	0.597182	0.28818	0.05182		5.652	0.0798457
5.7148	0.56082	0.633546	-0.07545	0.215456		5.7148	0.253776
5.7776	0.74264	0.597182	-0.07545	0.160912		5.7776	0.212259
5.8404	0.46991	0.742638	0.74273	0.03364		5.8404	0.043335
5.9032	1.10627	0.797184	-0.07545	0.088184		5.9032	0.0996015
5.966	0.83355	0.96082	-0.34818	0.124546		5.966	0.11475
6.0288	0.83355	0.924456	0.19727	-0.002728		6.0288	-0.00295966
6.0916	1.56082	0.85173	0.10636	0.215452		6.0916	0.201889
6.1544	0.28809	0.833548	0.10636	0.433634		6.1544	0.342203
6.2172	0.74264	0.651728	1.01545	0.506362		6.2172	0.437239
6.28	0.74264	0.633546	0.74273	0.633636		6.28	0.500036
6.3428	-0.07555	0.633546	0.56091	0.742728		6.3428	0.539666
6.4056	1.46991	0.506272	0.74273	0.76091		6.4056	0.600474
6.4684	0.28809	0.68809	0.65182	0.651818		6.4684	0.486465
6.5312	0.10627	0.724454	1.10636	0.706364		6.5312	0.493678
6.594	1.65173	0.433544	0.19727	0.542728		6.594	0.555919
6.6568	0.10627	0.451726	0.83364	0.56091		6.6568	0.553911
6.7196	0.01536	0.560818	-0.07545	0.397274		6.7196	0.414651
6.7824	0.379	0.397182	0.74273	0.379092		6.7824	0.488348
6.8452	0.65173	0.724456	0.28818	0.142728		6.8452	0.164588
6.908	0.83355	0.869912	0.10636	0.17909		6.908	0.170724
6.9708	1.74264	0.779002	-0.34818	-0.02091		6.9708	-0.0275824
7.0336	0.74264	0.797184	0.10636	-0.093636		7.0336	-0.133091
7.0964	-0.07555	0.724456	-0.25727	-0.111818		7.0964	-0.182519
7.1592	0.74264	0.433546	-0.07545	-0.039092		7.1592	-0.0991041
7.222	0.46991	0.342636	0.01545	-0.02091		7.222	-0.0649932
7.2848	0.28809	0.324456	0.01545	0.051816		7.2848	0.137709
7.3476	0.28809	0.233546	0.19727	0.033634		7.3476	0.125885
7.4104	-0.16645	0.397182	0.10636	0.069998		7.4104	0.149831
7.4732	0.28809	0.706274	-0.16636	0.08818		7.4732	0.110994
7.536	1.28809	0.86991	0.19727	0.033636		7.536	0.0372267
7.5988	1.83355	1.08809	0.10636	0.051818		7.5988	0.0454581
7.6616	1.10627	1.28809	-0.07545	0.142726		7.6616	0.0997515
7.7244	0.92445	1.19718	0.19727	0.088182		7.7244	0.0686047
7.7872	1.28809	0.924454	0.28818	0.088182		7.7872	0.0870816
7.85	0.83355	0.779	-0.07545	0.142726		7.85	0.154846
7.9128	0.46991	0.724456	0.10636	0.051818		7.9128	0.0667522
7.9756	0.379	0.906274	0.19727	-0.03909		7.9756	-0.0450769
8.0384	0.65173	0.960818	-0.25727	0.033636		8.0384	0.0338236
8.1012	2.19718	1.16082	-0.16636	0.142728		8.1012	0.109492
8.164	1.10627	1.25173	0.28818	0.106364		8.164	0.0783187
8.2268	1.46991	1.43355	0.65182	0.106364		8.2268	0.0690716
8.2896	0.83355	1.16082	0.01545	0.160908		8.2896	0.121741
8.3524	1.56082	1.23355	-0.25727	0.160908		8.3524	0.115391
8.4152	0.83355	1.21537	0.10636	-0.02091		8.4152	-0.0175059
8.478	1.46991	1.32446	0.28818	0.051818		8.478	0.0376509
8.5408	1.379	1.19718	-0.25727	0.106362		8.5408	0.0815945
8.6036	1.379	1.26991	0.37909	0.106362		8.6036	0.0772828
8.6664	0.92445	1.26991	0.01545	0.051816		8.6664	0.0392033
8.7292	1.19718	1.08809	0.10636	0.269998		8.7292	0.198807
8.792	1.46991	0.942636	0.01545	0.215452		8.792	0.186041
8.8548	0.46991	0.851728	0.83364	0.160908		8.8548	0.1589
8.9176	0.65173	0.888092	0.10636	0.142726		8.9176	0.138459
8.9804	0.46991	0.86991	-0.25727	0.088182		8.9804	0.0920392
9.0432	1.379	0.906274	0.01545	-0.039092		9.0432	-0.0450793
9.106	1.379	0.815364	-0.25727	-0.057274		9.106	-0.0755504
9.1688	0.65173	0.797182	0.19727	0.015452		9.1688	0.0190147
9.2316	0.19718	0.506272	0.01545	0.033634		9.2316	0.062296
9.2944	0.379	0.124454	0.10636	0.033634		9.2944	0.212755
9.3572	-0.07555	-0.075546	0.10636	-0.039092		9.3572	0.341004
9.42	-0.53009	-0.002818	-0.25727	0.051818		9.42	0
9.4828	-0.34827	-0.13009	-0.16636	0.051818		9.4828	0
9.5456	0.56082	-0.13009	0.47	-0.002726		9.5456	0
9.6084	-0.25736	-0.057362	0.10636	0.07		9.6084	0
9.6712	-0.07555	-0.002818	-0.16636	0.088182		9.6712	0
9.734	-0.16645	-0.221	0.10636	-0.075454		9.734	0
9.7968	-0.07555	-0.275546	-0.07545	-0.184544		9.7968	0
9.8596	-0.53009	-0.33009	-0.34818	-0.166362		9.8596	0
9.9224	-0.53009	-0.366454	-0.43909	-0.239088		9.9224	0
9.9852	-0.34827	-0.420998	-0.07545	-0.184544		9.9852	0
10.048	-0.34827	-0.275544	-0.25727	-0.075454		10.048	0
10.1108	-0.34827	-0.002816	0.19727	-0.020908		10.1108	0
10.1736	0.19718	0.051728	0.19727	0.07		10.1736	0
10.2364	0.83355	0.015364	-0.16636	0.124544		10.2364	0
10.2992	-0.07555	0.106272	0.37909	-0.002728		10.2992	0
10.362	-0.53009	-0.039182	0.01545	-0.039092		10.362	0
10.4248	0.10627	-0.184638	-0.43909	-0.093638		10.4248	0
10.4876	-0.53009	-0.275546	0.01545	-0.166366		10.4876	0
