# Supplementary material for: Structural basis of supercoiling-induced CRISPR–Cas9 off-target activity
Source: Nature. 2026 Mar 25;653(8114):627–35. doi: 10.1038/s41586-026-10255-7 (PMC13171457; doi:10.1038/s41586-026-10255-7)
Supplement: Supplementary file 9 — Source Data Extended Data Fig. 1 [file 41586_2026_10255_MOESM9_ESM.xlsx]

## Sheet: Ext Data Fig. 1g
	WT Cas9 versus Linear ON-target
Time (min)	Replicate #1	Replicate #2	Replicate #3	Average	STD	SEM		Fraction Cleaved across replicates, averages, STD and SEM used to plot Extended Data Figure 1g.
0	0.037754	0.050967	0.106111	0.0649441	0.0362589	0.0209341
0.3	0.497104	0.398884	0.42062	0.438869	0.0515908	0.0297859
0.6	0.528156	0.443695	0.435151	0.469001	0.0514078	0.0296803
1	0.545764	0.508023	0.427209	0.493665	0.0605676	0.0349687
2	0.607675	0.585807	0.486479	0.559987	0.0645917	0.0372921
5	0.594242	0.593922	0.538598	0.575588	0.0320342	0.018495
10	0.68361	0.620626	0.600418	0.634885	0.0433903	0.0250514
20	0.773529	0.583738	0.560671	0.639313	0.116805	0.0674375
