# Supplementary material for: Structural basis of supercoiling-induced CRISPR–Cas9 off-target activity
Source: Nature. 2026 Mar 25;653(8114):627–35. doi: 10.1038/s41586-026-10255-7 (PMC13171457; doi:10.1038/s41586-026-10255-7)
Supplement: Supplementary file 10 — Source Data Extended Data Fig. 3 [file 41586_2026_10255_MOESM10_ESM.xlsx]

## Sheet: Ext Data Fig. 3d
sample_type	contour_length
on rel	39.3203
on rel	37.8996
on rel	37.9824
on rel	36.4097
on rel	37.7679
on rel	35.9594
on rel	37.3736
on rel	36.3784
on rel	38.7651
on rel	37.5274
on rel	39.4416
on rel	41.0427
on rel	30.0532
on rel	32.5526
on rel	35.0028
on rel	32.6338
on rel	34.1002
on rel	33.9035
on rel	31.7956
on rel	33.8598
on rel	33.6242
on rel	36.8992
on rel	35.4621
on rel	32.1329
on rel	35.3819
on rel	37.6261
on rel	19.3319
on rel	29.7198
on rel	28.7808
on rel	43.3219
on rel	41.1707
on rel	42.3326
on rel	41.2633
on rel	37.0242
on rel	26.0321
on rel	39.8246
on rel	40.5566
on rel	40.872
on rel	40.2486
on rel	39.3252
on rel	41.0043
on rel	39.0374
on rel	42.1746
on rel	40.0296
on rel	40.1153
on rel	39.1558
on rel	40.1262
on rel	38.9111
on rel	37.9654
on rel	39.364
on rel	37.3093
on rel	40.0147
on rel	40.0409
on rel	38.4568
on rel	36.5605
on rel	40.9857
on rel	43.7266
on rel	43.5504
on rel	42.2871
on rel	41.5127
on rel	41.5169
on rel	42.8342
on rel	44.8157
on rel	43.874
on rel	43.8406
on rel	40.2515
on rel	43.6159
on rel	42.5212
on rel	42.7075
on rel	40.944
on rel	40.4492
on rel	42.1804
on rel	44.8162
on rel	43.6595
on rel	42.5521
on rel	42.4463
on rel	40.944
on rel	43.2472
on rel	44.3114
on rel	42.3281
on rel	44.1807
on rel	39.9521
on rel	44.9295
on rel	43.1829
on rel	43.9564
on rel	44.9512
on rel	39.419
on rel	39.6839
on rel	39.7776
on rel	39.3998
on rel	38.5729
on rel	41.2312
on rel	39.9327
on rel	41.3755
on rel	41.7415
on rel	40.6859
on rel	41.2431
on rel	41.9113
on rel	42.9308
on rel	41.2869
on rel	43.0198
on rel	43.1308
on rel	44.0011
on rel	44.5505
on rel	41.9076
on rel	41.8685
on rel	39.4759
on rel	42.4284
on rel	43.3856
on rel	43.7854
on rel	42.8735
on rel	43.5705
on rel	40.7296
on rel	43.416
on rel	43.7653
on rel	42.5488
on rel	42.6934
on rel	42.1476
on rel	42.1939
on rel	43.2509
on rel	41.9919
on rel	38.5559
on rel	42.5497
on rel	42.3899
on rel	33.9945
on rel	36.2956
on rel	37.6392
on rel	31.9689
on rel	35.5324
on rel	33.3959
on rel	30.6615
on rel	31.0934
on rel	35.4426
on rel	35.3521
on rel	33.5315
on rel	36.8329
on rel	36.1372
on rel	36.6385
on rel	35.3301
on rel	31.9313
on rel	35.098
on rel	34.9439
on rel	38.3787
on rel	35.2155
on rel	34.1097
on rel	33.0367
on rel	38.731
on rel	38.0222
on rel	36.8289
on rel	34.6558
on rel	35.0391
on rel	31.0091
on rel	37.3129
on rel	34.5424
on rel	35.3022
on rel	32.2145
on rel	34.508
on rel	35.4572
on rel	36.0738
on rel	37.2641
on rel	36.2949
on rel	34.8559
on rel	36.4182
on rel	36.0894
on rel	36.6224
on rel	36.4397
on rel	37.8539
on rel	38.521
on rel	41.4679
on rel	39.0053
on rel	39.3185
on rel	37.9944
on rel	43.231
on rel	42.3689
on rel	39.0909
on rel	38.2803
on rel	39.6638
on rel	38.3214
on rel	35.7436
on rel	40.1619
on rel	40.9317
on rel	37.315
on rel	37.2099
on rel	35.2904
on rel	41.1908
on rel	36.1998
on rel	39.9657
on rel	38.6573
on rel	39.7518
on rel	39.0748
on rel	38.6529
on rel	39.0281
on rel	37.6842
on rel	38.6337
on rel	38.6705
on rel	38.3643
on rel	41.1274
on rel	40.5974
on rel	37.8703
on rel	39.9947
on rel	40.2996
on rel	39.9765
on rel	38.9463
on rel	38.3825
on rel	36.7933
on rel	38.0249
on rel	40.713
on rel	40.9659
on rel	41.7732
on rel	40.1729
on rel	34.5731
on rel	38.3446
on rel	37.0028
on rel	40.6509
on rel	37.4541
on rel	40.9815
on rel	39.3189
on rel	41.5514
on rel	35.7064
on rel	40.4735
on rel	39.0239
on rel	38.5116
on rel	38.2293
on rel	40.231
on rel	40.7947
on rel	40.315
on rel	39.2715
on rel	39.4107
on rel	40.609
on rel	38.9514
on rel	40.8648
on rel	40.1326
on rel	40.9284
on rel	42.0145
on rel	41.9214
on rel	37.6408
on rel	40.8178
on rel	41.0745
on rel	41.3634
on rel	41.6224
on rel	40.6919
on rel	42.1274
on rel	39.3713
on rel	39.9535
on rel	42.0146
on rel	43.4779
on rel	41.5873
on rel	42.4826
on rel	40.0757
on rel	40.8985
on rel	40.2773
on rel	40.8723
on rel	43.2107
on rel	42.1084
on rel	41.6469
on rel	38.3231
on rel	41.2732
on rel	41.1343
on rel	42.6594
on rel	40.8672
on rel	40.2703
on rel	41.3459
on rel	40.4996
on rel	42.0399
on rel	42.6719
on rel	42.1699
on rel	41.14
on rel	41.6539
on rel	40.2129
on rel	40.0311
on rel	39.9452
on rel	45.2326
on rel	45.6186
on rel	42.6626
on rel	44.249
on rel	41.8921
on rel	43.7235
on rel	38.9368
on rel	39.9808
on rel	42.9517
on rel	42.7509
on rel	43.9266
on rel	42.8044
on rel	42.2597
on rel	43.8811
on rel	44.2598
on rel	43.9663
on rel	43.6824
on rel	44.0789
on rel	38.4623
on rel	42.1922
on rel	44.5005
on rel	41.97
on rel	39.666
on rel	29.9938
on rel	40.6417
on rel	40.2151
on rel	39.3953
on rel	39.9943
on rel	39.5408
on rel	40.8607
on rel	16.1687
on rel	41.4173
on rel	31.2125
on rel	40.657
on rel	41.3918
on rel	40.5121
on rel	36.4218
on rel	35.0827
on rel	37.1233
on rel	37.6831
on rel	38.333
on rel	36.9778
on rel	39.1864
on rel	38.6057
on rel	38.4199
on rel	32.2565
on rel	36.032
on rel	37.9999
on rel	37.6659
on rel	34.7626
on rel	41.0185
on rel	40.3172
on rel	40.7574
on rel	38.9082
on rel	40.0643
on rel	41.7128
on rel	38.014
on rel	38.484
on rel	38.0435
on rel	39.3202
on rel	41.6755
on rel	38.8949
on rel	39.4778
on rel	38.4896
on rel	41.0182
on rel	40.9606
on rel	38.7526
on rel	40.2687
on rel	40.4375
on rel	40.5445
on rel	39.5033
on rel	38.4956
on rel	37.5594
on rel	36.6251
on rel	41.4345
on rel	39.7922
on rel	41.4563
on rel	41.0877
on rel	38.6247
on rel	39.5906
on rel	40.2371
on rel	38.4392
on rel	37.7492
on rel	38.2858
on rel	39.4033
on rel	39.6171
on rel	38.2703
on rel	40.6759
on rel	36.6108
on rel	43.7748
on rel	41.7018
on rel	38.8149
on rel	39.1129
on rel	40.0406
on rel	37.4148
on rel	38.7106
on rel	39.9427
on rel	36.4264
on rel	41.3536
on rel	40.029
on rel	39.8851
on rel	38.1509
on rel	37.8195
on rel	37.2826
on rel	36.4633
on rel	38.1875
on rel	26.1545
on rel	38.3032
on rel	38.3769
on rel	36.4875
on rel	37.3523
on rel	36.1326
on rel	38.8289
on rel	39.2303
on rel	39.3331
on rel	40.0962
on rel	37.5847
on rel	37.8984
on rel	38.5975
on rel	37.1747
on rel	39.1747
on rel	38.3884
on rel	35.2099
on rel	39.0583
on rel	33.308
on rel	37.2312
on rel	40.4776
on rel	36.6096
on rel	38.135
on rel	39.1273
on rel	34.8372
on rel	38.0394
on rel	39.3068
on rel	35.1683
on rel	36.5477
on rel	38.3182
on rel	39.3645
on rel	37.9589
on rel	38.8632
on rel	38.3638
on rel	39.6661
on rel	38.4779
on rel	39.1295
on rel	39.7363
on rel	35.8734
on rel	38.1109
on rel	39.2096
on rel	34.7853
on rel	37.2954
on rel	29.0795
on rel	37.6574
on rel	38.5368
on rel	36.268
on rel	36.5944
on rel	37.3449
on rel	37.7407
on rel	39.2346
on rel	34.7965
on rel	38.08
on rel	39.7672
on rel	38.1591
on rel	37.137
on rel	39.2168
on rel	38.2163
on rel	37.1221
on rel	36.4414
on rel	39.8563
on rel	40.1363
on rel	38.7877
on rel	37.9677
on rel	38.9314
on rel	33.7619
on rel	38.0929
on rel	37.9273
on rel	34.425
on rel	38.6072
on rel	35.1352
on rel	38.6645
on rel	36.4733
on rel	39.2121
on rel	37.8455
on rel	38.9613
on rel	39.0567
on rel	39.8232
on rel	31.2965
on rel	37.9464
on rel	34.7526
on rel	37.857
on rel	37.8315
on rel	39.5154
on rel	36.9209
on rel	38.7165
on rel	37.4046
on rel	35.6564
on rel	40.0998
on rel	38.5709
on rel	37.7865
on rel	39.3151
on rel	39.2919
on rel	37.5932
on rel	38.0899
on rel	38.456
on rel	27.3741
on rel	35.9078
on rel	38.0373
on rel	38.1173
on rel	36.9302
on rel	39.1914
on rel	34.6613
on rel	39.1277
on rel	38.1498
on rel	37.7933
on rel	40.8072
on rel	37.2691
on rel	40.4465
on rel	40.9349
on rel	40.1419
on rel	36.9821
on rel	41.1418
on rel	36.7794
on rel	38.5541
on rel	40.1429
on rel	39.1558
on rel	39.8962
on rel	40.3344
on rel	28.5856
on rel	35.8959
on rel	35.8042
on rel	40.3832
on rel	39.8881
on rel	40.1233
on rel	38.4324
on rel	38.4827
on rel	37.8387
on rel	37.1224
on rel	36.8072
on rel	38.4892
on rel	40.2506
on rel	35.8026
on rel	37.5088
on rel	38.9858
on rel	37.7473
on rel	36.8653
on rel	38.5826
on rel	37.5882
on rel	34.069
on rel	34.5807
on rel	35.7671
on rel	37.6468
on rel	38.7122
on rel	38.1989
on rel	37.6326
on rel	38.5722
on rel	38.3299
on rel	38.6758
on rel	34.7737
on rel	39.6723
on rel	39.3811
on rel	39.137
on rel	39.8366
on rel	40.1783
on rel	39.2054
on rel	40.917
on rel	38.8178
on rel	38.0717
on rel	38.1262
on rel	40.0251
on rel	41.0991
on rel	40.6562
on rel	40.1809
on rel	40.3597
on rel	39.503
on rel	39.075
on rel	39.3912
on rel	39.8487
on rel	38.7994
on rel	40.3866
on rel	37.5825
on rel	38.2922
on rel	39.5837
on rel	38.6966
on rel	39.3864
on rel	38.68
on rel	38.1883
on rel	37.3647
on rel	37.2564
on rel	35.4104
on rel	33.6555
on rel	36.7837
on rel	39.3665
on rel	38.2627
on rel	37.0939
on rel	34.3172
on rel	37.9001
on rel	36.83
on rel	38.3435
on rel	34.8803
on rel	37.3228
on rel	36.5563
on rel	37.8577
on rel	38.6628
on rel	39.1232
on rel	38.0646
on rel	36.9169
on rel	37.9482
on rel	34.2099
on rel	34.3531
on rel	38.9465
on rel	35.1389
on rel	37.7188
on rel	38.4134
on rel	37.0554
on rel	36.9591
on rel	36.3191
on rel	35.0029
on rel	36.4524
on rel	37.4275
on rel	38.91
on rel	35.0559
on rel	35.5559
on rel	38.3171
on rel	34.54
on rel	37.8405
on rel	37.0364
on rel	36.9589
on rel	38.9524
on rel	36.2776
on rel	37.3328
on rel	35.1324
on rel	38.9162
on rel	32.9933
on rel	37.9522
on rel	35.5829
on rel	34.2211
on rel	38.9008
on rel	37.9685
on rel	36.5047
on rel	39.5013
on rel	37.3638
on rel	37.6269
on rel	38.0215
on rel	35.8658
on rel	33.6108
on rel	34.5801
on rel	35.4284
on rel	36.4187
on rel	35.9982
on rel	39.2501
on rel	38.465
on rel	36.7827
on rel	36.1989
on rel	38.1177
on rel	38.0145
on rel	37.8955
on rel	37.2049
on rel	37.4594
on rel	36.3193
on rel	37.4499
on rel	36.9179
on rel	37.7855
on rel	34.0414
on rel	37.6015
on rel	37.5598
on rel	36.8035
on rel	36.874
on rel	36.0596
on rel	40.1717
on rel	36.8376
on rel	36.7552
on rel	35.8512
on rel	38.8186
on rel	38.1861
on rel	37.0011
on rel	35.1932
on rel	39.065
on rel	36.4669
on rel	35.8735
on rel	37.8458
on rel	36.6477
on rel	38.0308
on rel	37.8023
on rel	36.993
on rel	36.516
on rel	37.759
on rel	39.3229
on rel	37.9639
on rel	37.0011
on rel	36.3084
on rel	37.185
on rel	38.2733
on rel	35.5179
on rel	37.6553
on rel	37.9809
on rel	36.7827
on rel	35.9929
on rel	35.4668
on rel	33.2203
on rel	36.0444
on rel	33.5487
on rel	37.7314
on rel	36.8019
on rel	33.4377
on rel	36.0198
on rel	36.3901
on rel	39.101
on rel	35.9887
on rel	35.7887
on rel	38.2645
on rel	39.5818
on rel	40.2793
on rel	40.4206
on rel	36.782
on rel	38.7371
on rel	40.5674
on rel	39.0428
on rel	40.3872
on rel	41.0897
on rel	42.1009
on rel	40.3707
on rel	39.5515
on rel	38.5335
on rel	37.8661
on rel	38.9131
on rel	41.2131
on rel	40.7701
on rel	40.268
ot1 rel	36.3756
ot1 rel	37.9726
ot1 rel	38.1482
ot1 rel	34.4914
ot1 rel	38.6018
ot1 rel	36.1013
ot1 rel	35.1645
ot1 rel	39.0187
ot1 rel	39.0583
ot1 rel	37.1889
ot1 rel	38.3634
ot1 rel	38.6458
ot1 rel	37.0233
ot1 rel	33.7217
ot1 rel	34.8335
ot1 rel	36.0987
ot1 rel	36.519
ot1 rel	37
ot1 rel	35.7702
ot1 rel	32.0889
ot1 rel	35.437
ot1 rel	37.0018
ot1 rel	36.5349
ot1 rel	36.0305
ot1 rel	36.1414
ot1 rel	37.3488
ot1 rel	38.2661
ot1 rel	37.7381
ot1 rel	37.8137
ot1 rel	37.875
ot1 rel	32.2176
ot1 rel	36.7952
ot1 rel	34.8933
ot1 rel	34.4744
ot1 rel	36.9734
ot1 rel	34.679
ot1 rel	36.3116
ot1 rel	33.4616
ot1 rel	37.1129
ot1 rel	36.5322
ot1 rel	36.6512
ot1 rel	35.3693
ot1 rel	31.8429
ot1 rel	37.3522
ot1 rel	37.1492
ot1 rel	38.371
ot1 rel	37.8374
ot1 rel	33.1571
ot1 rel	31.6993
ot1 rel	37.7881
ot1 rel	36.3656
ot1 rel	35.7504
ot1 rel	37.3004
ot1 rel	38.2454
ot1 rel	35.6769
ot1 rel	36.1041
ot1 rel	38.8546
ot1 rel	38.6137
ot1 rel	35.7142
ot1 rel	35.4247
ot1 rel	37.5919
ot1 rel	38.1326
ot1 rel	38.6127
ot1 rel	37.2888
ot1 rel	34.1223
ot1 rel	37.3351
ot1 rel	36.6168
ot1 rel	38.4848
ot1 rel	37.8886
ot1 rel	37.5641
ot1 rel	35.365
ot1 rel	37.7321
ot1 rel	37.1066
ot1 rel	37.038
ot1 rel	37.5503
ot1 rel	36.9929
ot1 rel	37.4079
ot1 rel	30.3586
ot1 rel	35.2682
ot1 rel	37.6487
ot1 rel	34.8593
ot1 rel	36.7542
ot1 rel	37.8142
ot1 rel	37.2841
ot1 rel	35.4616
ot1 rel	33.7251
ot1 rel	37.1229
ot1 rel	38.6355
ot1 rel	40.1859
ot1 rel	41.7552
ot1 rel	41.4728
ot1 rel	40.7855
ot1 rel	41.3777
ot1 rel	42.8545
ot1 rel	41.2416
ot1 rel	42.0884
ot1 rel	38.7725
ot1 rel	40.2732
ot1 rel	36.7917
ot1 rel	39.4611
ot1 rel	41.625
ot1 rel	40.6722
ot1 rel	41.4596
ot1 rel	39.3253
ot1 rel	38.6443
ot1 rel	40.5615
ot1 rel	40.6108
ot1 rel	39.6834
ot1 rel	40.1446
ot1 rel	41.4838
ot1 rel	39.0066
ot1 rel	40.4224
ot1 rel	40.2917
ot1 rel	38.6565
ot1 rel	40.0125
ot1 rel	39.8733
ot1 rel	41.2988
ot1 rel	39.7329
ot1 rel	40.805
ot1 rel	41.4548
ot1 rel	42.2277
ot1 rel	40.5483
ot1 rel	37.8474
ot1 rel	37.6399
ot1 rel	40.6586
ot1 rel	35.8044
ot1 rel	38.5663
ot1 rel	38.3853
ot1 rel	38.3479
ot1 rel	36.2926
ot1 rel	37.2847
ot1 rel	37.6027
ot1 rel	38.3533
ot1 rel	36.798
ot1 rel	36.0335
ot1 rel	37.3552
ot1 rel	35.8167
ot1 rel	37.148
ot1 rel	38.8374
ot1 rel	36.4488
ot1 rel	35.9298
ot1 rel	38.149
ot1 rel	37.8169
ot1 rel	38.3482
ot1 rel	35.5575
ot1 rel	38.0883
ot1 rel	37.5652
ot1 rel	37.5009
ot1 rel	37.1629
ot1 rel	35.333
ot1 rel	37.6343
ot1 rel	39.4512
ot1 rel	40.3364
ot1 rel	37.3212
ot1 rel	38.8032
ot1 rel	36.7123
ot1 rel	38.4695
ot1 rel	39.8284
ot1 rel	39.8988
ot1 rel	39.6088
ot1 rel	36.0126
ot1 rel	38.7989
ot1 rel	33.3129
ot1 rel	36.8705
ot2 rel	41.1522
ot2 rel	41.2431
ot2 rel	42.2809
ot2 rel	44.3847
ot2 rel	35.8771
ot2 rel	41.9987
ot2 rel	40.4619
ot2 rel	44.1691
ot2 rel	43.9133
ot2 rel	41.3903
ot2 rel	38.6728
ot2 rel	41.2653
ot2 rel	42.8126
ot2 rel	44.5765
ot2 rel	40.9218
ot2 rel	41.8701
ot2 rel	41.3721
ot2 rel	42.3501
ot2 rel	41.7082
ot2 rel	38.8372
ot2 rel	40.5798
ot2 rel	40.6265
ot2 rel	39.4134
ot2 rel	40.152
ot2 rel	41.4572
ot2 rel	41.6302
ot2 rel	35.2881
ot2 rel	39.1264
ot2 rel	38.8587
ot2 rel	42.3831
ot2 rel	37.6041
ot2 rel	40.9033
ot2 rel	40.7454
ot2 rel	39.4497
ot2 rel	37.8781
ot2 rel	40.9301
ot2 rel	42.3142
ot2 rel	39.5237
ot2 rel	41.7945
ot2 rel	40.844
ot2 rel	42.3554
ot2 rel	40.0589
ot2 rel	37.5578
ot2 rel	41.2327
ot2 rel	40.9018
ot2 rel	43.0424
ot2 rel	41.2445
ot2 rel	41.4646
ot2 rel	40.115
ot2 rel	40.8831
ot2 rel	42.0699
ot2 rel	40.5153
ot2 rel	42.044
ot2 rel	36.4188
ot2 rel	42.1543
ot2 rel	40.2419
ot2 rel	40.5785
ot2 rel	41.7162
ot2 rel	43.7696
ot2 rel	41.4008
ot2 rel	42.069
ot2 rel	41.5591
ot2 rel	41.623
ot2 rel	37.967
ot2 rel	42.3446
ot2 rel	40.2359
ot2 rel	42.2895
ot2 rel	42.0258
ot2 rel	41.5878
ot2 rel	42.2701
ot2 rel	37.4811
ot2 rel	42.9788
ot2 rel	43.2675
ot2 rel	43.6143
ot2 rel	40.3729
ot2 rel	40.0165
ot2 rel	41.83
ot2 rel	39.7713
ot2 rel	40.6705
ot2 rel	40.2129
ot2 rel	42.4646
ot2 rel	41.0733
ot2 rel	38.6919
ot2 rel	41.1528
ot2 rel	41.6812
ot2 rel	39.8499
ot2 rel	41.9537
ot2 rel	37.4426
ot2 rel	43.4411
ot2 rel	40.5299
ot2 rel	39.144
ot2 rel	40.1542
ot2 rel	40.6817
ot2 rel	40.6192
ot2 rel	40.7259
ot2 rel	40.8613
ot2 rel	42.6019
ot2 rel	42.8662
ot2 rel	43.5606
ot2 rel	42.7725
ot2 rel	39.6901
ot2 rel	42.6653
ot2 rel	36.6622
ot2 rel	40.9377
ot2 rel	38.2869
ot2 rel	33.7219
ot2 rel	38.8081
ot2 rel	41.894
ot2 rel	41.4006
ot2 rel	41.8487
ot2 rel	38.7945
ot2 rel	44.1431
ot2 rel	43.2269
ot2 rel	36.8821
ot2 rel	42.8689
ot2 rel	41.9871
ot2 rel	40.5932
ot2 rel	39.0408
ot2 rel	43.4816
ot2 rel	41.3857
ot2 rel	42.8287
ot2 rel	42.9876
ot2 rel	39.4565
ot2 rel	44.7731
ot2 rel	39.093
ot2 rel	39.7159
ot2 rel	40.134
ot2 rel	40.5014
ot2 rel	39.1031
ot2 rel	40.0134
ot2 rel	39.8088
ot2 rel	37.225
ot2 rel	40.5222
ot2 rel	38.4488
ot2 rel	39.951
ot2 rel	39.3624
ot2 rel	39.7488
ot2 rel	38.5459
ot2 rel	38.7964
ot2 rel	39.4567
ot2 rel	39.4608
ot2 rel	39.4215
ot2 rel	38.5602
ot2 rel	39.9032
ot2 rel	39.1864
ot2 rel	37.0532
ot2 rel	38.8694
ot2 rel	39.2178
ot2 rel	40.0159
ot2 rel	39.8449
ot2 rel	45.0602
ot2 rel	40.9281
ot2 rel	41.6724
ot2 rel	43.161
ot2 rel	45.1958
ot2 rel	41.5263
ot2 rel	40.2541
ot2 rel	42.9692
ot2 rel	39.7837
ot2 rel	37.0025
ot2 rel	40.6078
ot2 rel	37.7221
ot2 rel	43.9319
ot2 rel	39.0951
ot2 rel	44.4605
ot2 rel	43.3736
ot2 rel	42.969
ot2 rel	41.4147
ot2 rel	39.7329
ot2 rel	42.1544
ot2 rel	41.9823
ot2 rel	38.0354
ot2 rel	38.0127
ot2 rel	21.3258
ot2 rel	37.1535
ot2 rel	40.2127
ot2 rel	37.527
ot2 rel	39.238
ot2 rel	33.7009
ot2 rel	38.3753
ot2 rel	39.7428
ot2 rel	38.7366
ot2 rel	38.3202
ot2 rel	38.7117
ot2 rel	39.8148
ot2 rel	39.2532
ot2 rel	38.9998
ot2 rel	41.6283
ot2 rel	43.8966
ot2 rel	44.352
ot2 rel	45.3655
ot2 rel	46.1074
ot2 rel	40.3332
ot2 rel	40.485
ot2 rel	43.159
ot2 rel	44.1368
ot2 rel	46.8
ot2 rel	44.5153
ot2 rel	42.8778
ot2 rel	43.379
ot2 rel	43.5778
ot2 rel	42.8651
ot2 rel	46.9835
ot2 rel	47.3223
ot2 rel	47.2793
ot2 rel	46.3647
ot2 rel	41.4807
ot2 rel	40.2658
ot2 rel	43.5321
ot2 rel	44.4392
ot2 rel	45.1516
ot2 rel	45.0642
ot2 rel	46.5981
ot2 rel	48.0028
ot2 rel	44.5658
ot2 rel	40.2662
ot2 rel	39.8142
ot2 rel	37.0714
ot2 rel	40.1669
ot2 rel	39.4007
ot2 rel	39.9789
ot2 rel	39.6809
ot2 rel	39.4267
ot2 rel	39.8972
ot2 rel	39.3097
ot2 rel	34.9652
ot2 rel	42.1692
ot2 rel	39.3251
ot2 rel	39.7711
ot2 rel	40.2266
ot2 rel	39.565
ot2 rel	35.445
ot2 rel	35.0803
ot2 rel	41.0604
ot2 rel	43.0864
ot2 rel	41.5282
ot2 rel	42.6204
ot2 rel	39.7558
ot2 rel	39.8892
ot2 rel	40.5306
ot2 rel	39.3622
ot2 rel	41.497
ot2 rel	33.5078
ot2 rel	40.1493
ot2 rel	37.5656
ot2 rel	39.5271
ot2 rel	29.8501
ot2 rel	39.4811
ot2 rel	38.6263
ot2 rel	38.8468
ot2 rel	41.177
ot2 rel	31.5716
ot2 rel	40.2023
ot2 rel	34.8753
ot2 rel	42.3059
ot2 rel	38.9937
ot2 rel	38.7244
ot2 rel	42.3773
ot2 rel	43.3215
ot2 rel	41.277
ot2 rel	37.5731
ot2 rel	34.1262
ot2 rel	35.7006
ot2 rel	41.556
ot2 rel	40.6801
ot2 rel	42.4314
ot2 rel	38.0929
ot2 rel	41.3069
ot2 rel	39.1995
ot2 rel	41.7228
ot2 rel	36.6925
ot2 rel	39.7755
ot2 rel	38.2276
ot2 rel	34.7137
ot2 rel	39.6828
ot2 rel	36.1023
ot2 rel	39.9906
ot2 rel	41.4863
ot2 rel	42.4427
ot2 rel	40.427
ot2 rel	38.6062
ot2 rel	39.8177
ot2 rel	41.1465
ot2 rel	39.4871
ot2 rel	39.3352
ot2 rel	36.7552
ot2 rel	38.1879
ot2 rel	37.0041
ot2 rel	40.1335
ot2 rel	40.5538
ot2 rel	39.0658
ot2 rel	44.2006
ot2 rel	39.9558
ot2 rel	42.1165
ot2 rel	44.6265
ot2 rel	44.1405
ot2 rel	41.4638
ot2 rel	41.7997
ot2 rel	39.8367
ot2 rel	39.6864
ot2 rel	36.701
ot2 rel	39.599
ot2 rel	42.2533
ot2 rel	38.8118
ot2 rel	44.3793
ot2 rel	41.2279
ot2 rel	43.0607
ot2 rel	38.5351
ot2 rel	42.201
ot2 rel	41.2654
ot2 rel	39.6274
ot2 rel	39.1936
ot2 rel	42.3002
ot2 rel	42.3673
ot2 rel	41.9883
ot2 rel	39.4668
ot2 rel	41.7141
ot2 rel	40.884
ot2 rel	40.2414
ot2 rel	38.3526
ot2 rel	39.0614
ot2 rel	38.2621
ot2 rel	38.5327
ot2 rel	38.3427
ot2 rel	36.0969
ot2 rel	37.1522
ot2 rel	37.5778
ot2 rel	37.0303
ot2 rel	35.4337
ot2 rel	34.5242
ot2 rel	36.486
ot2 rel	38.437
ot2 rel	37.2152
ot2 rel	35.2805
ot2 rel	33.5792
ot2 rel	30.0473
ot2 rel	36.5432
ot2 rel	32.1028
ot2 rel	36.1757
ot2 rel	36.1235
ot2 rel	38.2087
ot2 rel	34.6049
ot2 rel	37.0688
ot2 rel	37.3332
ot2 rel	38.7267
ot2 rel	36.1041
ot2 rel	32.1306
ot2 rel	37.5504
ot2 rel	38.1324
ot2 rel	41.3502
ot2 rel	40.1136
ot2 rel	34.2151
ot2 rel	38.9434
ot2 rel	37.8133
ot2 rel	35.5789
ot2 rel	37.5559
ot2 rel	36.7073
ot2 rel	39.1943
ot2 rel	41.1107
ot2 rel	38.674
ot2 rel	41.1407
ot2 rel	38.8603
ot2 rel	39.6789
ot2 rel	37.8083
ot2 rel	37.3996
ot2 rel	39.7012
ot2 rel	34.5858
ot2 rel	40.1446
ot2 rel	33.1061
ot2 rel	40.5704
ot2 rel	37.4875
ot2 rel	40.5429
ot2 rel	38.7838
ot2 rel	39.1408
ot2 rel	39.615
ot2 rel	37.1519
ot2 rel	37.7103
ot2 rel	39.394
ot2 rel	40.9798
ot2 rel	42.7345
ot2 rel	42.213
ot2 rel	42.5246
ot2 rel	41.1287
ot2 rel	43.6037
ot2 rel	38.7046
ot2 rel	43.0267
ot2 rel	39.6136
ot2 rel	41.4828
ot2 rel	40.6916
ot2 rel	32.7838
ot2 rel	36.0755
ot2 rel	40.7159
ot2 rel	37.7385
ot2 rel	38.6351
ot2 rel	43.8074
ot2 rel	44.7222
ot2 rel	43.3257
ot2 rel	44.2101
ot2 rel	38.8675
ot2 rel	43.3928
ot2 rel	42.7589
ot2 rel	41.125
ot2 rel	42.4401
ot2 rel	39.9022
ot2 rel	39.2291
ot2 rel	45.4896
ot2 rel	43.8351
ot2 rel	43.1943
ot2 rel	42.3967
ot2 rel	43.3693
ot2 rel	41.5542
ot2 rel	42.2089
ot2 rel	44.035
ot2 rel	41.5513
ot2 rel	42.9378
ot2 rel	40.5468
ot2 rel	37.0699
ot2 rel	39.914
ot2 rel	37.185
ot2 rel	36.5711
ot2 rel	42.1087
ot2 rel	43.4518
ot2 rel	40.9083
ot2 rel	43.5057
ot2 rel	44.5853
ot2 rel	41.4359
ot2 rel	37.0576
ot2 rel	41.5936
ot2 rel	41.2595
ot2 rel	40.3903
ot2 rel	43.5624
ot2 rel	46.5641
ot2 rel	47.3617
ot2 rel	43.5056
ot2 rel	37.4815
ot2 rel	40.8932
ot2 rel	42.3344
ot2 rel	41.9124
ot2 rel	41.2332
ot2 rel	41.1808
ot2 rel	43.3365
ot2 rel	45.798
ot2 rel	40.7964
ot2 rel	41.2576
ot2 rel	40.6702
ot2 rel	42.2358
ot2 rel	40.4152
ot2 rel	40.7653
ot2 rel	39.8638
ot2 rel	40.7117
ot2 rel	40.3643
ot2 rel	40.5129
ot2 rel	41.1437
ot2 rel	40.1376
ot2 rel	41.2715
ot2 rel	42.2871
ot2 rel	38.7915
ot2 rel	42.0194
ot2 rel	41.9188
ot2 rel	45.2882
ot2 rel	45.689
ot2 rel	44.7917
ot2 rel	44.5939
ot2 rel	41.7341
ot2 rel	45.1837
ot2 rel	44.011
ot2 rel	39.7384
ot2 rel	44.3964
ot2 rel	39.9703
ot2 rel	39.1999
ot2 rel	37.6471
ot2 rel	38.0696
ot2 rel	38.3695
ot2 rel	40.1301
ot2 rel	39.1207
ot2 rel	40.1079
ot2 rel	39.5054
ot2 rel	40.2533
ot2 rel	39.7764
ot2 rel	34.6037
ot2 rel	38.9113
ot2 rel	38.3074
ot2 rel	39.15
ot2 rel	38.788
ot2 rel	38.6526
ot2 rel	38.7952
ot2 rel	31.842
ot2 rel	41.3235
ot2 rel	39.8552
ot2 rel	30.3373
ot2 rel	40.5619
ot2 rel	38.2753
ot2 rel	39.0087
ot2 rel	39.2809
ot2 rel	27.1919
ot2 rel	33.5188
ot2 rel	35.9163
ot2 rel	38.102
ot2 rel	39.726
ot2 rel	39.8556
ot2 rel	41.8111
ot2 rel	41.799
ot2 rel	39.0702
ot2 rel	40.0896
ot2 rel	38.6434
ot2 rel	35.6664
ot2 rel	40.3739
ot2 rel	34.5582
ot2 rel	43.1745
ot2 rel	39.0006
ot2 rel	41.9623
ot2 rel	40.5507
ot2 rel	30.7132
ot2 rel	39.1027
ot2 rel	36.0236
ot2 rel	42.1849
ot2 rel	39.9944
ot2 rel	34.2183
ot2 rel	37.0542
ot2 rel	40.0497
ot2 rel	42.3865
ot2 rel	40.9561
ot2 rel	36.3026
ot2 rel	41.0188
ot2 rel	39.3775
ot2 rel	39.085
ot2 rel	40.0744
ot2 rel	41.0893
ot2 rel	40.6078
ot2 rel	42.6155
ot2 rel	39.258
ot2 rel	36.587
ot2 rel	37.6968
ot2 rel	35.116
ot2 rel	40.1107
ot2 rel	44.2486
ot2 rel	38.0434
ot2 rel	35.7679
ot2 rel	32.8297
ot2 rel	40.2302
ot2 rel	41.1798
ot2 rel	37.4589
ot2 rel	36.5069
ot2 rel	37.5708
ot2 rel	37.8851
ot2 rel	42.5164
ot2 rel	41.6083
ot2 rel	40.5531
ot2 rel	43.0556
ot2 rel	42.0455
ot2 rel	44.5345
ot2 rel	41.8295
ot2 rel	46.8463
ot2 rel	46.3791
ot2 rel	42.1379
ot2 rel	44.7149
ot2 rel	43.524
ot2 rel	44.2462
ot2 rel	46.1551
ot2 rel	50.3389
ot2 rel	46.9203
ot2 rel	43.8077
ot2 rel	43.1677
ot2 rel	45.8768
ot2 rel	46.5512
ot2 rel	39.4349
ot2 rel	39.0393
ot2 rel	39.914
ot2 rel	37.6693
ot2 rel	39.348
ot2 rel	39.4926
ot2 rel	40.1175
ot2 rel	39.9004
ot2 rel	37.8083
ot2 rel	38.6408
ot2 rel	37.8397
ot2 rel	38.8313
ot2 rel	38.2929
ot2 rel	38.005
ot2 rel	39.1182
ot2 rel	39.2901
ot2 rel	38.4563
ot2 rel	40.0288
ot2 rel	43.3343
ot2 rel	42.7416
ot2 rel	39.8354
ot2 rel	44.5868
ot2 rel	43.2677
ot2 rel	42.7114
ot2 rel	44.008
ot2 rel	44.8007
ot2 rel	44.7857
ot2 rel	44.0908
ot2 rel	43.8001
ot2 rel	45.8978
ot2 rel	44.798
ot2 rel	42.3745
ot2 rel	44.4546
ot2 rel	46.6888
ot2 rel	44.2252
ot2 rel	42.6743
ot2 rel	42.8396
ot2 rel	38.8428
ot2 rel	42.6432
ot2 rel	43.5007
ot2 rel	43.682
ot2 rel	45.476
ot2 rel	45.6268
ot2 rel	42.2441
ot2 rel	43.416
ot2 rel	44.1259
ot2 rel	40.2964
ot2 rel	45.7801
ot2 rel	40.3189
ot2 rel	41.5619
ot2 rel	43.1253
ot2 rel	42.8254
ot2 rel	43.9241
ot2 rel	43.5128
ot2 rel	47.5554
ot2 rel	46.5301
ot2 rel	42.2702
ot2 rel	46.5425
ot2 rel	45.8584
ot2 rel	45.1291
ot2 rel	45.0115
ot2 rel	41.5214
ot2 rel	46.3088
ot2 rel	46.5314
ot2 rel	48.4604
ot2 rel	47.3508
ot2 rel	47.8768
ot2 rel	45.927
ot2 rel	46.192
ot2 rel	49.1332
ot2 rel	47.4588
ot2 rel	45.5425
ot2 rel	46.2355
ot2 rel	49.144
ot2 rel	50.0133
ot2 rel	42.8938
ot2 rel	40.598
ot2 rel	41.9073
ot2 rel	41.3664
ot2 rel	42.3782
ot2 rel	42.3259
ot2 rel	43.8426
ot2 rel	45.9404
ot2 rel	44.8008
ot2 rel	46.6791
ot2 rel	40.6132
ot2 rel	42.9197
ot2 rel	44.3922
ot2 rel	39.7836
ot2 rel	44.6355
ot2 rel	38.5667
ot2 rel	42.7316
ot2 rel	40.9377
ot2 rel	42.7611
ot2 rel	44.7507
ot2 rel	46.2912
ot2 rel	43.3019
ot2 rel	41.6217
ot2 rel	38.4051
ot2 rel	37.843
ot2 rel	36.2834
ot2 rel	37.7456
ot2 rel	38.3234
ot2 rel	38.5768
ot2 rel	38.7835
ot2 rel	38.4881
ot2 rel	38.7254
ot2 rel	36.7565
ot2 rel	38.0063
ot2 rel	38.358
ot2 rel	39.2547
ot2 rel	37.9171
ot2 rel	41.6598
ot2 rel	40.7692
ot2 rel	38.1945
ot2 rel	40.185
ot2 rel	38.9355
ot2 rel	34.6471
ot2 rel	39.44
ot2 rel	38.084
ot2 rel	36.6118
ot2 rel	37.0377
ot2 rel	39.8467
ot2 rel	38.6379
ot2 rel	41.4957
ot2 rel	38.9594
ot2 rel	38.3486
ot2 rel	41.2601
ot2 rel	38.4932
ot2 rel	37.3589
ot2 rel	35.379
ot2 rel	38.6453
ot2 rel	35.8625
ot2 rel	36.1879
ot2 rel	42.2878
ot2 rel	40.5355
ot2 rel	41.9417
ot2 rel	42.6537
ot2 rel	40.8702
ot2 rel	41.3607
ot2 rel	38.9667
ot2 rel	40.22
ot2 rel	40.595
ot2 rel	40.9633
ot2 rel	37.8988
ot2 rel	38.467
ot2 rel	34.784
ot2 rel	35.7728
ot2 rel	41.3757
ot2 rel	41.693
ot2 rel	37.6156
ot2 rel	39.4624
ot2 rel	36.7693
ot2 rel	37.2861
ot2 rel	39.5156
ot2 rel	39.346
ot2 rel	39.1886
ot2 rel	38.6632
ot2 rel	38.9196
ot2 rel	38.819
ot2 rel	38.2408
ot2 rel	39.7213
ot2 rel	37.8158
ot2 rel	36.4537
ot2 rel	38.8719
ot2 rel	36.3996
ot2 rel	36.0159
ot2 rel	41.877
ot2 rel	39.1797
ot2 rel	39.6575
ot2 rel	38.3505
ot2 rel	37.5606
ot2 rel	27.0037
ot2 rel	37.8216
ot2 rel	39.146
ot2 rel	41.256
ot2 rel	36.615
ot2 rel	37.2619
ot2 rel	35.7756
ot2 rel	39.5675
ot2 rel	43.2189
ot2 rel	42.2043
ot2 rel	38.7518
ot2 rel	39.4026
ot2 rel	34.8569
ot2 rel	37.4378
ot2 rel	35.1416
ot2 rel	38.5958
ot2 rel	37.1661
ot2 rel	38.4114
ot2 rel	33.0362
ot2 rel	38.2568
ot2 rel	33.1363
ot2 rel	34.6755
ot2 rel	42.8305
ot2 rel	31.6076
ot2 rel	35.8506
ot2 rel	37.7269
ot2 rel	40.1899
ot2 rel	37.4944
ot2 rel	39.5407
ot2 rel	41.2995
ot2 rel	41.9749
ot2 rel	38.0877
ot2 rel	38.447
ot2 rel	36.2487
ot2 rel	33.6255
ot2 rel	38.0036
ot2 rel	37.773
ot2 rel	39.0637
ot2 rel	37.2725
ot2 rel	39.1485
ot2 rel	37.5637
ot2 rel	36.0566
ot2 rel	37.2907
ot2 rel	37.5167
ot2 rel	38.1419
ot2 rel	38.7108
ot2 rel	36.2042
ot2 rel	36.7326
ot2 rel	38.0603
ot2 rel	37.6551
ot2 rel	35.4715
ot2 rel	36.084
ot2 rel	37.9648
ot2 rel	39.2266
ot2 rel	37.6931
ot2 rel	36.783
ot2 rel	35.4782
ot2 rel	34.6811
ot2 rel	37.9976
ot2 rel	39.0633
ot2 rel	38.5156
ot2 rel	38.3831
ot2 rel	38.4442
ot2 rel	38.1982
ot2 rel	37.8778
ot2 rel	39.0665
ot2 rel	37.685
ot2 rel	37.8414
ot2 rel	37.0061
ot2 rel	33.1297
ot2 rel	36.107
ot2 rel	37.0808
ot2 rel	36.9362
ot2 rel	37.078
ot2 rel	37.7291
ot2 rel	35.754
ot2 rel	36.1578
ot2 rel	36.9635
ot2 rel	36.7319
ot2 rel	35.216
ot2 rel	38.5438
ot2 rel	38.8558
ot2 rel	38.5767
ot2 rel	35.5977
ot2 rel	39.4168
ot2 rel	37.3111
ot2 rel	37.3373
ot2 rel	38.1024
ot2 rel	35.707
ot2 rel	37.9517
ot2 rel	34.8239
ot2 rel	37.4267
ot2 rel	35.7863
ot2 rel	36.9967
ot2 rel	37.9683
ot2 rel	37.5056
ot2 rel	36.7596
ot2 rel	37.9405
ot2 rel	37.8812
ot2 rel	37.9239
ot2 rel	36.8205
ot2 rel	34.9384
ot2 rel	39.3
ot2 rel	35.5603
ot2 rel	37.4712
ot2 rel	36.1594
ot2 rel	32.9555
ot2 rel	38.0371
ot2 rel	37.7392
ot2 rel	38.0953
ot2 rel	36.9358
ot2 rel	39.1539
ot2 rel	36.3231
ot2 rel	38.2432
ot2 rel	38.237
ot2 rel	36.067
ot2 rel	37.1455
ot2 rel	36.436
ot2 rel	36.9498
ot2 rel	34.3946
ot2 rel	38.2431
ot2 rel	37.4012
ot2 rel	38.0817
ot2 rel	37.6216
ot2 rel	38.1799
ot2 rel	36.4741
ot2 rel	37.9718
ot2 rel	38.1001
ot2 rel	38.52
ot2 rel	37.7157
ot2 rel	39.136
ot2 rel	37.5694
ot2 rel	35.4026
ot2 rel	37.4877
ot2 rel	38.0238
ot2 rel	38.2273
ot2 rel	38.9637
ot2 rel	37.4488
ot2 rel	37.9629
ot2 rel	36.7153
ot2 rel	37.6059
ot2 rel	35.804
ot2 rel	38.7469
ot2 rel	38.4526
ot2 rel	36.5516
ot2 rel	34.7185
ot2 rel	37.4568
ot2 rel	37.4374
ot2 rel	39.1689
ot2 rel	35.673
ot2 rel	37.65
ot2 rel	34.9055
ot2 rel	39.1446
ot2 rel	37.3414
ot2 rel	37.3541
ot2 rel	36.1742
ot2 rel	37.5887
ot2 rel	36.8117
ot2 rel	37.9567
ot2 rel	34.1003
ot2 rel	36.6605
ot2 rel	37.3129
ot2 rel	38.2252
ot2 rel	37.6511
ot2 rel	37.7026
ot2 rel	37.1658
ot2 rel	35.6282
ot2 rel	38.7858
ot2 rel	34.2663
ot2 rel	38.1221
ot2 rel	38.6937
ot2 rel	37.967
ot2 rel	36.0353
ot2 rel	38.1435
ot2 rel	38.5554
ot2 rel	36.7336
ot2 rel	38.5391
ot2 rel	40.8571
ot2 rel	40.2937
ot2 rel	44.4539
ot2 rel	40.5292
ot2 rel	44.1845
ot2 rel	42.8167
ot2 rel	43.3826
ot2 rel	39.5068
ot2 rel	39.8179
ot2 rel	42.5295
ot2 rel	40.0247
ot2 rel	39.8748
ot2 rel	40.6919
ot2 rel	43.8559
ot2 rel	42.3396
ot2 rel	44.0168
ot2 rel	43.3104
ot2 rel	40.5139
ot2 rel	40.0394
ot2 rel	41.446
ot2 rel	40.3509
ot2 rel	38.6946
ot2 rel	42.7217
ot2 rel	43.2277
ot2 rel	44.7614
ot2 rel	42.5051
ot2 rel	45.3487
ot2 rel	42.3412
ot2 rel	42.9902
ot2 rel	43.5527
ot2 rel	44.1089
ot2 rel	45.0205
ot2 rel	46.9264
ot2 rel	43.688
ot2 rel	44.9251
ot2 rel	44.501
ot2 rel	46.4029
ot2 rel	46.9288
ot2 rel	46.3998
ot2 rel	43.9711
ot2 rel	43.8445
ot2 rel	45.2558
ot2 rel	41.0845
ot2 rel	45.524
ot2 rel	46.695
ot2 rel	48.3147
ot2 rel	38.0829
ot2 rel	34.9289
ot2 rel	37.951
ot2 rel	37.7749
ot2 rel	36.4828
ot2 rel	37.7041
ot2 rel	37.6464
ot2 rel	37.4344
ot2 rel	37.2342
ot2 rel	38.7677
ot2 rel	36.9761
ot2 rel	34.7459
ot2 rel	39.1993
ot2 rel	37.2956
ot2 rel	35.9861
ot2 rel	37.552
ot2 rel	37.6205
ot2 rel	33.3095
ot2 rel	35.3363
ot2 rel	33.5857
ot2 rel	36.0609
ot2 rel	37.5162
ot2 rel	37.3955
ot2 rel	33.4044
ot2 rel	38.693
ot2 rel	36.8927
ot2 rel	36.6797
ot2 rel	37.594
ot2 rel	37.5454
ot2 rel	36.208
ot2 rel	37.6596
ot2 rel	38.0154
ot2 rel	37.6856
ot2 rel	35.5738
ot2 rel	38.1093
ot2 rel	36.1076
ot2 rel	37.7352
ot2 rel	38.0793
ot2 rel	37.7594
ot2 rel	38.6802
ot2 rel	38.5409
ot2 rel	35.5194
ot2 rel	37.078
ot2 rel	35.9623
ot2 rel	36.6697
ot2 rel	39.193
ot2 rel	33.3817
ot2 rel	36.3781
ot2 rel	37.4132
ot2 rel	38.7822
ot2 rel	38.099
ot2 rel	35.3537
ot2 rel	37.8601
ot2 rel	37.109
ot2 rel	37.0698
ot2 rel	38.4698
ot2 rel	36.9618
ot2 rel	37.9783
ot2 rel	37.3904
ot2 rel	38.2952
ot2 rel	36.5498
ot2 rel	38.5341
ot2 rel	38.9226
ot2 rel	34.5485
ot2 rel	34.6652
ot2 rel	38.1305
ot2 rel	34.8347
ot2 rel	36.7823
ot2 rel	36.8685
ot2 rel	36.731
ot2 rel	38.0704
ot2 rel	36.9493
ot2 rel	37.1894
ot2 rel	37.5919
ot2 rel	36.5345
ot2 rel	37.1033
ot2 rel	37.1848
ot2 rel	37.2261
ot2 rel	34.3445
ot2 rel	35.9937
ot2 rel	35.9577
ot2 rel	37.2185
ot2 rel	37.9866
ot2 rel	36.1185
ot2 rel	36.386
ot2 rel	35.8504
ot2 rel	36.8341
ot2 rel	39.567
ot2 rel	37.732
ot2 rel	36.879
ot2 rel	36.1471
ot2 rel	37.9708
ot2 rel	35.4472
ot2 rel	37.7457
ot2 rel	36.1658
ot2 rel	36.9728
ot2 rel	37.2764
ot2 rel	36.6984
ot2 rel	37.2178
ot2 rel	38.3304
ot2 rel	38.3852
ot2 rel	38.1314
ot2 rel	32.3106
ot2 rel	37.2954
ot2 rel	38.176
ot2 rel	37.8756
ot2 rel	38.8737
ot2 rel	38.4167
ot2 rel	36.3085
ot2 rel	36.993
ot2 rel	37.0645
ot2 rel	36.0794
ot2 rel	33.9529
ot2 rel	38.4485
ot2 rel	36.8699
ot2 rel	38.5854
ot2 rel	37.0698
ot2 rel	37.8257
ot2 rel	38.1243
ot2 rel	38.389
ot2 rel	36.3872
ot2 rel	38.2951
ot2 rel	36.5982
ot2 rel	36.5464
ot2 rel	35.8009
ot2 rel	37.9883
ot2 rel	36.0718
ot2 rel	37.5232
ot2 rel	35.7493
ot2 rel	37.8852
ot2 rel	38.6822
ot2 rel	38.5822
ot2 rel	36.8922
ot2 rel	39.5255
ot2 rel	28.2032
ot2 rel	37.9591
ot2 rel	36.4547
ot2 rel	33.8165
ot2 rel	37.2631
ot2 rel	38.674
ot2 rel	38.269
ot2 rel	33.6369
ot2 rel	36.8285
ot2 rel	37.6322
ot2 rel	37.8021
ot2 rel	31.2408
ot2 rel	37.5497
ot2 rel	37.4793
ot2 rel	34.6359
ot2 rel	37.8486
ot2 rel	37.7094
ot2 rel	37.1926
ot2 rel	36.7364
ot2 rel	37.6328
ot2 rel	36.6421
ot2 rel	37.9363
ot2 rel	37.1899
ot2 rel	37.9595
ot2 rel	38.1184
ot2 rel	36.2188
ot2 rel	37.0886
ot2 rel	37.9308
ot2 rel	38.6005
ot2 rel	37.3926
ot2 rel	39.25
ot2 rel	38.0056
ot2 rel	37.6849
ot2 rel	35.171
ot2 rel	36.6658
ot2 rel	37.4633
ot2 rel	37.4347
ot2 rel	36.9883
ot2 rel	37.4617
ot2 rel	35.9205
ot2 rel	37.583
ot2 rel	34.4933
ot2 rel	38.8838
ot2 rel	35.9436
[truncated: 213 more rows]

## Sheet: Ext Data Fig. 3e
sample_type	contour_length
on sc	32.1611
on sc	38.3701
on sc	36.2274
on sc	36.9782
on sc	34.7476
on sc	34.4697
on sc	39.1444
on sc	35.0235
on sc	33.2484
on sc	33.7125
on sc	36.6275
on sc	37.5237
on sc	28.1543
on sc	28.0264
on sc	34.0881
on sc	37.6649
on sc	35.8628
on sc	39.5731
on sc	39.1908
on sc	35.6316
on sc	32.5234
on sc	37.3204
on sc	30.2913
on sc	34.1583
on sc	35.7554
on sc	30.4484
on sc	32.5198
on sc	38.2316
on sc	39.6083
on sc	37.6023
on sc	29.6311
on sc	29.0636
on sc	33.7942
on sc	38.8598
on sc	39.9093
on sc	37.3373
on sc	37.4586
on sc	38.0008
on sc	40.2785
on sc	39.5783
on sc	32.0439
on sc	38.9204
on sc	35.4123
on sc	37.1602
on sc	37.0389
on sc	32.7053
on sc	39.3053
on sc	39.7441
on sc	38.0309
on sc	30.6267
on sc	37.8576
on sc	39.9928
on sc	35.6735
on sc	42.3382
on sc	35.6726
on sc	41.893
on sc	40.4925
on sc	36.2345
on sc	33.5904
on sc	35.1269
on sc	38.7357
on sc	36.3481
on sc	40.008
on sc	41.5458
on sc	38.2753
on sc	38.5449
on sc	31.4356
on sc	37.0004
on sc	32.8709
on sc	42.9826
on sc	39.2035
on sc	40.5268
on sc	36.6813
on sc	33.136
on sc	37.572
on sc	38.5646
on sc	39.4414
on sc	37.9546
on sc	38.4226
on sc	31.4608
on sc	36.5822
on sc	35.731
on sc	34.7937
on sc	35.7443
on sc	27.8
on sc	38.838
on sc	38.9382
on sc	30.9235
on sc	36.5302
on sc	25.1464
on sc	32.9494
on sc	21.5877
on sc	37.7748
on sc	31.4568
on sc	31.9811
on sc	39.913
on sc	36.9146
on sc	36.0663
on sc	36.0957
on sc	36.895
on sc	41.6843
on sc	34.0678
on sc	39.4325
on sc	41.3805
on sc	37.114
on sc	36.1485
on sc	40.5256
on sc	39.0562
on sc	34.5773
on sc	39.7839
on sc	37.2331
on sc	38.7087
on sc	38.1745
on sc	43.1162
on sc	36.9943
on sc	35.2527
on sc	38.8568
on sc	33.5906
on sc	38.3108
on sc	40.0465
on sc	36.933
on sc	37.3373
on sc	37.6889
on sc	34.4307
on sc	35.9745
on sc	37.6498
on sc	35.9054
on sc	32.8664
on sc	28.0933
on sc	31.7394
on sc	38.7032
on sc	34.951
on sc	39.1827
on sc	32.6619
on sc	28.6049
on sc	27.1517
on sc	34.3387
on sc	30.9403
on sc	38.4668
on sc	35.924
on sc	38.9374
on sc	32.204
on sc	38.8154
on sc	28.8716
on sc	39.246
on sc	28.7993
on sc	38.8334
on sc	37.8617
on sc	37.4762
on sc	31.1749
on sc	38.3367
on sc	38.52
on sc	37.4153
on sc	35.9802
on sc	38.7556
on sc	35.3023
on sc	35.1782
on sc	32.9364
on sc	37.0762
on sc	37.029
on sc	33.507
on sc	34.6453
on sc	35.4985
on sc	27.8052
on sc	39.6864
on sc	26.8144
on sc	25.3946
on sc	37.8395
on sc	37.7647
on sc	31.3314
on sc	35.607
on sc	40.3817
on sc	39.1664
on sc	28.2006
on sc	34.0152
on sc	27.2085
on sc	37.3831
on sc	27.4377
on sc	26.8682
on sc	37.0104
on sc	34.025
on sc	38.0158
on sc	36.2185
on sc	35.0443
on sc	37.525
on sc	29.9443
on sc	38.753
on sc	29.7266
on sc	39.2285
on sc	38.9819
on sc	35.379
on sc	33.7184
on sc	34.6509
on sc	35.9385
on sc	33.0356
on sc	19.0996
on sc	23.8388
on sc	32.0933
on sc	32.2373
on sc	29.2555
on sc	21.2027
on sc	28.8838
on sc	33.9341
on sc	31.2266
on sc	32.8836
on sc	38.7029
on sc	38.7321
on sc	37.1349
on sc	37.7875
on sc	36.0704
on sc	30.4717
on sc	36.1563
on sc	36.9018
on sc	31.5977
on sc	31.714
on sc	39.5227
on sc	32.1716
on sc	34.5409
on sc	32.9218
on sc	36.5026
on sc	32.698
on sc	36.0831
on sc	27.4567
on sc	38.9426
on sc	33.9638
on sc	38.9237
on sc	40.5909
on sc	33.7691
on sc	34.6338
on sc	32.8725
on sc	27.3873
on sc	29.0555
on sc	32.9014
on sc	27.2979
on sc	31.1845
on sc	34.4965
on sc	36.3686
on sc	27.8881
on sc	30.0282
on sc	29.7207
on sc	38.0333
on sc	29.1199
on sc	33.1018
on sc	29.7249
on sc	26.8002
on sc	32.3611
on sc	28.4098
on sc	33.4159
on sc	31.509
on sc	33.8921
on sc	32.7606
on sc	27.0181
on sc	30.2481
on sc	28.5664
on sc	32.8596
on sc	25.418
on sc	27.6761
on sc	31.4508
on sc	39.5968
on sc	33.3219
on sc	31.2441
on sc	37.7849
on sc	34.3466
on sc	32.1317
on sc	27.3023
on sc	31.8857
on sc	32.4571
on sc	34.5415
on sc	36.9629
on sc	27.6433
on sc	30.7941
on sc	35.7651
on sc	35.0736
on sc	27.686
on sc	31.8573
on sc	31.8166
on sc	29.229
on sc	28.9783
on sc	32.2704
on sc	32.0498
on sc	30.2809
on sc	32.9205
on sc	33.742
on sc	32.6311
on sc	31.1509
on sc	33.4438
on sc	31.9574
on sc	31.3495
on sc	33.7153
on sc	35.261
on sc	32.5824
on sc	28.8723
on sc	32.551
on sc	32.6395
on sc	30.2141
on sc	30.143
on sc	32.7829
on sc	31.5219
on sc	34.8275
on sc	33.7742
on sc	33.165
on sc	31.162
on sc	33.3447
on sc	36.5594
on sc	32.7554
on sc	36.2858
on sc	36.6183
on sc	35.2548
on sc	34.698
on sc	30.6087
on sc	33.6709
on sc	26.1268
on sc	34.8731
on sc	32.9314
on sc	29.462
on sc	35.7372
on sc	31.972
on sc	33.6756
on sc	30.2802
on sc	33.7652
on sc	32.8927
on sc	34.0741
on sc	30.8899
on sc	29.8813
on sc	33.3384
on sc	37.0136
on sc	34.6665
on sc	32.283
on sc	34.3899
on sc	27.4722
on sc	30.7434
on sc	36.4366
on sc	35.6526
on sc	23.1259
on sc	33.9461
on sc	30.3687
on sc	33.5479
on sc	27.4552
on sc	36.4648
on sc	31.6706
on sc	34.4665
on sc	29.4069
on sc	34.7828
on sc	31.6649
on sc	33.5534
on sc	35.0941
on sc	40.0895
on sc	39.4839
on sc	37.3023
on sc	36.7068
on sc	40.3958
on sc	37.6519
on sc	35.8323
on sc	41.3055
on sc	37.1025
on sc	36.2281
on sc	38.8151
on sc	36.5136
on sc	33.7055
on sc	36.7502
on sc	32.4466
on sc	33.5802
on sc	31.4685
on sc	39.056
on sc	37.8436
on sc	34.2732
on sc	37.8937
on sc	36.9072
on sc	36.3909
on sc	39.0393
on sc	36.0371
on sc	36.7099
on sc	35.4101
on sc	36.8351
on sc	38.3172
on sc	41.0268
on sc	33.9914
on sc	36.0455
on sc	37.8181
on sc	42.1955
on sc	38.9697
on sc	36.6557
on sc	33.9752
on sc	33.6769
on sc	39.6252
on sc	37.5722
on sc	38.2626
on sc	34.9765
on sc	36.704
on sc	39.6971
on sc	41.0723
on sc	35.6942
on sc	39.6111
on sc	34.6789
on sc	38.8874
on sc	35.6137
on sc	33.7935
on sc	34.6779
on sc	41.2859
on sc	29.6204
on sc	35.0792
on sc	32.5683
on sc	27.2394
on sc	37.9762
on sc	28.0154
on sc	37.5786
on sc	32.7767
on sc	33.0868
on sc	34.3805
on sc	38.036
on sc	36.6079
on sc	31.5967
on sc	33.7096
on sc	36.5856
on sc	30.5695
on sc	32.9626
on sc	36.7372
on sc	27.0771
on sc	30.8542
on sc	36.6243
on sc	37.4466
on sc	28.7983
on sc	38.9778
on sc	38.3537
on sc	37.3085
on sc	37.2226
on sc	32.5108
on sc	32.2734
on sc	40.9607
on sc	32.6642
on sc	35.2832
on sc	29.7961
on sc	34.2356
on sc	38.0251
on sc	36.7145
on sc	34.7441
on sc	28.462
on sc	34.4318
on sc	29.127
on sc	32.6686
on sc	39.4925
on sc	39.6822
on sc	35.4005
on sc	32.5474
on sc	39.5703
on sc	39.1164
on sc	32.6094
on sc	34.9907
on sc	34.3128
on sc	39.6373
on sc	32.9828
on sc	27.4301
on sc	33.2124
on sc	31.8851
on sc	37.5191
on sc	39.4737
on sc	33.5044
on sc	37.1766
on sc	38.3322
on sc	35.1488
on sc	38.4909
on sc	35.1484
on sc	34.3468
on sc	34.2902
on sc	30.0745
on sc	36.4003
on sc	30.9572
on sc	38.7679
on sc	34.3129
on sc	37.9428
on sc	30.7684
on sc	37.7253
on sc	34.3879
on sc	37.2471
on sc	39.4523
on sc	31.1245
on sc	34.4377
on sc	32.7293
on sc	38.8635
on sc	32.8921
on sc	36.8877
on sc	35.6597
on sc	32.8411
on sc	40.0049
on sc	32.9232
on sc	35.1063
on sc	30.9276
on sc	40.2347
on sc	33.5826
on sc	38.7075
on sc	33.6858
on sc	37.0256
on sc	30.6279
on sc	38.8442
on sc	37.7398
on sc	30.302
on sc	38.1512
on sc	28.0742
on sc	36.5936
on sc	27.651
on sc	33.3523
on sc	34.4738
on sc	31.7609
on sc	27.1551
on sc	37.4341
on sc	35.6238
on sc	38.4118
on sc	31.846
on sc	26.7756
on sc	38.6271
on sc	33.7307
on sc	27.7141
on sc	33.4952
on sc	34.6256
on sc	39.0801
on sc	29.6831
on sc	31.9861
on sc	28.7304
on sc	37.5058
on sc	37.4722
on sc	27.7003
on sc	37.5024
on sc	33.3526
on sc	37.4806
on sc	39.4529
on sc	38.6061
on sc	41.1248
on sc	37.3481
on sc	35.937
on sc	29.203
on sc	36.0341
on sc	33.185
on sc	35.5789
on sc	35.129
on sc	39.54
on sc	38.6921
on sc	31.1951
on sc	33.0693
on sc	31.3597
on sc	39.0483
on sc	33.5782
on sc	31.0471
on sc	37.6867
on sc	35.482
on sc	39.7238
on sc	35.4172
on sc	36.4246
on sc	33.5809
on sc	30.4129
on sc	32.5562
on sc	36.8294
on sc	32.4516
on sc	36.1372
on sc	35.5009
on sc	30.2389
on sc	39.0226
on sc	32.7096
on sc	35.4801
on sc	28.5391
on sc	32.6534
on sc	35.3022
on sc	35.1513
on sc	34.0548
on sc	32.776
on sc	31.7484
on sc	33.228
on sc	31.9673
on sc	31.283
on sc	28.3846
on sc	23.7586
on sc	30.3286
on sc	33.4923
on sc	31.0186
on sc	33.211
on sc	30.5195
on sc	32.0329
on sc	33.0842
on sc	34.7327
on sc	28.4935
on sc	33.812
on sc	33.4793
on sc	29.0189
on sc	28.0338
on sc	30.5875
on sc	22.8072
on sc	29.6941
on sc	31.9324
on sc	25.2062
on sc	32.1465
on sc	27.2424
on sc	34.9467
on sc	28.7723
on sc	29.7241
on sc	37.6411
on sc	29.7064
on sc	29.214
on sc	33.5212
on sc	31.5862
on sc	21.46
on sc	31.7597
on sc	30.9755
on sc	24.9754
on sc	31.1487
on sc	34.7188
on sc	27.5211
on sc	31.0142
on sc	29.4809
on sc	36.6395
on sc	27.2049
on sc	28.8816
on sc	32.7286
on sc	35.6999
on sc	29.8699
on sc	32.8885
on sc	34.4431
on sc	35.7567
on sc	29.4652
on sc	30.227
on sc	29.2554
on sc	29.5473
on sc	25.1238
on sc	24.1464
on sc	31.0248
on sc	35.8741
on sc	38.2462
on sc	31.1003
on sc	34.6648
on sc	38.5654
on sc	37.5679
on sc	41.4279
on sc	34.3117
on sc	39.3034
on sc	40.4506
on sc	32.2945
on sc	36.9652
on sc	35.1316
on sc	39.5978
on sc	34.1558
on sc	38.2426
on sc	39.6493
on sc	30.6633
on sc	34.3536
on sc	37.8256
on sc	33.7302
on sc	33.7786
on sc	40.6058
on sc	34.5942
on sc	39.9608
on sc	35.7524
on sc	39.7823
on sc	38.6892
on sc	33.3113
on sc	38.7236
on sc	39.0058
on sc	37.4491
on sc	36.5949
on sc	35.467
on sc	40.1388
on sc	37.2118
on sc	37.9557
on sc	34.2996
on sc	40.3197
on sc	33.3755
on sc	40.7558
on sc	36.3102
on sc	40.7479
on sc	38.2776
on sc	36.5831
on sc	34.8923
on sc	32.753
on sc	36.9325
on sc	36.7796
on sc	40.4727
on sc	35.0136
on sc	38.2361
on sc	39.2417
on sc	40.1258
on sc	32.5774
on sc	35.4319
on sc	35.9766
on sc	40.4774
on sc	33.2109
on sc	36.1694
on sc	38.6555
on sc	35.1437
on sc	34.9468
on sc	36.7937
on sc	34.989
on sc	35.1918
on sc	31.3459
on sc	31.3702
on sc	36.0707
on sc	36.6865
on sc	31.3953
on sc	38.0973
on sc	39.3652
on sc	39.8395
on sc	35.8376
on sc	35.796
on sc	35.4285
on sc	35.7452
on sc	37.0466
on sc	37.5583
on sc	36.4563
on sc	31.7678
on sc	25.493
on sc	36.054
on sc	24.146
on sc	32.552
on sc	33.4543
on sc	31.8943
on sc	31.472
on sc	29.9431
on sc	38.092
on sc	30.5539
on sc	36.6036
on sc	36.0807
on sc	39.6224
on sc	39.8582
on sc	36.2371
on sc	39.0416
on sc	41.6542
on sc	34.6282
on sc	32.6134
on sc	41.1379
on sc	32.1754
on sc	29.2357
on sc	33.7777
on sc	34.2937
on sc	33.0052
on sc	36.7318
on sc	31.9372
on sc	40.5328
on sc	36.0798
on sc	35.5143
on sc	31.2195
on sc	30.3816
on sc	41.0514
on sc	38.7076
on sc	38.6332
on sc	38.793
on sc	38.0958
on sc	39.3345
on sc	34.7448
on sc	37.2276
on sc	42.6677
on sc	34.295
on sc	39.8859
on sc	30.926
on sc	38.5628
on sc	28.6317
on sc	28.6694
on sc	36.9765
on sc	36.9987
on sc	36.7593
on sc	32.353
on sc	35.6922
on sc	40.835
on sc	36.7253
on sc	36.1477
on sc	27.923
on sc	31.527
on sc	30.1596
on sc	28.5487
on sc	23.566
on sc	28.2779
on sc	31.8191
on sc	33.6686
on sc	30.4122
on sc	29.9993
on sc	32.1463
on sc	31.9218
on sc	31.339
on sc	26.0924
on sc	34.4489
on sc	29.0483
on sc	30.9394
on sc	31.611
on sc	32.6534
on sc	36.2831
on sc	34.3784
on sc	35.1176
on sc	36.6934
on sc	33.3031
on sc	34.8201
on sc	35.501
on sc	36.2146
on sc	39.8098
on sc	37.4188
on sc	38.5948
on sc	37.9965
on sc	37.7899
on sc	38.1801
on sc	35.4432
on sc	39.3927
on sc	35.912
on sc	37.4099
on sc	39.8428
on sc	40.2704
on sc	37.0341
on sc	33.1972
on sc	37.5466
on sc	37.6883
on sc	37.9954
on sc	40.5377
on sc	37.6232
on sc	40.7199
on sc	38.0812
on sc	40.9048
on sc	40.4379
on sc	40.2118
on sc	29.7512
on sc	40.7671
on sc	40.2351
on sc	38.4157
on sc	42.3155
on sc	36.9304
on sc	39.7372
on sc	35.1469
on sc	40.4329
on sc	35.3205
on sc	33.6531
on sc	32.2628
on sc	37.9936
on sc	37.8331
on sc	38.9574
on sc	39.475
on sc	34.2831
on sc	33.5385
on sc	39.9326
on sc	35.4343
on sc	36.1628
on sc	31.1595
on sc	36.2755
on sc	37.2223
on sc	29.5612
on sc	31.5651
on sc	33.5159
on sc	36.5328
on sc	38.3182
on sc	39.5866
on sc	33.3466
on sc	33.7453
on sc	39.2017
on sc	30.4313
on sc	34.3689
on sc	33.8066
on sc	29.6139
on sc	33.7936
on sc	38.4139
on sc	37.2745
on sc	39.5544
on sc	32.0757
on sc	35.9386
on sc	38.4978
on sc	33.335
on sc	33.9967
on sc	25.1374
on sc	36.7763
on sc	32.8227
on sc	28.7038
on sc	29.9906
on sc	28.1148
on sc	36.3401
on sc	28.4781
on sc	29.2884
on sc	20.7237
on sc	35.9208
on sc	33.3903
on sc	32.6092
on sc	35.5768
on sc	36.6023
on sc	35.4989
on sc	30.0103
on sc	32.8776
on sc	37.1501
on sc	38.206
on sc	38.8252
on sc	27.9608
on sc	37.1672
on sc	24.4046
on sc	37.593
on sc	35.8262
on sc	33.5307
on sc	25.3773
on sc	26.1719
on sc	35.5648
on sc	31.6723
on sc	30.4403
on sc	37.1969
on sc	28.0396
on sc	38.1453
on sc	29.0898
on sc	22.617
on sc	25.7756
on sc	37.3931
on sc	28.4096
on sc	37.9134
on sc	29.4102
on sc	35.9274
on sc	31.291
on sc	38.8321
on sc	31.5717
on sc	27.6398
on sc	35.065
on sc	32.0659
on sc	36.1942
on sc	28.9377
on sc	33.5807
on sc	27.9331
on sc	34.8124
on sc	31.143
on sc	25.5833
on sc	31.07
on sc	35.3027
on sc	36.5353
on sc	33.5165
on sc	28.8481
on sc	31.6155
on sc	36.7325
on sc	32.7395
on sc	30.903
on sc	28.7083
on sc	29.4483
on sc	34.4368
on sc	36.7466
on sc	34.4385
on sc	37.7913
on sc	27.9824
on sc	29.0152
on sc	27.9019
on sc	29.5331
on sc	29.7673
on sc	26.7937
on sc	35.827
on sc	34.7994
on sc	29.6096
on sc	28.2903
on sc	37.9571
on sc	28.0117
on sc	33.6969
on sc	25.1369
on sc	27.6576
on sc	31.2673
on sc	22.5535
on sc	28.3106
on sc	24.7358
on sc	26.4219
on sc	31.9237
on sc	36.6792
on sc	38.2868
on sc	41.964
on sc	38.3107
on sc	36.4322
on sc	39.934
on sc	39.7109
on sc	38.1328
on sc	36.5022
on sc	39.7112
on sc	37.1173
ot1 sc	35.1395
ot1 sc	38.9223
ot1 sc	43.9801
ot1 sc	44.3129
ot1 sc	39.7292
ot1 sc	42.9969
ot1 sc	37.1027
ot1 sc	38.4711
ot1 sc	37.9718
ot1 sc	38.5288
ot1 sc	37.1239
ot1 sc	35.9991
ot1 sc	36.71
ot1 sc	34.8259
ot1 sc	36.3033
ot1 sc	37.0561
ot1 sc	37.5057
ot1 sc	34.9341
ot1 sc	35.6876
ot1 sc	31.1573
ot1 sc	35.2978
ot1 sc	33.7962
ot1 sc	25.804
ot1 sc	33.7636
ot1 sc	39.0564
ot1 sc	31.9699
ot1 sc	32.8861
ot1 sc	29.0608
ot1 sc	32.8108
ot1 sc	25.5119
ot1 sc	31.2159
ot1 sc	33.8467
ot1 sc	34.5514
ot1 sc	31.4554
ot1 sc	35.92
ot1 sc	30.1779
ot1 sc	35.3056
ot1 sc	39.5657
ot1 sc	36.05
ot1 sc	34.3284
ot1 sc	33.4643
ot1 sc	38.5618
ot1 sc	36.369
ot1 sc	35.4006
ot1 sc	38.6858
ot1 sc	37.3355
ot1 sc	34.8727
ot1 sc	34.6788
ot1 sc	35.0481
ot1 sc	39.117
ot1 sc	39.0167
ot1 sc	33.1785
ot1 sc	39.6085
ot1 sc	35.7206
ot1 sc	37.8197
ot1 sc	32.9205
ot1 sc	31.2668
ot1 sc	37.4526
ot1 sc	32.8298
ot1 sc	37.0464
ot1 sc	31.6007
ot1 sc	37.0578
ot1 sc	35.9538
ot1 sc	32.9986
ot1 sc	35.746
ot1 sc	35.2587
ot1 sc	31.7787
ot1 sc	33.1234
ot1 sc	38.8393
ot1 sc	32.7465
ot1 sc	32.5423
ot1 sc	29.5097
ot1 sc	35.9354
ot1 sc	30.4968
ot1 sc	38.0352
ot1 sc	37.3433
ot1 sc	38.7015
ot1 sc	37.7987
ot1 sc	37.9551
ot1 sc	40.2775
ot1 sc	31.8489
ot1 sc	31.776
ot1 sc	35.7921
ot1 sc	33.085
ot1 sc	27.257
ot1 sc	32.2595
ot1 sc	34.9498
ot1 sc	37.2125
ot1 sc	38.6783
ot1 sc	34.5945
ot1 sc	37.6505
ot1 sc	35.5617
ot1 sc	37.7973
ot1 sc	35.0514
ot1 sc	36.6698
ot1 sc	36.2258
ot1 sc	34.9354
ot1 sc	35.0074
ot1 sc	37.8283
ot1 sc	33.3169
ot1 sc	36.4982
ot1 sc	34.4897
ot1 sc	36.3673
ot1 sc	30.2835
ot1 sc	32.4343
ot1 sc	33.9151
ot1 sc	35.8642
ot1 sc	37.5246
ot1 sc	39.4122
ot1 sc	41.7522
ot1 sc	37.0164
ot1 sc	41.8945
ot1 sc	35.4985
ot1 sc	34.1772
ot1 sc	42.7236
ot1 sc	36.9243
ot1 sc	33.2869
ot1 sc	32.0309
ot1 sc	38.5068
ot1 sc	35.726
ot1 sc	35.1414
ot1 sc	36.5116
ot1 sc	39.3438
ot1 sc	40.3803
ot1 sc	32.7746
ot1 sc	33.6658
ot1 sc	38.8858
ot1 sc	40.5855
ot1 sc	35.8763
ot1 sc	38.25
ot1 sc	34.4553
ot1 sc	30.8829
ot1 sc	35.7443
ot1 sc	36.9568
ot1 sc	35.1972
ot1 sc	31.6692
ot1 sc	32.466
ot1 sc	32.1746
ot1 sc	38.5264
ot1 sc	39.2264
ot1 sc	38.4371
ot1 sc	34.0359
ot1 sc	40.6649
ot1 sc	39.1873
ot1 sc	37.7248
ot1 sc	35.8482
ot1 sc	40.096
ot1 sc	38.8952
ot1 sc	39.8053
ot1 sc	35.4001
ot1 sc	40.2339
ot1 sc	36.9284
ot1 sc	36.983
ot1 sc	36.6959
ot1 sc	38.4382
ot1 sc	36.3355
ot1 sc	37.9565
ot1 sc	38.2398
ot1 sc	30.6846
ot1 sc	38.4137
ot1 sc	37.841
ot1 sc	35.0594
ot1 sc	34.5386
ot1 sc	36.0023
ot1 sc	39.0498
ot1 sc	38.0034
ot1 sc	39.8482
ot1 sc	36.8531
ot1 sc	35.307
ot1 sc	31.8067
ot1 sc	39.2427
ot1 sc	28.0429
ot1 sc	35.0909
ot1 sc	37.3758
ot1 sc	33.8633
ot1 sc	36.8049
ot1 sc	33.6174
ot1 sc	38.2634
ot1 sc	34.6769
ot1 sc	36.7045
ot1 sc	38.4863
ot1 sc	35.7283
ot1 sc	38.0735
ot1 sc	38.7426
ot1 sc	42.3045
ot1 sc	41.5106
ot1 sc	37.6813
ot1 sc	35.2628
ot1 sc	35.1421
ot1 sc	35.0557
ot1 sc	35.2919
ot1 sc	36.959
ot1 sc	34.095
ot1 sc	39.4148
ot1 sc	34.7555
ot1 sc	34.8877
ot1 sc	39.4836
ot1 sc	36.9871
ot1 sc	35.0931
ot1 sc	34.6532
ot1 sc	31.8499
ot1 sc	30.0314
ot1 sc	40.5736
ot1 sc	35.4095
ot1 sc	33.0967
ot1 sc	36.8528
ot1 sc	36.9095
ot1 sc	25.5677
ot1 sc	31.5173
ot1 sc	33.1197
ot1 sc	37.0909
ot1 sc	28.7703
ot1 sc	38.4931
ot1 sc	35.6997
ot1 sc	35.289
ot1 sc	38.8887
ot1 sc	31.4536
ot1 sc	34.8836
ot1 sc	39.0364
ot1 sc	32.7694
ot1 sc	30.8002
ot1 sc	33.7758
ot1 sc	34.7236
ot1 sc	29.7443
ot1 sc	37.9741
ot1 sc	37.5115
ot1 sc	32.4816
ot1 sc	27.6772
ot1 sc	35.0378
ot1 sc	31.2822
ot1 sc	36.7059
ot1 sc	32.2097
ot1 sc	31.7021
ot1 sc	34.6854
ot1 sc	35.8901
ot1 sc	31.6806
ot1 sc	30.5902
ot1 sc	36.107
ot1 sc	30.2953
ot1 sc	33.9423
ot1 sc	30.3992
ot1 sc	35.1398
ot1 sc	35.1326
ot1 sc	32.6253
ot1 sc	32.6444
ot1 sc	29.3628
ot1 sc	33.2466
ot1 sc	24.425
ot1 sc	28.5603
ot1 sc	23.7645
ot1 sc	33.9035
ot1 sc	30.2184
ot1 sc	36.4035
ot1 sc	32.6632
ot1 sc	31.5188
ot1 sc	33.3611
ot1 sc	37.3889
ot1 sc	26.3699
ot1 sc	24.7362
ot1 sc	28.201
ot1 sc	32.2726
ot1 sc	38.399
ot1 sc	29.7722
ot1 sc	31.8793
ot1 sc	33.6455
ot1 sc	32.9645
ot1 sc	28.5178
ot1 sc	39.2279
ot1 sc	32.573
ot1 sc	31.5112
ot1 sc	27.6299
ot1 sc	35.9408
ot1 sc	34.645
ot1 sc	30.2782
ot1 sc	34.1845
ot1 sc	30.7724
ot1 sc	28.0043
ot1 sc	28.4946
ot1 sc	33.1928
ot1 sc	32.7012
ot1 sc	27.0471
ot1 sc	39.1457
ot1 sc	35.543
ot1 sc	36.1997
ot1 sc	34.1822
ot1 sc	35.7237
ot1 sc	36.3147
ot1 sc	29.6639
ot1 sc	29.9084
ot1 sc	35.6225
ot1 sc	29.3542
ot1 sc	29.7926
ot1 sc	35.7109
ot1 sc	30.3354
ot1 sc	30.8656
ot1 sc	31.3765
ot1 sc	33.5654
ot1 sc	21.0246
ot1 sc	33.1145
ot1 sc	35.2527
ot1 sc	36.7821
ot1 sc	35.1076
ot1 sc	30.4367
ot1 sc	34.8393
ot1 sc	35.0308
ot1 sc	38.1767
ot1 sc	36.4039
ot1 sc	34.3691
ot1 sc	35.6387
ot1 sc	32.7648
ot1 sc	34.7582
ot1 sc	36.139
ot1 sc	38.8392
ot1 sc	29.799
ot1 sc	31.5441
ot1 sc	29.9449
ot1 sc	39.6845
ot1 sc	37.9251
ot1 sc	37.5651
ot1 sc	36.0611
ot1 sc	37.9738
ot1 sc	32.9452
ot1 sc	38.402
ot1 sc	37.8481
ot1 sc	33.8935
ot1 sc	35.4709
ot1 sc	37.1136
ot1 sc	38.9205
ot1 sc	37.6986
ot1 sc	42.3889
ot1 sc	38.4646
ot1 sc	38.5632
ot1 sc	39.7956
ot1 sc	39.86
ot1 sc	38.9511
ot1 sc	31.5991
ot1 sc	37.4685
ot1 sc	33.3336
ot1 sc	35.7592
ot1 sc	35.4355
ot1 sc	40.156
ot1 sc	34.6471
ot1 sc	40.2782
ot1 sc	36.2667
ot1 sc	34.1642
ot1 sc	42.2017
ot1 sc	32.5543
ot1 sc	33.2278
ot1 sc	39.9183
ot1 sc	33.1647
ot1 sc	30.7852
ot1 sc	34.1518
ot1 sc	37.3219
ot1 sc	35.3098
ot1 sc	37.1867
ot1 sc	34.1005
ot1 sc	35.6441
ot1 sc	35.651
ot1 sc	34.492
ot1 sc	37.9892
ot1 sc	37.6881
ot1 sc	33.8417
ot1 sc	36.2374
ot1 sc	35.3459
ot1 sc	36.0012
ot1 sc	40.1283
ot1 sc	37.3746
ot1 sc	34.9458
ot1 sc	35.5948
ot1 sc	33.455
ot1 sc	36.0274
ot1 sc	39.7426
ot1 sc	34.3459
ot1 sc	33.7255
ot1 sc	35.5351
ot1 sc	32.2579
ot1 sc	42.6806
ot1 sc	33.2242
ot1 sc	37.6235
ot1 sc	33.5658
ot1 sc	36.7321
ot1 sc	34.5956
ot1 sc	29.9797
ot1 sc	36.5385
ot1 sc	39.4343
ot1 sc	40.5415
ot1 sc	30.3399
ot1 sc	40.1132
ot1 sc	41.7072
ot1 sc	41.9222
ot1 sc	39.8753
ot1 sc	36.2982
ot1 sc	35.3967
ot1 sc	40.2956
ot1 sc	41.0918
ot1 sc	36.5146
ot1 sc	42.3276
ot1 sc	38.899
ot1 sc	35.6513
ot1 sc	38.6912
ot1 sc	36.8558
ot1 sc	35.6349
ot1 sc	27.2281
ot1 sc	28.3636
ot1 sc	24.7717
ot1 sc	36.1803
ot1 sc	35.4067
ot1 sc	40.2113
ot1 sc	37.6131
ot1 sc	37.8126
ot1 sc	34.1673
ot1 sc	32.7464
ot1 sc	36.1718
ot1 sc	26.5016
ot1 sc	33.2328
ot1 sc	35.2401
ot1 sc	39.8179
ot1 sc	38.7253
ot1 sc	30.7075
ot1 sc	31.4939
ot1 sc	35.6481
ot1 sc	35.5014
ot1 sc	36.8299
ot1 sc	36.9208
ot1 sc	34.8081
ot1 sc	35.1691
ot1 sc	40.3041
ot1 sc	32.9352
ot1 sc	33.4151
ot1 sc	37.3259
ot1 sc	38.5265
ot1 sc	39.376
ot1 sc	34.4516
ot1 sc	32.9692
ot1 sc	34.6252
ot1 sc	40.0948
ot1 sc	36.3785
ot1 sc	37.0575
ot1 sc	36.7524
ot1 sc	35.655
ot1 sc	30.827
ot1 sc	35.5391
ot1 sc	38.378
ot1 sc	37.1001
ot1 sc	37.6977
ot1 sc	36.0728
ot1 sc	38.8213
ot1 sc	34.5713
ot1 sc	37.9914
ot1 sc	34.5838
ot1 sc	36.1968
ot1 sc	35.6266
ot1 sc	34.2016
ot1 sc	32.5016
ot1 sc	37.1196
ot1 sc	29.6476
ot1 sc	38.1488
ot1 sc	35.5162
ot1 sc	39.2856
ot1 sc	37.0459
ot1 sc	32.0305
ot1 sc	37.5373
ot1 sc	36.2816
ot1 sc	42.143
ot1 sc	39.2089
ot1 sc	34.7205
ot1 sc	37.3767
ot1 sc	37.6998
ot1 sc	37.2272
ot1 sc	39.0111
ot1 sc	38.1539
ot1 sc	40.3841
ot1 sc	39.5708
ot1 sc	37.0365
ot1 sc	37.3315
ot2 sc	37.9632
ot2 sc	38.414
ot2 sc	23.4828
ot2 sc	32.6817
ot2 sc	35.2575
ot2 sc	38.4877
ot2 sc	37.6016
ot2 sc	36.4565
ot2 sc	37.8665
ot2 sc	31.9177
ot2 sc	38.4662
ot2 sc	35.4152
ot2 sc	33.2229
ot2 sc	35.8305
ot2 sc	36.3805
ot2 sc	34.6043
ot2 sc	35.7131
ot2 sc	35.7236
ot2 sc	38.8044
ot2 sc	38.7832
ot2 sc	33.6419
ot2 sc	32.8405
ot2 sc	30.8694
ot2 sc	32.7587
ot2 sc	38.0969
ot2 sc	34.758
ot2 sc	33.9745
ot2 sc	37.6546
ot2 sc	36.5293
ot2 sc	35.2909
ot2 sc	33.8498
ot2 sc	38.3718
ot2 sc	43.1711
ot2 sc	31.248
ot2 sc	30.3374
ot2 sc	31.5249
ot2 sc	31.6034
ot2 sc	35.3289
ot2 sc	35.5786
ot2 sc	34.8613
ot2 sc	30.5023
ot2 sc	38.6399
ot2 sc	33.038
ot2 sc	39.3477
ot2 sc	37.5654
ot2 sc	37.2678
ot2 sc	36.6411
ot2 sc	35.4265
ot2 sc	37.5512
ot2 sc	39.7858
ot2 sc	34.1921
ot2 sc	36.3896
ot2 sc	26.9242
ot2 sc	33.5325
ot2 sc	32.1324
ot2 sc	30.7804
ot2 sc	27.4822
ot2 sc	31.3831
ot2 sc	32.0042
ot2 sc	32.2418
ot2 sc	29.8885
ot2 sc	28.2229
ot2 sc	34.2005
ot2 sc	31.0247
ot2 sc	31.1128
ot2 sc	25.683
ot2 sc	26.1645
ot2 sc	28.3768
ot2 sc	32.6258
ot2 sc	34.5887
ot2 sc	34.51
ot2 sc	28.7656
ot2 sc	30.9489
ot2 sc	33.5723
ot2 sc	32.6224
ot2 sc	32.9683
ot2 sc	30.7878
ot2 sc	33.4103
ot2 sc	32.0999
ot2 sc	25.158
ot2 sc	32.7025
ot2 sc	31.4835
ot2 sc	26.6768
ot2 sc	34.568
ot2 sc	33.7974
ot2 sc	37.1366
ot2 sc	31.0645
ot2 sc	32.9672
ot2 sc	28.9566
ot2 sc	34.3229
ot2 sc	32.4764
ot2 sc	32.0192
ot2 sc	32.6266
ot2 sc	33.9347
ot2 sc	22.7105
ot2 sc	30.3752
ot2 sc	26.7971
ot2 sc	26.4841
ot2 sc	31.071
ot2 sc	32.049
ot2 sc	31.5009
ot2 sc	31.0974
ot2 sc	37.5124
ot2 sc	29.5016
ot2 sc	30.4314
ot2 sc	28.9956
ot2 sc	31.2776
ot2 sc	34.0837
ot2 sc	28.9354
ot2 sc	34.7967
ot2 sc	32.0463
ot2 sc	24.594
ot2 sc	30.4543
ot2 sc	31.5481
ot2 sc	27.8094
ot2 sc	31.0651
ot2 sc	34.8378
ot2 sc	24.3635
ot2 sc	32.4204
ot2 sc	28.1168
ot2 sc	31.4952
ot2 sc	29.4157
ot2 sc	31.7324
ot2 sc	29.4273
ot2 sc	30.662
ot2 sc	29.0362
ot2 sc	27.5265
ot2 sc	31.3037
ot2 sc	32.9164
ot2 sc	22.9548
ot2 sc	35.0254
ot2 sc	39.8094
ot2 sc	37.4153
ot2 sc	37.0714
ot2 sc	24.5965
ot2 sc	30.5298
ot2 sc	35.3704
ot2 sc	30.3618
ot2 sc	30.8161
ot2 sc	37.251
ot2 sc	34.6294
ot2 sc	40.2533
ot2 sc	39.9738
ot2 sc	35.4752
ot2 sc	33.2722
ot2 sc	33.7828
ot2 sc	37.7696
ot2 sc	42.0442
ot2 sc	41.539
ot2 sc	35.4565
ot2 sc	37.8066
ot2 sc	31.7021
ot2 sc	34.2653
ot2 sc	34.0134
ot2 sc	37.9422
ot2 sc	41.1486
ot2 sc	33.7849
ot2 sc	36.6713
ot2 sc	40.6895
ot2 sc	37.0769
ot2 sc	35.1191
ot2 sc	27.8123
ot2 sc	28.4828
ot2 sc	39.9405
ot2 sc	34.7131
ot2 sc	44.6777
ot2 sc	40.0827
ot2 sc	36.8188
ot2 sc	36.4309
ot2 sc	36.2776
ot2 sc	37.7641
ot2 sc	34.3198
ot2 sc	45.0127
ot2 sc	34.5724
ot2 sc	35.8362
ot2 sc	37.392
ot2 sc	37.4446
ot2 sc	37.9284
ot2 sc	34.5274
ot2 sc	33.1421
ot2 sc	31.5419
ot2 sc	32.1165
ot2 sc	36.5562
ot2 sc	29.0341
ot2 sc	37.2168
ot2 sc	34.2716
ot2 sc	33.8642
ot2 sc	41.7208
ot2 sc	33.6255
ot2 sc	37.7979
ot2 sc	32.4612
ot2 sc	36.0358
ot2 sc	33.4596
ot2 sc	35.8704
ot2 sc	37.2604
ot2 sc	39.9039
ot2 sc	33.1362
ot2 sc	37.3183
ot2 sc	32.3775
ot2 sc	33.8445
ot2 sc	39.1542
ot2 sc	35.1756
ot2 sc	37.6225
ot2 sc	37.2723
ot2 sc	34.3547
ot2 sc	36.0434
ot2 sc	37.9095
ot2 sc	34.5687
ot2 sc	31.8771
ot2 sc	34.3838
ot2 sc	37.0978
ot2 sc	34.3236
ot2 sc	32.4885
ot2 sc	35.7132
ot2 sc	41.9702
ot2 sc	35.2016
ot2 sc	37.0595
ot2 sc	35.7716
ot2 sc	40.6913
ot2 sc	38.444
ot2 sc	41.1045
ot2 sc	38.9364
ot2 sc	39.394
ot2 sc	37.2906

## Sheet: Ext Data Fig. 3f
sample_type	contour_length
on sc	37.7121
on sc	38.1481
on sc	51.7158
on sc	46.2901
on sc	38.5465
on sc	36.8574
on sc	44.0539
on sc	42.826
on sc	29.0207
on sc	40.7522
on sc	24.5074
on sc	30.4237
on sc	36.438
on sc	30.3391
on sc	38.9023
on sc	25.9234
on sc	32.7924
on sc	39.1229
on sc	39.2715
on sc	35.3506
on sc	49.3557
on sc	40.7582
on sc	37.9719
on sc	38.4563
on sc	36.8502
on sc	39.5814
on sc	42.3068
on sc	39.6704
on sc	27.6382
on sc	38.671
on sc	40.5002
on sc	38.4769
on sc	41.2038
on sc	44.3374
on sc	43.1985
on sc	36.2629
on sc	41.7533
on sc	42.2631
on sc	32.6863
on sc	26.6356
on sc	37.5339
on sc	32.8042
on sc	35.5591
on sc	36.4427
on sc	25.5648
on sc	41.7487
on sc	35.1023
on sc	36.4895
on sc	29.157
on sc	42.8353
on sc	36.8318
on sc	38.2956
on sc	31.3218
on sc	25.1386
on sc	38.7763
on sc	24.1961
on sc	27.1986
on sc	36.0769
on sc	26.5904
on sc	28.8092
on sc	41.1722
on sc	44.8945
on sc	39.0678
on sc	30.0708
on sc	41.9718
on sc	35.9433
on sc	42.4966
on sc	28.9356
on sc	40.9268
on sc	35.3384
on sc	44.8033
on sc	40.653
on sc	40.6987
on sc	32.4281
on sc	39.0935
on sc	32.6137
on sc	30.8121
on sc	35.411
on sc	31.8509
on sc	33.4691
on sc	43.0231
on sc	29.157
on sc	35.3338
on sc	42.4469
on sc	27.4116
on sc	35.3604
on sc	39.6065
on sc	32.124
on sc	35.979
on sc	28.6425
on sc	29.0049
on sc	42.5385
on sc	38.8708
on sc	27.9142
on sc	33.9835
on sc	33.3002
on sc	24.5451
on sc	34.3671
on sc	38.6374
on sc	40.7783
on sc	38.2715
on sc	35.6864
on sc	32.0366
on sc	37.4169
on sc	34.9452
on sc	40.2848
on sc	32.3041
on sc	29.6058
on sc	35.0633
on sc	30.9138
on sc	33.3681
on sc	41.6271
on sc	28.8979
on sc	35.0816
on sc	43.4666
on sc	34.1763
on sc	43.5615
on sc	33.483
on sc	38.5968
on sc	26.9469
on sc	27.0365
on sc	22.666
on sc	35.6345
on sc	28.2825
on sc	35.4612
on sc	36.139
on sc	33.4918
on sc	25.5679
ot1 sc	45.6652
ot1 sc	40.1438
ot1 sc	38.6826
ot1 sc	42.4272
ot1 sc	37.5622
ot1 sc	33.1608
ot1 sc	45.3455
ot1 sc	36.9983
ot1 sc	43.1139
ot1 sc	39.9036
ot1 sc	41.3479
ot1 sc	42.024
ot1 sc	37.6036
ot1 sc	37.492
ot1 sc	53.6234
ot1 sc	65.0875
ot1 sc	40.1124
ot1 sc	40.0166
ot1 sc	26.1741
ot1 sc	29.1316
ot1 sc	42.9923
ot1 sc	33.2665
ot1 sc	36.7485
ot1 sc	38.5118
ot1 sc	36.2255
ot1 sc	37.6131
ot1 sc	38.8965
ot1 sc	36.8281
ot1 sc	38.1074
ot1 sc	32.8501
ot1 sc	29.367
ot1 sc	36.8613
ot1 sc	38.3539
ot1 sc	34.1698
ot1 sc	31.132
ot1 sc	35.8822
ot1 sc	41.1012
ot1 sc	33.5324
ot1 sc	38.4093
ot1 sc	38.074
ot1 sc	29.0025
ot1 sc	32.697
ot1 sc	29.0982
ot1 sc	37.2278
ot1 sc	32.5827
ot1 sc	40.5367
ot2 sc	47.7857
ot2 sc	27.412
ot2 sc	36.7164
ot2 sc	36.898
ot2 sc	28.9529
ot2 sc	38.0015
ot2 sc	32.0161
ot2 sc	40.5454
ot2 sc	42.2998
ot2 sc	31.91
ot2 sc	43.0627
ot2 sc	42.6971
ot2 sc	39.1383
ot2 sc	42.1516
ot2 sc	43.2336
ot2 sc	43.414
ot2 sc	33.6384
ot2 sc	43.5011
ot2 sc	22.9336
ot2 sc	37.5524
ot2 sc	43.5086
ot2 sc	33.871
ot2 sc	41.1694
ot2 sc	40.1322
ot2 sc	36.7016
ot2 sc	37.2601
ot2 sc	27.9546
ot2 sc	38.181
ot2 sc	32.8562
ot2 sc	40.0932
ot2 sc	42.7595
ot2 sc	37.024
ot2 sc	26.1319
ot2 sc	44.0706
ot2 sc	29.5285
ot2 sc	36.7589
ot2 sc	38.2969
ot2 sc	36.008
ot2 sc	35.3034
ot2 sc	30.1306
ot2 sc	38.7889
ot2 sc	34.471
ot2 sc	42.0071
ot2 sc	39.829
ot2 sc	35.1747
ot2 sc	29.9188
ot2 sc	39.568
ot2 sc	38.2757
ot2 sc	30.7886
ot2 sc	40.7541
ot2 sc	40.8277
ot2 sc	37.5739
ot2 sc	41.2098
ot2 sc	41.3614
ot2 sc	27.6599
ot2 sc	39.5826

## Sheet: Ext Data Fig. 3g
sample_type	feret_ratio
on rel	0.680355
on rel	0.55486
on rel	0.505716
on rel	0.544537
on rel	0.377504
on rel	0.521764
on rel	0.835629
on rel	0.560332
on rel	0.565368
on rel	0.528498
on rel	0.897076
on rel	0.770431
on rel	0.713831
on rel	0.558744
on rel	0.76151
on rel	0.62385
on rel	0.735215
on rel	0.684675
on rel	0.674579
on rel	0.588348
on rel	0.549442
on rel	0.8
on rel	0.870285
on rel	0.707107
on rel	0.923077
on rel	0.777029
on rel	0.744845
on rel	0.640039
on rel	0.5322
on rel	0.719459
on rel	0.286312
on rel	0.667524
on rel	0.806832
on rel	0.524672
on rel	0.5322
on rel	0.901263
on rel	0.377024
on rel	0.735316
on rel	0.722811
on rel	0.561039
on rel	0.617804
on rel	0.551487
on rel	0.639922
on rel	0.519529
on rel	0.659626
on rel	0.460505
on rel	0.71397
on rel	0.6886
on rel	0.572716
on rel	0.87434
on rel	0.631831
on rel	0.848625
on rel	0.814989
on rel	0.651695
on rel	0.537211
on rel	0.497748
on rel	0.49956
on rel	0.687132
on rel	0.786373
on rel	0.848875
on rel	0.539509
on rel	0.779813
on rel	0.801193
on rel	0.696526
on rel	0.758636
on rel	0.650791
on rel	0.616259
on rel	0.791062
on rel	0.655913
on rel	0.801638
on rel	0.77791
on rel	0.718313
on rel	0.777817
on rel	0.696526
on rel	0.761577
on rel	0.673225
on rel	0.612826
on rel	0.835097
on rel	0.715668
on rel	0.550038
on rel	0.731894
on rel	0.462635
on rel	0.965146
on rel	0.824982
on rel	0.717035
on rel	0.797917
on rel	0.372818
on rel	0.645564
on rel	0.852572
on rel	0.832431
on rel	0.403819
on rel	0.715356
on rel	0.764402
on rel	0.6994
on rel	0.886076
on rel	0.739014
on rel	0.735938
on rel	0.669534
on rel	0.909155
on rel	0.761939
on rel	0.822255
on rel	0.776167
on rel	0.788738
on rel	0.832569
on rel	0.840498
on rel	0.698214
on rel	0.589239
on rel	0.727532
on rel	0.676269
on rel	0.915255
on rel	0.574049
on rel	0.673277
on rel	0.567599
on rel	0.562331
on rel	0.716887
on rel	0.648
on rel	0.852601
on rel	0.723102
on rel	0.929197
on rel	0.90006
on rel	0.587676
on rel	0.739171
on rel	0.685359
on rel	0.67471
on rel	0.815892
on rel	0.728464
on rel	0.812277
on rel	0.73477
on rel	0.691411
on rel	0.813489
on rel	0.727607
on rel	0.741999
on rel	0.8318
on rel	0.82344
on rel	0.609208
on rel	0.8318
on rel	0.73994
on rel	0.812277
on rel	0.686803
on rel	0.632456
on rel	0.8
on rel	0.779813
on rel	0.825593
on rel	0.6799
on rel	0.710742
on rel	0.661683
on rel	0.761042
on rel	0.790184
on rel	0.838116
on rel	0.75
on rel	0.779813
on rel	0.636881
on rel	0.86155
on rel	0.706762
on rel	0.779813
on rel	0.68516
on rel	0.574696
on rel	0.790184
on rel	0.779813
on rel	0.812277
on rel	0.555889
on rel	0.76151
on rel	0.790184
on rel	0.768273
on rel	0.900998
on rel	0.755483
on rel	0.731494
on rel	0.502244
on rel	0.848528
on rel	0.930809
on rel	0.527372
on rel	0.395397
on rel	0.846154
on rel	0.40779
on rel	0.504043
on rel	0.649537
on rel	0.571863
on rel	0.572256
on rel	0.518431
on rel	0.845497
on rel	0.780068
on rel	0.538772
on rel	0.622328
on rel	0.64601
on rel	0.784465
on rel	0.457798
on rel	0.800511
on rel	0.705221
on rel	0.836471
on rel	0.667383
on rel	0.55728
on rel	0.872236
on rel	0.616365
on rel	0.578481
on rel	0.781296
on rel	0.334282
on rel	0.647924
on rel	0.801638
on rel	0.655302
on rel	0.780274
on rel	0.722422
on rel	0.743216
on rel	0.53409
on rel	0.681424
on rel	0.513762
on rel	0.636731
on rel	0.71762
on rel	0.809018
on rel	0.760286
on rel	0.811077
on rel	0.894427
on rel	0.888957
on rel	0.863044
on rel	0.819878
on rel	0.755483
on rel	0.877058
on rel	0.784465
on rel	0.837404
on rel	0.691411
on rel	0.922722
on rel	0.888957
on rel	0.708572
on rel	0.761042
on rel	0.774329
on rel	0.772988
on rel	0.819878
on rel	0.874157
on rel	0.874157
on rel	0.701646
on rel	0.526134
on rel	0.767982
on rel	0.741186
on rel	0.835629
on rel	0.822192
on rel	0.865426
on rel	0.632456
on rel	0.849837
on rel	0.727607
on rel	0.702247
on rel	0.83205
on rel	0.8
on rel	0.664364
on rel	0.808608
on rel	0.534868
on rel	0.789639
on rel	0.788241
on rel	0.665512
on rel	0.833205
on rel	0.565916
on rel	0.8
on rel	0.835629
on rel	0.760263
on rel	0.802773
on rel	0.726204
on rel	0.683486
on rel	0.708572
on rel	0.623918
on rel	0.73214
on rel	0.606339
on rel	0.679775
on rel	0.683486
on rel	0.680451
on rel	0.758947
on rel	0.665512
on rel	0.83205
on rel	0.726204
on rel	0.579284
on rel	0.640184
on rel	0.785825
on rel	0.727607
on rel	0.737154
on rel	0.766847
on rel	0.610784
on rel	0.675156
on rel	0.677199
on rel	0.722261
on rel	0.731676
on rel	0.619947
on rel	0.606756
on rel	0.849706
on rel	0.707107
on rel	0.885438
on rel	0.509429
on rel	0.577778
on rel	0.671984
on rel	0.687184
on rel	0.894427
on rel	0.684105
on rel	0.646347
on rel	0.742781
on rel	0.682884
on rel	0.671984
on rel	0.771744
on rel	0.806893
on rel	0.649023
on rel	0.67991
on rel	0.334763
on rel	0.875642
on rel	0.700229
on rel	0.830017
on rel	0.306286
on rel	0.701646
on rel	0.761939
on rel	0.570088
on rel	0.800327
on rel	0.690455
on rel	0.801638
on rel	0.61182
on rel	0.613941
on rel	0.853815
on rel	0.744859
on rel	0.824836
on rel	0.695826
on rel	0.545659
on rel	0.636422
on rel	0.483224
on rel	0.631494
on rel	0.592927
on rel	0.43702
on rel	0.557675
on rel	0.50203
on rel	0.790066
on rel	0.813489
on rel	0.759171
on rel	0.67991
on rel	0.542695
on rel	0.83205
on rel	0.794118
on rel	0.599625
on rel	0.596559
on rel	0.857098
on rel	0.671852
on rel	0.588172
on rel	0.697486
on rel	0.332527
on rel	0.610053
on rel	0.789437
on rel	0.635047
on rel	0.77791
on rel	0.715574
on rel	0.722422
on rel	0.508657
on rel	0.684996
on rel	0.462706
on rel	0.632022
on rel	0.6994
on rel	0.801638
on rel	0.696106
on rel	0.85506
on rel	0.53639
on rel	0.594803
on rel	0.718234
on rel	0.807233
on rel	0.45398
on rel	0.686964
on rel	0.821302
on rel	0.807618
on rel	0.588817
on rel	0.725953
on rel	0.743847
on rel	0.588348
on rel	0.562521
on rel	0.713263
on rel	0.841178
on rel	0.75758
on rel	0.649537
on rel	0.83295
on rel	0.669589
on rel	0.75826
on rel	0.805313
on rel	0.669589
on rel	0.489051
on rel	0.619603
on rel	0.775026
on rel	0.696897
on rel	0.855717
on rel	0.719092
on rel	0.613941
on rel	0.540729
on rel	0.874157
on rel	0.697622
on rel	0.67082
on rel	0.581378
on rel	0.540729
on rel	0.83957
on rel	0.719092
on rel	0.824751
on rel	0.67082
on rel	0.618984
on rel	0.708572
on rel	0.761042
on rel	0.694862
on rel	0.552317
on rel	0.670478
on rel	0.841085
on rel	0.557086
on rel	0.838116
on rel	0.78751
on rel	0.649934
on rel	0.782154
on rel	0.715542
on rel	0.63174
on rel	0.614295
on rel	0.701646
on rel	0.62
on rel	0.558156
on rel	0.656532
on rel	0.579284
on rel	0.621395
on rel	0.767335
on rel	0.727825
on rel	0.758947
on rel	0.83957
on rel	0.700301
on rel	0.620704
on rel	0.561405
on rel	0.632456
on rel	0.787839
on rel	0.586637
on rel	0.708572
on rel	0.788241
on rel	0.58728
on rel	0.72878
on rel	0.735436
on rel	0.602213
on rel	0.509831
on rel	0.67082
on rel	0.722806
on rel	0.555889
on rel	0.83957
on rel	0.623918
on rel	0.517357
on rel	0.863044
on rel	0.601938
on rel	0.9
on rel	0.71837
on rel	0.613322
on rel	0.661813
on rel	0.872143
on rel	0.825593
on rel	0.650538
on rel	0.807207
on rel	0.457143
on rel	0.493197
on rel	0.650791
on rel	0.618347
on rel	0.792982
on rel	0.558156
on rel	0.824163
on rel	0.459292
on rel	0.59805
on rel	0.636682
on rel	0.808608
on rel	0.613941
on rel	0.835629
on rel	0.488901
on rel	0.677631
on rel	0.482382
on rel	0.792982
on rel	0.614295
on rel	0.666973
on rel	0.620174
on rel	0.675725
on rel	0.726648
on rel	0.579741
on rel	0.767982
on rel	0.807207
on rel	0.602941
on rel	0.64312
on rel	0.767982
on rel	0.824163
on rel	0.708572
on rel	0.708572
on rel	0.583805
on rel	0.717847
on rel	0.548885
on rel	0.509831
on rel	0.410997
on rel	0.84978
on rel	0.631055
on rel	0.634694
on rel	0.387374
on rel	0.634843
on rel	0.812481
on rel	0.5322
on rel	0.884278
on rel	0.842084
on rel	0.708038
on rel	0.61119
on rel	0.563834
on rel	0.570214
on rel	0.877575
on rel	0.659262
on rel	0.460505
on rel	0.755522
on rel	0.51239
on rel	0.642345
on rel	0.732815
on rel	0.499858
on rel	0.782624
on rel	0.77658
on rel	0.591654
on rel	0.730882
on rel	0.660048
on rel	0.790184
on rel	0.696358
on rel	0.672673
on rel	0.833494
on rel	0.874475
on rel	0.675303
on rel	0.659331
on rel	0.675725
on rel	0.73994
on rel	0.568995
on rel	0.787839
on rel	0.7396
on rel	0.622587
on rel	0.806405
on rel	0.8318
on rel	0.742781
on rel	0.675725
on rel	0.824163
on rel	0.68507
on rel	0.678823
on rel	0.787839
on rel	0.72878
on rel	0.637377
on rel	0.560976
on rel	0.577748
on rel	0.461374
on rel	0.654221
on rel	0.853771
on rel	0.66053
on rel	0.830681
on rel	0.570943
on rel	0.333322
on rel	0.758316
on rel	0.75758
on rel	0.790569
on rel	0.677908
on rel	0.8
on rel	0.830268
on rel	0.619103
on rel	0.559885
on rel	0.804943
on rel	0.537776
on rel	0.602785
on rel	0.790066
on rel	0.411597
on rel	0.315077
on rel	0.572708
on rel	0.669231
on rel	0.565196
on rel	0.917061
on rel	0.636682
on rel	0.650555
on rel	0.719092
on rel	0.728464
on rel	0.666297
on rel	0.632456
on rel	0.637289
on rel	0.742781
on rel	0.517357
on rel	0.605406
on rel	0.677631
on rel	0.769219
on rel	0.723771
on rel	0.808736
on rel	0.755483
on rel	0.644157
on rel	0.67082
on rel	0.83957
on rel	0.657794
on rel	0.83957
on rel	0.696358
on rel	0.863044
on rel	0.665912
on rel	0.637377
on rel	0.756612
on rel	0.599604
on rel	0.694862
on rel	0.67465
on rel	0.740797
on rel	0.660819
on rel	0.768273
on rel	0.661823
on rel	0.734827
on rel	0.696358
on rel	0.825593
on rel	0.585888
on rel	0.686406
on rel	0.819085
on rel	0.69843
on rel	0.693375
on rel	0.73994
on rel	0.882258
on rel	0.715542
on rel	0.728464
on rel	0.649934
on rel	0.740797
on rel	0.581781
on rel	0.720937
on rel	0.67082
on rel	0.665912
on rel	0.525226
on rel	0.792982
on rel	0.824163
on rel	0.685125
on rel	0.606339
on rel	0.657143
on rel	0.67082
on rel	0.673331
on rel	0.605406
on rel	0.521462
on rel	0.45091
on rel	0.667007
on rel	0.649934
on rel	0.660819
on rel	0.789205
on rel	0.913812
on rel	0.86155
on rel	0.858456
on rel	0.83957
on rel	0.863044
on rel	0.648537
on rel	0.657143
on rel	0.719092
on rel	0.768273
on rel	0.677631
on rel	0.838116
on rel	0.683231
on rel	0.737865
on rel	0.73994
on rel	0.536895
on rel	0.632456
on rel	0.670478
on rel	0.649934
on rel	0.657794
on rel	0.701969
on rel	0.876821
on rel	0.602213
on rel	0.808608
on rel	0.632456
on rel	0.86155
on rel	0.594737
on rel	0.888957
on rel	0.713477
on rel	0.612826
on rel	0.9
on rel	0.790184
on rel	0.913812
on rel	0.691939
on rel	0.568995
on rel	0.761042
on rel	0.707107
on rel	0.772988
on rel	0.741186
on rel	0.840343
on rel	0.553637
on rel	0.645931
on rel	0.86155
on rel	0.737154
on rel	0.755483
on rel	0.766261
on rel	0.86155
on rel	0.672673
on rel	0.526965
on rel	0.707107
on rel	0.686406
on rel	0.522976
on rel	0.586928
on rel	0.814379
on rel	0.7615
on rel	0.796503
on rel	0.579741
on rel	0.871221
on rel	0.63174
on rel	0.52779
on rel	0.509921
on rel	0.362167
on rel	0.814822
on rel	0.774794
on rel	0.581096
on rel	0.661223
on rel	0.677908
on rel	0.574338
on rel	0.856608
on rel	0.858898
on rel	0.616497
on rel	0.825307
on rel	0.660349
on rel	0.764881
on rel	0.424719
on rel	0.501866
on rel	0.760337
on rel	0.787839
on rel	0.742462
ot1 rel	0.602213
ot1 rel	0.67082
ot1 rel	0.824163
ot1 rel	0.594737
ot1 rel	0.708572
ot1 rel	0.691905
ot1 rel	0.542105
ot1 rel	0.619818
ot1 rel	0.704855
ot1 rel	0.646762
ot1 rel	0.790296
ot1 rel	0.753595
ot1 rel	0.790184
ot1 rel	0.706377
ot1 rel	0.598671
ot1 rel	0.755483
ot1 rel	0.838116
ot1 rel	0.824163
ot1 rel	0.630271
ot1 rel	0.661519
ot1 rel	0.686803
ot1 rel	0.708572
ot1 rel	0.838116
ot1 rel	0.768273
ot1 rel	0.735436
ot1 rel	0.73994
ot1 rel	0.637962
ot1 rel	0.83957
ot1 rel	0.612763
ot1 rel	0.644157
ot1 rel	0.637202
ot1 rel	0.812277
ot1 rel	0.661462
ot1 rel	0.759932
ot1 rel	0.882258
ot1 rel	0.69843
ot1 rel	0.542105
ot1 rel	0.735215
ot1 rel	0.883788
ot1 rel	0.789754
ot1 rel	0.755483
ot1 rel	0.755483
ot1 rel	0.579751
ot1 rel	0.86155
ot1 rel	0.83957
ot1 rel	0.612763
ot1 rel	0.935775
ot1 rel	0.598671
ot1 rel	0.675838
ot1 rel	0.728464
ot1 rel	0.812277
ot1 rel	0.768273
ot1 rel	0.696358
ot1 rel	0.825593
ot1 rel	0.728464
ot1 rel	0.721988
ot1 rel	0.675725
ot1 rel	0.825593
ot1 rel	0.631471
ot1 rel	0.76151
ot1 rel	0.790184
ot1 rel	0.807207
ot1 rel	0.825593
ot1 rel	0.777029
ot1 rel	0.69843
ot1 rel	0.649934
ot1 rel	0.686803
ot1 rel	0.777029
ot1 rel	0.824163
ot1 rel	0.838116
ot1 rel	0.847998
ot1 rel	0.777029
ot1 rel	0.812277
ot1 rel	0.790184
ot1 rel	0.649934
ot1 rel	0.882258
ot1 rel	0.790184
ot1 rel	0.588172
ot1 rel	0.65372
ot1 rel	0.838116
ot1 rel	0.665912
ot1 rel	0.713477
ot1 rel	0.782154
ot1 rel	0.721988
ot1 rel	0.660819
ot1 rel	0.594737
ot1 rel	0.777029
ot1 rel	0.706456
ot1 rel	0.90058
ot1 rel	0.743063
ot1 rel	0.728864
ot1 rel	0.591838
ot1 rel	0.786875
ot1 rel	0.773569
ot1 rel	0.732235
ot1 rel	0.631997
ot1 rel	0.6002
ot1 rel	0.737033
ot1 rel	0.775217
ot1 rel	0.820037
ot1 rel	0.677106
ot1 rel	0.792325
ot1 rel	0.680456
ot1 rel	0.60693
ot1 rel	0.438361
ot1 rel	0.735938
ot1 rel	0.417405
ot1 rel	0.585335
ot1 rel	0.794301
ot1 rel	0.774794
ot1 rel	0.730882
ot1 rel	0.630271
ot1 rel	0.852941
ot1 rel	0.689672
ot1 rel	0.892205
ot1 rel	0.64766
ot1 rel	0.777817
ot1 rel	0.55523
ot1 rel	0.731853
ot1 rel	0.69192
ot1 rel	0.845826
ot1 rel	0.7428
ot1 rel	0.646198
ot1 rel	0.565084
ot1 rel	0.828933
ot1 rel	0.564963
ot1 rel	0.746673
ot1 rel	0.873934
ot1 rel	0.440835
ot1 rel	0.696358
ot1 rel	0.542105
ot1 rel	0.58728
ot1 rel	0.694862
ot1 rel	0.558156
ot1 rel	0.745014
ot1 rel	0.581378
ot1 rel	0.482382
ot1 rel	0.838116
ot1 rel	0.761042
ot1 rel	0.740797
ot1 rel	0.713477
ot1 rel	0.824163
ot1 rel	0.766261
ot1 rel	0.766261
ot1 rel	0.69843
ot1 rel	0.719092
ot1 rel	0.696358
ot1 rel	0.83957
ot1 rel	0.713477
ot1 rel	0.579741
ot1 rel	0.555332
ot1 rel	0.808608
ot1 rel	0.879626
ot1 rel	0.689951
ot1 rel	0.878385
ot1 rel	0.884414
ot1 rel	0.849719
ot1 rel	0.901263
ot1 rel	0.773008
ot1 rel	0.862698
ot1 rel	0.613572
ot1 rel	0.78401
ot1 rel	0.588599
ot1 rel	0.80468
ot2 rel	0.788696
ot2 rel	0.602171
ot2 rel	0.844339
ot2 rel	0.798369
ot2 rel	0.478148
ot2 rel	0.530687
ot2 rel	0.565685
ot2 rel	0.847998
ot2 rel	0.88278
ot2 rel	0.610389
ot2 rel	0.823529
ot2 rel	0.559409
ot2 rel	0.404447
ot2 rel	0.840361
ot2 rel	0.636233
ot2 rel	0.879674
ot2 rel	0.562927
ot2 rel	0.612863
ot2 rel	0.834548
ot2 rel	0.734025
ot2 rel	0.862367
ot2 rel	0.856608
ot2 rel	0.66911
ot2 rel	0.701326
ot2 rel	0.88083
ot2 rel	0.877058
ot2 rel	0.635943
ot2 rel	0.675725
ot2 rel	0.808608
ot2 rel	0.893034
ot2 rel	0.612763
ot2 rel	0.526134
ot2 rel	0.717102
ot2 rel	0.540729
ot2 rel	0.696358
ot2 rel	0.629858
ot2 rel	0.727607
ot2 rel	0.645942
ot2 rel	0.848528
ot2 rel	0.727607
ot2 rel	0.726204
ot2 rel	0.767982
ot2 rel	0.7269
ot2 rel	0.849837
ot2 rel	0.903738
ot2 rel	0.849706
ot2 rel	0.903738
ot2 rel	0.759257
ot2 rel	0.657794
ot2 rel	0.738433
ot2 rel	0.542326
ot2 rel	0.771811
ot2 rel	0.837404
ot2 rel	0.586693
ot2 rel	0.858333
ot2 rel	0.758947
ot2 rel	0.705882
ot2 rel	0.903738
ot2 rel	0.742614
ot2 rel	0.819878
ot2 rel	0.687118
ot2 rel	0.674919
ot2 rel	0.787839
ot2 rel	0.784465
ot2 rel	0.80468
ot2 rel	0.853492
ot2 rel	0.759284
ot2 rel	0.637783
ot2 rel	0.737154
ot2 rel	0.748756
ot2 rel	0.790184
ot2 rel	0.687118
ot2 rel	0.596559
ot2 rel	0.806226
ot2 rel	0.892844
ot2 rel	0.734886
ot2 rel	0.648606
ot2 rel	0.640768
ot2 rel	0.742781
ot2 rel	0.758947
ot2 rel	0.759284
ot2 rel	0.909935
ot2 rel	0.722806
ot2 rel	0.804984
ot2 rel	0.865426
ot2 rel	0.614295
ot2 rel	0.789352
ot2 rel	0.824163
ot2 rel	0.885438
ot2 rel	0.767982
ot2 rel	0.614577
ot2 rel	0.67082
ot2 rel	0.849837
ot2 rel	0.613478
ot2 rel	0.666973
ot2 rel	0.819878
ot2 rel	0.865426
ot2 rel	0.875376
ot2 rel	0.523424
ot2 rel	0.744845
ot2 rel	0.675725
ot2 rel	0.758739
ot2 rel	0.83481
ot2 rel	0.767982
ot2 rel	0.525786
ot2 rel	0.815892
ot2 rel	0.785825
ot2 rel	0.695141
ot2 rel	0.722011
ot2 rel	0.700301
ot2 rel	0.613606
ot2 rel	0.840606
ot2 rel	0.467888
ot2 rel	0.779213
ot2 rel	0.771744
ot2 rel	0.804984
ot2 rel	0.683486
ot2 rel	0.555502
ot2 rel	0.588817
ot2 rel	0.837404
ot2 rel	0.669872
ot2 rel	0.896281
ot2 rel	0.903738
ot2 rel	0.809776
ot2 rel	0.731381
ot2 rel	0.773008
ot2 rel	0.789437
ot2 rel	0.73214
ot2 rel	0.769288
ot2 rel	0.892205
ot2 rel	0.85966
ot2 rel	0.592464
ot2 rel	0.722272
ot2 rel	0.556228
ot2 rel	0.735938
ot2 rel	0.83189
ot2 rel	0.842084
ot2 rel	0.77827
ot2 rel	0.51292
ot2 rel	0.885832
ot2 rel	0.728431
ot2 rel	0.7605
ot2 rel	0.803202
ot2 rel	0.728431
ot2 rel	0.818587
ot2 rel	0.543596
ot2 rel	0.596559
ot2 rel	0.775026
ot2 rel	0.843668
ot2 rel	0.839962
ot2 rel	0.661823
ot2 rel	0.637812
ot2 rel	0.804315
ot2 rel	0.89865
ot2 rel	0.863911
ot2 rel	0.761939
ot2 rel	0.654976
ot2 rel	0.571753
ot2 rel	0.578481
ot2 rel	0.333314
ot2 rel	0.680973
ot2 rel	0.360863
ot2 rel	0.67471
ot2 rel	0.624716
ot2 rel	0.891232
ot2 rel	0.602965
ot2 rel	0.768078
ot2 rel	0.591872
ot2 rel	0.677439
ot2 rel	0.541491
ot2 rel	0.847408
ot2 rel	0.80468
ot2 rel	0.80468
ot2 rel	0.665912
ot2 rel	0.743705
ot2 rel	0.790066
ot2 rel	0.773453
ot2 rel	0.75307
ot2 rel	0.592225
ot2 rel	0.845771
ot2 rel	0.789352
ot2 rel	0.827834
ot2 rel	0.872185
ot2 rel	0.716104
ot2 rel	0.656181
ot2 rel	0.663693
ot2 rel	0.728283
ot2 rel	0.406356
ot2 rel	0.752886
ot2 rel	0.782749
ot2 rel	0.594635
ot2 rel	0.684942
ot2 rel	0.719161
ot2 rel	0.798087
ot2 rel	0.817059
ot2 rel	0.663509
ot2 rel	0.566722
ot2 rel	0.841431
ot2 rel	0.706656
ot2 rel	0.843089
ot2 rel	0.846971
ot2 rel	0.843089
ot2 rel	0.552866
ot2 rel	0.676364
ot2 rel	0.723356
ot2 rel	0.803195
ot2 rel	0.735563
ot2 rel	0.7615
ot2 rel	0.718707
ot2 rel	0.736126
ot2 rel	0.696526
ot2 rel	0.840361
ot2 rel	0.742887
ot2 rel	0.648305
ot2 rel	0.881333
ot2 rel	0.780633
ot2 rel	0.864629
ot2 rel	0.610215
ot2 rel	0.906639
ot2 rel	0.684041
ot2 rel	0.774865
ot2 rel	0.72658
ot2 rel	0.847824
ot2 rel	0.905164
ot2 rel	0.709841
ot2 rel	0.622587
ot2 rel	0.865426
ot2 rel	0.695701
ot2 rel	0.862044
ot2 rel	0.701646
ot2 rel	0.758947
ot2 rel	0.735436
ot2 rel	0.622587
ot2 rel	0.837404
ot2 rel	0.824042
ot2 rel	0.637289
ot2 rel	0.833205
ot2 rel	0.789205
ot2 rel	0.637289
ot2 rel	0.74407
ot2 rel	0.753586
ot2 rel	0.71586
ot2 rel	0.548617
ot2 rel	0.835629
ot2 rel	0.622254
ot2 rel	0.640768
ot2 rel	0.727607
ot2 rel	0.766652
ot2 rel	0.748539
ot2 rel	0.787839
ot2 rel	0.903738
ot2 rel	0.59288
ot2 rel	0.914327
ot2 rel	0.69843
ot2 rel	0.727607
ot2 rel	0.807207
ot2 rel	0.73994
ot2 rel	0.703465
ot2 rel	0.814618
ot2 rel	0.903738
ot2 rel	0.552866
ot2 rel	0.52775
ot2 rel	0.671637
ot2 rel	0.822192
ot2 rel	0.849837
ot2 rel	0.787839
ot2 rel	0.808608
ot2 rel	0.623918
ot2 rel	0.545705
ot2 rel	0.74407
ot2 rel	0.628571
ot2 rel	0.675725
ot2 rel	0.742781
ot2 rel	0.438529
ot2 rel	0.700301
ot2 rel	0.670478
ot2 rel	0.623918
ot2 rel	0.679775
ot2 rel	0.789352
ot2 rel	0.784465
ot2 rel	0.575766
ot2 rel	0.862044
ot2 rel	0.637289
ot2 rel	0.612763
ot2 rel	0.874157
ot2 rel	0.740797
ot2 rel	0.675725
ot2 rel	0.708572
ot2 rel	0.808608
ot2 rel	0.763675
ot2 rel	0.499681
ot2 rel	0.651558
ot2 rel	0.70023
ot2 rel	0.759257
ot2 rel	0.936329
ot2 rel	0.771975
ot2 rel	0.752879
ot2 rel	0.593362
ot2 rel	0.624932
ot2 rel	0.439371
ot2 rel	0.305119
ot2 rel	0.400584
ot2 rel	0.721037
ot2 rel	0.623122
ot2 rel	0.732878
ot2 rel	0.604067
ot2 rel	0.911293
ot2 rel	0.416352
ot2 rel	0.597688
ot2 rel	0.7615
ot2 rel	0.637102
ot2 rel	0.650791
ot2 rel	0.541814
ot2 rel	0.802369
ot2 rel	0.84205
ot2 rel	0.72111
ot2 rel	0.885043
ot2 rel	0.928226
ot2 rel	0.702297
ot2 rel	0.752071
ot2 rel	0.794358
ot2 rel	0.734954
ot2 rel	0.810223
ot2 rel	0.598621
ot2 rel	0.491436
ot2 rel	0.86155
ot2 rel	0.83957
ot2 rel	0.824163
ot2 rel	0.571429
ot2 rel	0.69843
ot2 rel	0.755483
ot2 rel	0.913812
ot2 rel	0.719092
ot2 rel	0.790184
ot2 rel	0.58733
ot2 rel	0.662589
ot2 rel	0.882258
ot2 rel	0.543251
ot2 rel	0.882258
ot2 rel	0.684699
ot2 rel	0.766261
ot2 rel	0.779813
ot2 rel	0.719092
ot2 rel	0.632456
ot2 rel	0.58722
ot2 rel	0.812104
ot2 rel	0.552242
ot2 rel	0.672211
ot2 rel	0.606339
ot2 rel	0.767982
ot2 rel	0.679775
ot2 rel	0.491935
ot2 rel	0.675725
ot2 rel	0.696358
ot2 rel	0.430007
ot2 rel	0.766261
ot2 rel	0.5547
ot2 rel	0.772988
ot2 rel	0.679124
ot2 rel	0.761042
ot2 rel	0.775091
ot2 rel	0.575766
ot2 rel	0.78751
ot2 rel	0.632456
ot2 rel	0.71837
ot2 rel	0.700301
ot2 rel	0.570361
ot2 rel	0.921443
ot2 rel	0.703819
ot2 rel	0.727607
ot2 rel	0.71837
ot2 rel	0.700301
ot2 rel	0.814152
ot2 rel	0.675725
ot2 rel	0.715542
ot2 rel	0.632456
ot2 rel	0.708572
ot2 rel	0.874475
ot2 rel	0.67856
ot2 rel	0.788241
ot2 rel	0.595367
ot2 rel	0.787839
ot2 rel	0.910191
ot2 rel	0.644514
ot2 rel	0.741186
ot2 rel	0.657596
ot2 rel	0.579284
ot2 rel	0.640184
ot2 rel	0.607332
ot2 rel	0.549442
ot2 rel	0.648537
ot2 rel	0.742781
ot2 rel	0.67082
ot2 rel	0.613606
ot2 rel	0.577778
ot2 rel	0.827034
ot2 rel	0.885438
ot2 rel	0.875376
ot2 rel	0.380143
ot2 rel	0.885438
ot2 rel	0.732793
ot2 rel	0.713658
ot2 rel	0.822192
ot2 rel	0.778888
ot2 rel	0.512139
ot2 rel	0.740346
ot2 rel	0.644532
ot2 rel	0.573467
ot2 rel	0.584818
ot2 rel	0.727825
ot2 rel	0.800019
ot2 rel	0.877896
ot2 rel	0.739063
ot2 rel	0.616955
ot2 rel	0.761577
ot2 rel	0.674579
ot2 rel	0.581096
ot2 rel	0.862698
ot2 rel	0.441894
ot2 rel	0.77388
ot2 rel	0.685994
ot2 rel	0.911293
ot2 rel	0.890045
ot2 rel	0.740692
ot2 rel	0.733352
ot2 rel	0.782013
ot2 rel	0.462008
ot2 rel	0.658215
ot2 rel	0.584818
ot2 rel	0.66911
ot2 rel	0.640983
ot2 rel	0.815872
ot2 rel	0.711453
ot2 rel	0.719286
ot2 rel	0.405804
ot2 rel	0.696106
ot2 rel	0.701832
ot2 rel	0.421594
ot2 rel	0.682793
ot2 rel	0.886076
ot2 rel	0.736814
ot2 rel	0.835763
ot2 rel	0.602263
ot2 rel	0.478564
ot2 rel	0.784465
ot2 rel	0.430928
ot2 rel	0.524709
ot2 rel	0.634759
ot2 rel	0.814257
ot2 rel	0.51638
ot2 rel	0.7615
ot2 rel	0.877809
ot2 rel	0.724238
ot2 rel	0.61613
ot2 rel	0.718532
ot2 rel	0.498617
ot2 rel	0.514962
ot2 rel	0.722638
ot2 rel	0.849395
ot2 rel	0.546645
ot2 rel	0.798087
ot2 rel	0.623879
ot2 rel	0.436736
ot2 rel	0.726912
ot2 rel	0.548598
ot2 rel	0.787839
ot2 rel	0.670402
ot2 rel	0.376535
ot2 rel	0.787599
ot2 rel	0.58713
ot2 rel	0.734235
ot2 rel	0.663233
ot2 rel	0.735391
ot2 rel	0.906183
ot2 rel	0.689763
ot2 rel	0.732291
ot2 rel	0.700415
ot2 rel	0.901263
ot2 rel	0.866713
ot2 rel	0.685365
ot2 rel	0.766965
ot2 rel	0.73994
ot2 rel	0.724106
ot2 rel	0.756823
ot2 rel	0.715346
ot2 rel	0.714871
ot2 rel	0.674579
ot2 rel	0.903738
ot2 rel	0.606339
ot2 rel	0.819288
ot2 rel	0.835629
ot2 rel	0.694862
ot2 rel	0.787839
ot2 rel	0.694862
ot2 rel	0.744208
ot2 rel	0.790569
ot2 rel	0.670478
ot2 rel	0.742781
ot2 rel	0.722806
ot2 rel	0.633245
ot2 rel	0.683486
ot2 rel	0.647821
ot2 rel	0.722806
ot2 rel	0.727124
ot2 rel	0.695701
ot2 rel	0.494609
ot2 rel	0.760263
ot2 rel	0.847998
ot2 rel	0.744845
ot2 rel	0.65192
ot2 rel	0.787839
ot2 rel	0.874475
ot2 rel	0.462573
ot2 rel	0.888957
ot2 rel	0.65372
ot2 rel	0.727607
ot2 rel	0.767982
ot2 rel	0.790569
ot2 rel	0.579741
ot2 rel	0.760263
ot2 rel	0.878275
ot2 rel	0.758947
ot2 rel	0.622254
ot2 rel	0.767982
ot2 rel	0.808608
ot2 rel	0.742781
ot2 rel	0.856173
ot2 rel	0.623918
ot2 rel	0.49923
ot2 rel	0.768922
ot2 rel	0.772988
ot2 rel	0.777029
ot2 rel	0.742781
ot2 rel	0.672673
ot2 rel	0.525
ot2 rel	0.494975
ot2 rel	0.784465
ot2 rel	0.616581
ot2 rel	0.735215
ot2 rel	0.833834
ot2 rel	0.575396
ot2 rel	0.920634
ot2 rel	0.812277
ot2 rel	0.614295
ot2 rel	0.798228
ot2 rel	0.722261
ot2 rel	0.813157
ot2 rel	0.758947
ot2 rel	0.474728
ot2 rel	0.684295
ot2 rel	0.66133
ot2 rel	0.759065
ot2 rel	0.743882
ot2 rel	0.667895
ot2 rel	0.732439
ot2 rel	0.766634
ot2 rel	0.721037
ot2 rel	0.653662
ot2 rel	0.686406
ot2 rel	0.290665
ot2 rel	0.770962
ot2 rel	0.686406
ot2 rel	0.597168
ot2 rel	0.745356
ot2 rel	0.875545
ot2 rel	0.742019
ot2 rel	0.824644
ot2 rel	0.787919
ot2 rel	0.838468
ot2 rel	0.729853
ot2 rel	0.818587
ot2 rel	0.679851
ot2 rel	0.801638
ot2 rel	0.741086
ot2 rel	0.877058
ot2 rel	0.622328
ot2 rel	0.615581
ot2 rel	0.648983
ot2 rel	0.63136
ot2 rel	0.920027
ot2 rel	0.801638
ot2 rel	0.577748
ot2 rel	0.76
ot2 rel	0.894427
ot2 rel	0.65
ot2 rel	0.534297
ot2 rel	0.939149
ot2 rel	0.675838
ot2 rel	0.565916
ot2 rel	0.760767
ot2 rel	0.650791
ot2 rel	0.62385
ot2 rel	0.571863
ot2 rel	0.564585
ot2 rel	0.790066
ot2 rel	0.733632
ot2 rel	0.80468
ot2 rel	0.571863
ot2 rel	0.759257
ot2 rel	0.583333
ot2 rel	0.744378
ot2 rel	0.665512
ot2 rel	0.812743
ot2 rel	0.865426
ot2 rel	0.706656
ot2 rel	0.748701
ot2 rel	0.897076
ot2 rel	0.751041
ot2 rel	0.732793
ot2 rel	0.701646
ot2 rel	0.769288
ot2 rel	0.5547
ot2 rel	0.705024
ot2 rel	0.766652
ot2 rel	0.78302
ot2 rel	0.786373
ot2 rel	0.80468
ot2 rel	0.775515
ot2 rel	0.659219
ot2 rel	0.458032
ot2 rel	0.744208
ot2 rel	0.748701
ot2 rel	0.854911
ot2 rel	0.768221
ot2 rel	0.620174
ot2 rel	0.571863
ot2 rel	0.822192
ot2 rel	0.617508
ot2 rel	0.885832
ot2 rel	0.663509
ot2 rel	0.74001
ot2 rel	0.83205
ot2 rel	0.736235
ot2 rel	0.769015
ot2 rel	0.588348
ot2 rel	0.618031
ot2 rel	0.919145
ot2 rel	0.809776
ot2 rel	0.509565
ot2 rel	0.561336
ot2 rel	0.747409
ot2 rel	0.779647
ot2 rel	0.712055
ot2 rel	0.661683
ot2 rel	0.661927
ot2 rel	0.639242
ot2 rel	0.798369
ot2 rel	0.411032
ot2 rel	0.586783
ot2 rel	0.640503
ot2 rel	0.432374
ot2 rel	0.735316
ot2 rel	0.808736
ot2 rel	0.555836
ot2 rel	0.717346
ot2 rel	0.481768
ot2 rel	0.794595
ot2 rel	0.77791
ot2 rel	0.637473
ot2 rel	0.621752
ot2 rel	0.803195
ot2 rel	0.607817
ot2 rel	0.858898
ot2 rel	0.342997
ot2 rel	0.734235
ot2 rel	0.632456
ot2 rel	0.701646
ot2 rel	0.499681
ot2 rel	0.790028
ot2 rel	0.771324
ot2 rel	0.848096
ot2 rel	0.60401
ot2 rel	0.626274
ot2 rel	0.663233
ot2 rel	0.735391
ot2 rel	0.856173
ot2 rel	0.742781
ot2 rel	0.804984
ot2 rel	0.743085
ot2 rel	0.595367
ot2 rel	0.657794
ot2 rel	0.708572
ot2 rel	0.68538
ot2 rel	0.801388
ot2 rel	0.636682
ot2 rel	0.649934
ot2 rel	0.644157
ot2 rel	0.874157
ot2 rel	0.732448
ot2 rel	0.804984
ot2 rel	0.682191
ot2 rel	0.742781
ot2 rel	0.849837
ot2 rel	0.696358
ot2 rel	0.696358
ot2 rel	0.622587
ot2 rel	0.807207
ot2 rel	0.789754
ot2 rel	0.812277
ot2 rel	0.726204
ot2 rel	0.79196
ot2 rel	0.822192
ot2 rel	0.670686
ot2 rel	0.701646
ot2 rel	0.882053
ot2 rel	0.584206
ot2 rel	0.760263
ot2 rel	0.813157
ot2 rel	0.837404
ot2 rel	0.555332
ot2 rel	0.824163
ot2 rel	0.604959
ot2 rel	0.740797
ot2 rel	0.637213
ot2 rel	0.804984
ot2 rel	0.612763
ot2 rel	0.874157
ot2 rel	0.467345
ot2 rel	0.614295
ot2 rel	0.892844
ot2 rel	0.760263
ot2 rel	0.808608
ot2 rel	0.515339
ot2 rel	0.789205
ot2 rel	0.552317
ot2 rel	0.664364
ot2 rel	0.516296
ot2 rel	0.620174
ot2 rel	0.496704
ot2 rel	0.444649
ot2 rel	0.649934
ot2 rel	0.701969
ot2 rel	0.717102
ot2 rel	0.784465
ot2 rel	0.700301
ot2 rel	0.807207
ot2 rel	0.761042
ot2 rel	0.507899
ot2 rel	0.719092
ot2 rel	0.741186
ot2 rel	0.903738
ot2 rel	0.721988
ot2 rel	0.761042
ot2 rel	0.62647
ot2 rel	0.742781
ot2 rel	0.885438
ot2 rel	0.71586
ot2 rel	0.784465
ot2 rel	0.748997
ot2 rel	0.756678
ot2 rel	0.722185
ot2 rel	0.548072
ot2 rel	0.652367
ot2 rel	0.45754
ot2 rel	0.612763
ot2 rel	0.526804
ot2 rel	0.695701
ot2 rel	0.588348
ot2 rel	0.642024
ot2 rel	0.824163
ot2 rel	0.624105
ot2 rel	0.526965
ot2 rel	0.694862
ot2 rel	0.737154
ot2 rel	0.722185
ot2 rel	0.73703
ot2 rel	0.74407
ot2 rel	0.819878
ot2 rel	0.536895
ot2 rel	0.807207
ot2 rel	0.691939
ot2 rel	0.691411
ot2 rel	0.761042
ot2 rel	0.71837
ot2 rel	0.84232
ot2 rel	0.883788
ot2 rel	0.860013
ot2 rel	0.694862
ot2 rel	0.682191
ot2 rel	0.863044
ot2 rel	0.784465
ot2 rel	0.673853
ot2 rel	0.825593
ot2 rel	0.882258
ot2 rel	0.848528
ot2 rel	0.766261
ot2 rel	0.863044
ot2 rel	0.777817
ot2 rel	0.614212
ot2 rel	0.719092
ot2 rel	0.824163
ot2 rel	0.713477
ot2 rel	0.777029
ot2 rel	0.622008
ot2 rel	0.686803
ot2 rel	0.761042
ot2 rel	0.741186
ot2 rel	0.825593
ot2 rel	0.784465
ot2 rel	0.790184
ot2 rel	0.838116
ot2 rel	0.784465
ot2 rel	0.825593
ot2 rel	0.784465
ot2 rel	0.838116
ot2 rel	0.838116
ot2 rel	0.628587
ot2 rel	0.491436
ot2 rel	0.761042
ot2 rel	0.848528
ot2 rel	0.882258
ot2 rel	0.696358
ot2 rel	0.843274
ot2 rel	0.768273
ot2 rel	0.858899
ot2 rel	0.662574
ot2 rel	0.870285
ot2 rel	0.83957
ot2 rel	0.888957
ot2 rel	0.792982
ot2 rel	0.789754
ot2 rel	0.808608
ot2 rel	0.863779
ot2 rel	0.703039
ot2 rel	0.777029
ot2 rel	0.644832
ot2 rel	0.790184
ot2 rel	0.675725
ot2 rel	0.777029
ot2 rel	0.768273
ot2 rel	0.8
ot2 rel	0.777029
ot2 rel	0.777029
ot2 rel	0.649934
ot2 rel	0.790184
ot2 rel	0.908153
ot2 rel	0.913812
ot2 rel	0.713477
ot2 rel	0.642024
ot2 rel	0.888957
ot2 rel	0.637377
ot2 rel	0.792982
ot2 rel	0.660819
ot2 rel	0.661683
ot2 rel	0.863044
ot2 rel	0.824163
ot2 rel	0.83957
ot2 rel	0.812277
ot2 rel	0.874157
ot2 rel	0.814379
ot2 rel	0.874157
ot2 rel	0.83957
ot2 rel	0.71837
ot2 rel	0.883788
ot2 rel	0.602213
ot2 rel	0.644157
ot2 rel	0.618123
ot2 rel	0.719092
ot2 rel	0.863044
ot2 rel	0.652367
ot2 rel	0.790184
ot2 rel	0.808608
ot2 rel	0.812277
ot2 rel	0.825593
ot2 rel	0.807207
ot2 rel	0.824163
ot2 rel	0.838116
ot2 rel	0.825593
ot2 rel	0.824163
ot2 rel	0.69843
ot2 rel	0.790184
ot2 rel	0.696358
ot2 rel	0.713477
ot2 rel	0.825593
ot2 rel	0.883788
ot2 rel	0.863044
ot2 rel	0.86155
ot2 rel	0.65372
ot2 rel	0.69843
ot2 rel	0.692046
ot2 rel	0.838116
ot2 rel	0.618347
ot2 rel	0.691411
ot2 rel	0.812277
ot2 rel	0.755483
ot2 rel	0.874157
ot2 rel	0.740797
ot2 rel	0.696358
ot2 rel	0.653614
ot2 rel	0.856173
ot2 rel	0.86155
ot2 rel	0.755483
ot2 rel	0.713477
ot2 rel	0.72878
ot2 rel	0.73994
ot2 rel	0.838116
ot2 rel	0.6799
ot2 rel	0.670478
ot2 rel	0.761042
ot2 rel	0.807207
ot2 rel	0.766261
ot2 rel	0.83957
ot2 rel	0.863044
ot2 rel	0.76151
ot2 rel	0.749908
ot2 rel	0.545094
ot2 rel	0.9
ot2 rel	0.748997
ot2 rel	0.719092
ot2 rel	0.753829
ot2 rel	0.761042
ot2 rel	0.761042
ot2 rel	0.796503
ot2 rel	0.696358
ot2 rel	0.722272
ot2 rel	0.723157
ot2 rel	0.76151
ot2 rel	0.478231
ot2 rel	0.509544
ot2 rel	0.724893
ot2 rel	0.641633
ot2 rel	0.286275
ot2 rel	0.790411
ot2 rel	0.787722
ot2 rel	0.761243
ot2 rel	0.610787
ot2 rel	0.411636
ot2 rel	0.817059
ot2 rel	0.732743
ot2 rel	0.792735
ot2 rel	0.829722
ot2 rel	0.708681
ot2 rel	0.480196
ot2 rel	0.848528
ot2 rel	0.685861
ot2 rel	0.506704
ot2 rel	0.614868
ot2 rel	0.610246
ot2 rel	0.801504
ot2 rel	0.749909
ot2 rel	0.399845
ot2 rel	0.771975
ot2 rel	0.585347
ot2 rel	0.772539
ot2 rel	0.579051
ot2 rel	0.581434
ot2 rel	0.775217
ot2 rel	0.73929
ot2 rel	0.751506
ot2 rel	0.686406
ot2 rel	0.74759
ot2 rel	0.656234
ot2 rel	0.518344
ot2 rel	0.561696
ot2 rel	0.692255
ot2 rel	0.679628
ot2 rel	0.548777
ot2 rel	0.825293
ot2 rel	0.530878
ot2 rel	0.689359
ot2 rel	0.752071
ot2 rel	0.790569
ot2 rel	0.825593
ot2 rel	0.734025
ot2 rel	0.899438
ot2 rel	0.696358
ot2 rel	0.777029
ot2 rel	0.768273
ot2 rel	0.696358
ot2 rel	0.888957
ot2 rel	0.719092
ot2 rel	0.738485
ot2 rel	0.613941
ot2 rel	0.696358
ot2 rel	0.58728
ot2 rel	0.838116
ot2 rel	0.935775
ot2 rel	0.674269
ot2 rel	0.8318
ot2 rel	0.588348
ot2 rel	0.894427
ot2 rel	0.632456
ot2 rel	0.761042
ot2 rel	0.526314
ot2 rel	0.761042
ot2 rel	0.644157
ot2 rel	0.622254
ot2 rel	0.696358
ot2 rel	0.626368
ot2 rel	0.71837
ot2 rel	0.83957
ot2 rel	0.784465
ot2 rel	0.761042
ot2 rel	0.640846
ot2 rel	0.708572
ot2 rel	0.705197
ot2 rel	0.83957
ot2 rel	0.777029
ot2 rel	0.792982
ot2 rel	0.742781
ot2 rel	0.83957
ot2 rel	0.616581
ot2 rel	0.86155
ot2 rel	0.882258
ot2 rel	0.777029
ot2 rel	0.888957
ot2 rel	0.661683
ot2 rel	0.812277
ot2 rel	0.821628
ot2 rel	0.808608
ot2 rel	0.83957
ot2 rel	0.659425
ot2 rel	0.761042
ot2 rel	0.790184
ot2 rel	0.755483
ot2 rel	0.85
ot2 rel	0.766261
ot2 rel	0.7269
ot2 rel	0.812104
ot2 rel	0.913812
ot2 rel	0.626099
ot2 rel	0.768225
ot2 rel	0.874157
ot2 rel	0.843661
ot2 rel	0.69843
ot2 rel	0.913812
ot2 rel	0.619889
ot2 rel	0.755483
ot2 rel	0.752071
ot2 rel	0.882258
ot2 rel	0.83957
ot2 rel	0.790184
ot2 rel	0.713477
ot2 rel	0.695701
ot2 rel	0.65372
ot2 rel	0.73994
ot2 rel	0.755483
ot2 rel	0.761042
ot2 rel	0.710742
ot2 rel	0.624924
ot2 rel	0.626099
ot2 rel	0.755483
ot2 rel	0.695701
ot2 rel	0.812277
ot2 rel	0.622254
ot2 rel	0.843274
ot2 rel	0.58728
ot2 rel	0.83205
ot2 rel	0.696358
ot2 rel	0.713477
ot2 rel	0.740797
ot2 rel	0.755483
ot2 rel	0.542857
ot2 rel	0.863044
ot2 rel	0.555889
ot2 rel	0.790184
ot2 rel	0.883788
ot2 rel	0.58728
ot2 rel	0.671793
ot2 rel	0.766261
ot2 rel	0.825593
ot2 rel	0.742781
ot2 rel	0.558744
ot2 rel	0.824163
ot2 rel	0.913812
ot2 rel	0.838116
ot2 rel	0.913812
ot2 rel	0.83957
ot2 rel	0.686803
ot2 rel	0.821628
ot2 rel	0.610853
ot2 rel	0.899438
ot2 rel	0.707107
ot2 rel	0.83957
ot2 rel	0.65372
ot2 rel	0.807207
ot2 rel	0.73994
ot2 rel	0.602018
ot2 rel	0.766261
ot2 rel	0.772988
ot2 rel	0.768273
ot2 rel	0.708572
ot2 rel	0.672673
ot2 rel	0.883788
ot2 rel	0.44705
ot2 rel	0.742781
ot2 rel	0.812277
ot2 rel	0.883788
ot2 rel	0.588348
ot2 rel	0.648537
ot2 rel	0.888957
ot2 rel	0.742781
ot2 rel	0.706667
ot2 rel	0.801388
ot2 rel	0.536875
ot2 rel	0.678823
ot2 rel	0.602454
ot2 rel	0.601657
ot2 rel	0.899026
ot2 rel	0.734025
ot2 rel	0.790184
ot2 rel	0.588348
ot2 rel	0.812277
ot2 rel	0.824163
ot2 rel	0.824163
ot2 rel	0.692308
ot2 rel	0.65372
ot2 rel	0.58728
ot2 rel	0.631336
ot2 rel	0.848528
ot2 rel	0.838116
ot2 rel	0.838116
ot2 rel	0.709265
ot2 rel	0.824163
ot2 rel	0.632456
ot2 rel	0.696358
ot2 rel	0.883788
ot2 rel	0.766261
ot2 rel	0.742781
ot2 rel	0.649934
ot2 rel	0.812277
ot2 rel	0.755483
ot2 rel	0.552317
ot2 rel	0.719092
ot2 rel	0.874157
ot2 rel	0.719092
ot2 rel	0.863044
ot2 rel	0.555889
ot2 rel	0.894427
ot2 rel	0.719092
ot2 rel	0.650538
ot2 rel	0.648537
ot2 rel	0.696358
ot2 rel	0.808736
ot2 rel	0.755483
ot2 rel	0.612826
ot2 rel	0.766261
ot2 rel	0.740797
[truncated: 213 more rows]

## Sheet: Ext Data Fig. 3h
sample_type	feret_ratio
on sc	0.477486
on sc	0.363261
on sc	0.736352
on sc	0.424495
on sc	0.559879
on sc	0.287519
on sc	0.285703
on sc	0.743494
on sc	0.336622
on sc	0.611984
on sc	0.353485
on sc	0.85
on sc	0.488094
on sc	0.603738
on sc	0.64501
on sc	0.830032
on sc	0.579741
on sc	0.856173
on sc	0.808608
on sc	0.660819
on sc	0.7
on sc	0.517357
on sc	0.599625
on sc	0.622587
on sc	0.740797
on sc	0.478913
on sc	0.463241
on sc	0.370851
on sc	0.377124
on sc	0.785359
on sc	0.521247
on sc	0.715807
on sc	0.592869
on sc	0.432659
on sc	0.669671
on sc	0.406926
on sc	0.489275
on sc	0.431991
on sc	0.487435
on sc	0.568177
on sc	0.754594
on sc	0.426743
on sc	0.38302
on sc	0.405411
on sc	0.330848
on sc	0.509902
on sc	0.490867
on sc	0.441261
on sc	0.459008
on sc	0.447767
on sc	0.694446
on sc	0.851678
on sc	0.296542
on sc	0.542115
on sc	0.381493
on sc	0.766687
on sc	0.458234
on sc	0.502112
on sc	0.389607
on sc	0.455172
on sc	0.475154
on sc	0.451451
on sc	0.503217
on sc	0.677546
on sc	0.83295
on sc	0.314587
on sc	0.591344
on sc	0.701646
on sc	0.824621
on sc	0.288393
on sc	0.226339
on sc	0.254203
on sc	0.324399
on sc	0.546914
on sc	0.432962
on sc	0.826961
on sc	0.324792
on sc	0.352332
on sc	0.343245
on sc	0.397625
on sc	0.775217
on sc	0.602213
on sc	0.514286
on sc	0.663793
on sc	0.702446
on sc	0.594803
on sc	0.677631
on sc	0.585588
on sc	0.900998
on sc	0.545705
on sc	0.526804
on sc	0.657794
on sc	0.433235
on sc	0.579441
on sc	0.480762
on sc	0.699021
on sc	0.637068
on sc	0.408477
on sc	0.606397
on sc	0.49575
on sc	0.871857
on sc	0.359344
on sc	0.630196
on sc	0.549657
on sc	0.484667
on sc	0.332409
on sc	0.892446
on sc	0.488111
on sc	0.39297
on sc	0.815817
on sc	0.339963
on sc	0.577748
on sc	0.339814
on sc	0.344904
on sc	0.374961
on sc	0.518035
on sc	0.454886
on sc	0.756353
on sc	0.629198
on sc	0.682793
on sc	0.492339
on sc	0.552707
on sc	0.480282
on sc	0.808821
on sc	0.713477
on sc	0.632456
on sc	0.65372
on sc	0.574696
on sc	0.5322
on sc	0.543251
on sc	0.67082
on sc	0.604959
on sc	0.856173
on sc	0.646162
on sc	0.823688
on sc	0.666973
on sc	0.515325
on sc	0.650791
on sc	0.606339
on sc	0.894427
on sc	0.766261
on sc	0.462573
on sc	0.742781
on sc	0.620766
on sc	0.742781
on sc	0.43921
on sc	0.825593
on sc	0.761042
on sc	0.883788
on sc	0.487292
on sc	0.656532
on sc	0.888957
on sc	0.848528
on sc	0.65372
on sc	0.807207
on sc	0.542105
on sc	0.426294
on sc	0.636396
on sc	0.696358
on sc	0.626099
on sc	0.520305
on sc	0.637377
on sc	0.593182
on sc	0.632456
on sc	0.768225
on sc	0.63205
on sc	0.518163
on sc	0.648537
on sc	0.784465
on sc	0.441261
on sc	0.604959
on sc	0.767982
on sc	0.874157
on sc	0.518545
on sc	0.496929
on sc	0.585206
on sc	0.766261
on sc	0.550417
on sc	0.507899
on sc	0.71837
on sc	0.594737
on sc	0.760117
on sc	0.552866
on sc	0.570361
on sc	0.755483
on sc	0.467888
on sc	0.695701
on sc	0.711512
on sc	0.874157
on sc	0.888957
on sc	0.847998
on sc	0.574696
on sc	0.586637
on sc	0.579741
on sc	0.553066
on sc	0.630593
on sc	0.656532
on sc	0.635707
on sc	0.539319
on sc	0.60813
on sc	0.549442
on sc	0.542326
on sc	0.56
on sc	0.523016
on sc	0.402492
on sc	0.694862
on sc	0.572598
on sc	0.294268
on sc	0.550778
on sc	0.47985
on sc	0.425722
on sc	0.827428
on sc	0.575396
on sc	0.359512
on sc	0.536383
on sc	0.581722
on sc	0.355008
on sc	0.441532
on sc	0.448699
on sc	0.562149
on sc	0.441309
on sc	0.4774
on sc	0.392232
on sc	0.538984
on sc	0.331034
on sc	0.614537
on sc	0.622199
on sc	0.386136
on sc	0.350311
on sc	0.55762
on sc	0.488094
on sc	0.67082
on sc	0.71247
on sc	0.579284
on sc	0.377124
on sc	0.574696
on sc	0.570088
on sc	0.614919
on sc	0.684257
on sc	0.407189
on sc	0.799613
on sc	0.584818
on sc	0.71247
on sc	0.596559
on sc	0.683486
on sc	0.838525
on sc	0.614919
on sc	0.735215
on sc	0.49029
on sc	0.737865
on sc	0.609208
on sc	0.565916
on sc	0.652714
on sc	0.542326
on sc	0.471405
on sc	0.66564
on sc	0.666973
on sc	0.592798
on sc	0.66564
on sc	0.466527
on sc	0.515808
on sc	0.395575
on sc	0.56921
on sc	0.659768
on sc	0.575396
on sc	0.790066
on sc	0.7615
on sc	0.572336
on sc	0.707107
on sc	0.564333
on sc	0.565685
on sc	0.65372
on sc	0.555889
on sc	0.625
on sc	0.661693
on sc	0.675838
on sc	0.571863
on sc	0.724947
on sc	0.478913
on sc	0.632456
on sc	0.508987
on sc	0.749532
on sc	0.712581
on sc	0.522976
on sc	0.577945
on sc	0.558744
on sc	0.49029
on sc	0.610784
on sc	0.56
on sc	0.701646
on sc	0.610784
on sc	0.598321
on sc	0.387419
on sc	0.752645
on sc	0.508987
on sc	0.620174
on sc	0.539319
on sc	0.538462
on sc	0.686803
on sc	0.710742
on sc	0.628587
on sc	0.684257
on sc	0.806405
on sc	0.602213
on sc	0.659975
on sc	0.558407
on sc	0.646498
on sc	0.531795
on sc	0.789115
on sc	0.62385
on sc	0.737865
on sc	0.585206
on sc	0.794998
on sc	0.7615
on sc	0.620766
on sc	0.728395
on sc	0.800327
on sc	0.838525
on sc	0.508987
on sc	0.642024
on sc	0.471405
on sc	0.69843
on sc	0.543251
on sc	0.639961
on sc	0.675838
on sc	0.526235
on sc	0.710742
on sc	0.424264
on sc	0.939552
on sc	0.605705
on sc	0.641937
on sc	0.76151
on sc	0.821995
on sc	0.649934
on sc	0.691411
on sc	0.811054
on sc	0.659975
on sc	0.575396
on sc	0.499931
on sc	0.559885
on sc	0.847998
on sc	0.458088
on sc	0.76151
on sc	0.800327
on sc	0.749532
on sc	0.482382
on sc	0.42314
on sc	0.502051
on sc	0.49191
on sc	0.562149
on sc	0.55523
on sc	0.573661
on sc	0.348271
on sc	0.630271
on sc	0.748701
on sc	0.36072
on sc	0.704855
on sc	0.441726
on sc	0.708572
on sc	0.461259
on sc	0.626099
on sc	0.659897
on sc	0.432732
on sc	0.642806
on sc	0.550707
on sc	0.399761
on sc	0.30813
on sc	0.323883
on sc	0.757924
on sc	0.278707
on sc	0.522992
on sc	0.321404
on sc	0.315089
on sc	0.362363
on sc	0.635602
on sc	0.894895
on sc	0.277146
on sc	0.281999
on sc	0.544186
on sc	0.260291
on sc	0.906914
on sc	0.631929
on sc	0.379505
on sc	0.307114
on sc	0.665946
on sc	0.51292
on sc	0.550697
on sc	0.316635
on sc	0.377805
on sc	0.318415
on sc	0.900159
on sc	0.366372
on sc	0.494237
on sc	0.307433
on sc	0.55888
on sc	0.445532
on sc	0.526804
on sc	0.686803
on sc	0.582323
on sc	0.584615
on sc	0.605406
on sc	0.468767
on sc	0.553399
on sc	0.779631
on sc	0.550417
on sc	0.780988
on sc	0.478913
on sc	0.518294
on sc	0.561263
on sc	0.83957
on sc	0.71837
on sc	0.657596
on sc	0.636396
on sc	0.721988
on sc	0.559885
on sc	0.674269
on sc	0.669208
on sc	0.433861
on sc	0.663664
on sc	0.600864
on sc	0.533571
on sc	0.632456
on sc	0.610692
on sc	0.606339
on sc	0.648537
on sc	0.789754
on sc	0.661693
on sc	0.488901
on sc	0.65428
on sc	0.471405
on sc	0.665912
on sc	0.558763
on sc	0.637377
on sc	0.83957
on sc	0.755483
on sc	0.574696
on sc	0.613941
on sc	0.526804
on sc	0.527046
on sc	0.558744
on sc	0.675725
on sc	0.856173
on sc	0.686406
on sc	0.549442
on sc	0.882523
on sc	0.677631
on sc	0.475457
on sc	0.642024
on sc	0.509565
on sc	0.540729
on sc	0.598671
on sc	0.600833
on sc	0.478913
on sc	0.790569
on sc	0.609
on sc	0.874157
on sc	0.547344
on sc	0.711865
on sc	0.85
on sc	0.670478
on sc	0.804724
on sc	0.542105
on sc	0.528498
on sc	0.735215
on sc	0.62385
on sc	0.54109
on sc	0.650791
on sc	0.677631
on sc	0.76151
on sc	0.677209
on sc	0.574367
on sc	0.800036
on sc	0.661823
on sc	0.73994
on sc	0.856173
on sc	0.559885
on sc	0.779813
on sc	0.528059
on sc	0.751626
on sc	0.636396
on sc	0.73994
on sc	0.438529
on sc	0.558744
on sc	0.774329
on sc	0.559698
on sc	0.661823
on sc	0.558744
on sc	0.760263
on sc	0.565685
on sc	0.72878
on sc	0.628587
on sc	0.832952
on sc	0.530071
on sc	0.784465
on sc	0.691381
on sc	0.63136
on sc	0.694862
on sc	0.564333
on sc	0.665912
on sc	0.542802
on sc	0.609712
on sc	0.691411
on sc	0.530991
on sc	0.763675
on sc	0.499134
on sc	0.526235
on sc	0.714628
on sc	0.471405
on sc	0.585206
on sc	0.46399
on sc	0.637377
on sc	0.524672
on sc	0.785136
on sc	0.622587
on sc	0.772988
on sc	0.467888
on sc	0.782624
on sc	0.615385
on sc	0.570088
on sc	0.665912
on sc	0.657596
on sc	0.499134
on sc	0.447214
on sc	0.719092
on sc	0.650791
on sc	0.666795
on sc	0.520449
on sc	0.743705
on sc	0.500694
on sc	0.519034
on sc	0.363913
on sc	0.480479
on sc	0.525759
on sc	0.558217
on sc	0.883477
on sc	0.474045
on sc	0.358762
on sc	0.438599
on sc	0.356739
on sc	0.685745
on sc	0.415068
on sc	0.365499
on sc	0.521647
on sc	0.579766
on sc	0.514093
on sc	0.3654
on sc	0.642716
on sc	0.705189
on sc	0.39661
on sc	0.46399
on sc	0.533601
on sc	0.367696
on sc	0.457602
on sc	0.503864
on sc	0.517357
on sc	0.800373
on sc	0.559885
on sc	0.369898
on sc	0.666687
on sc	0.659975
on sc	0.779813
on sc	0.691411
on sc	0.518545
on sc	0.723356
on sc	0.636396
on sc	0.7615
on sc	0.539319
on sc	0.497519
on sc	0.685994
on sc	0.63375
on sc	0.559885
on sc	0.526804
on sc	0.55844
on sc	0.463241
on sc	0.711512
on sc	0.741999
on sc	0.7615
on sc	0.783718
on sc	0.643726
on sc	0.438529
on sc	0.759257
on sc	0.519875
on sc	0.744208
on sc	0.580169
on sc	0.686406
on sc	0.558957
on sc	0.559885
on sc	0.585206
on sc	0.539319
on sc	0.643726
on sc	0.447214
on sc	0.67082
on sc	0.67082
on sc	0.740797
on sc	0.739795
on sc	0.67082
on sc	0.588348
on sc	0.431022
on sc	0.549442
on sc	0.559885
on sc	0.782624
on sc	0.494975
on sc	0.67082
on sc	0.76151
on sc	0.724947
on sc	0.508987
on sc	0.542326
on sc	0.883788
on sc	0.683486
on sc	0.542326
on sc	0.646162
on sc	0.496775
on sc	0.489475
on sc	0.661693
on sc	0.526027
on sc	0.8
on sc	0.542326
on sc	0.727607
on sc	0.596559
on sc	0.607373
on sc	0.745014
on sc	0.686803
on sc	0.604495
on sc	0.455321
on sc	0.827834
on sc	0.3388
on sc	0.523877
on sc	0.267846
on sc	0.650914
on sc	0.807149
on sc	0.37061
on sc	0.550902
on sc	0.594929
on sc	0.452329
on sc	0.636438
on sc	0.442923
on sc	0.928477
on sc	0.28122
on sc	0.900755
on sc	0.782034
on sc	0.303378
on sc	0.498527
on sc	0.463106
on sc	0.363496
on sc	0.341397
on sc	0.81399
on sc	0.469776
on sc	0.308309
on sc	0.773791
on sc	0.634573
on sc	0.668477
on sc	0.467365
on sc	0.476923
on sc	0.354818
on sc	0.757266
on sc	0.653068
on sc	0.577465
on sc	0.27735
on sc	0.423014
on sc	0.438029
on sc	0.333899
on sc	0.346425
on sc	0.54274
on sc	0.677908
on sc	0.417004
on sc	0.661045
on sc	0.302736
on sc	0.511312
on sc	0.356562
on sc	0.729008
on sc	0.849578
on sc	0.602911
on sc	0.761243
on sc	0.530089
on sc	0.689951
on sc	0.919145
on sc	0.705024
on sc	0.38651
on sc	0.582435
on sc	0.441726
on sc	0.882353
on sc	0.430494
on sc	0.52097
on sc	0.27092
on sc	0.322486
on sc	0.732711
on sc	0.32094
on sc	0.657483
on sc	0.363913
on sc	0.497137
on sc	0.412813
on sc	0.543968
on sc	0.359304
on sc	0.620539
on sc	0.79987
on sc	0.275377
on sc	0.684257
on sc	0.462179
on sc	0.635441
on sc	0.507561
on sc	0.427437
on sc	0.384137
on sc	0.604312
on sc	0.631962
on sc	0.636396
on sc	0.722185
on sc	0.777029
on sc	0.745014
on sc	0.559698
on sc	0.7615
on sc	0.707107
on sc	0.62385
on sc	0.444478
on sc	0.719092
on sc	0.567596
on sc	0.698106
on sc	0.390621
on sc	0.809776
on sc	0.844797
on sc	0.373664
on sc	0.524516
on sc	0.564853
on sc	0.476282
on sc	0.379254
on sc	0.797595
on sc	0.446139
on sc	0.503655
on sc	0.519758
on sc	0.381767
on sc	0.696137
on sc	0.409492
on sc	0.485071
on sc	0.499484
on sc	0.628584
on sc	0.572598
on sc	0.628587
on sc	0.441261
on sc	0.661334
on sc	0.740085
on sc	0.642806
on sc	0.54538
on sc	0.564709
on sc	0.578896
on sc	0.363913
on sc	0.453493
on sc	0.540282
on sc	0.620236
on sc	0.754586
on sc	0.340821
on sc	0.597857
on sc	0.379943
on sc	0.449222
on sc	0.441894
on sc	0.637213
on sc	0.542489
on sc	0.375421
on sc	0.49627
on sc	0.922194
on sc	0.536533
on sc	0.354098
on sc	0.611632
on sc	0.392032
on sc	0.632456
on sc	0.4159
on sc	0.686406
on sc	0.789352
on sc	0.463241
on sc	0.642024
on sc	0.743161
on sc	0.727607
on sc	0.777817
on sc	0.559885
on sc	0.733632
on sc	0.521356
on sc	0.710742
on sc	0.675
on sc	0.508987
on sc	0.866325
on sc	0.7615
on sc	0.526235
on sc	0.451754
on sc	0.465448
on sc	0.802225
on sc	0.557589
on sc	0.632456
on sc	0.555175
on sc	0.355194
on sc	0.892205
on sc	0.426132
on sc	0.611329
on sc	0.465344
on sc	0.517102
on sc	0.504684
on sc	0.44177
on sc	0.378557
on sc	0.633393
on sc	0.407657
on sc	0.711953
on sc	0.470287
on sc	0.372507
on sc	0.539796
on sc	0.60592
on sc	0.49923
on sc	0.356717
on sc	0.763347
on sc	0.34818
on sc	0.516099
on sc	0.394958
on sc	0.719218
on sc	0.792111
on sc	0.509325
on sc	0.445108
on sc	0.615199
on sc	0.673114
on sc	0.722355
on sc	0.471388
on sc	0.580872
on sc	0.348444
on sc	0.367658
on sc	0.268074
on sc	0.33855
on sc	0.394791
on sc	0.303687
on sc	0.706018
on sc	0.481621
on sc	0.83295
on sc	0.754586
on sc	0.334226
on sc	0.358902
on sc	0.745309
on sc	0.429083
on sc	0.586092
on sc	0.417585
on sc	0.372285
on sc	0.556228
on sc	0.424857
on sc	0.567617
on sc	0.534297
on sc	0.424895
on sc	0.785136
on sc	0.888218
on sc	0.538385
on sc	0.460079
on sc	0.280194
on sc	0.542105
on sc	0.657794
on sc	0.530816
on sc	0.755807
on sc	0.678823
on sc	0.549595
on sc	0.352153
on sc	0.706018
on sc	0.521649
on sc	0.575224
on sc	0.650791
on sc	0.294619
on sc	0.556617
on sc	0.526685
on sc	0.858456
on sc	0.68516
on sc	0.542326
on sc	0.519875
on sc	0.614919
on sc	0.526235
on sc	0.702247
on sc	0.588172
on sc	0.574367
on sc	0.660819
on sc	0.727825
on sc	0.603085
on sc	0.8318
on sc	0.761042
on sc	0.710742
on sc	0.398015
on sc	0.449323
on sc	0.8318
on sc	0.72878
on sc	0.742781
on sc	0.686275
on sc	0.648537
on sc	0.626099
on sc	0.883788
on sc	0.693375
on sc	0.838525
on sc	0.707107
on sc	0.575766
on sc	0.808736
on sc	0.49029
on sc	0.760767
on sc	0.85
on sc	0.488094
on sc	0.761042
on sc	0.519875
on sc	0.536656
on sc	0.632456
on sc	0.812277
on sc	0.559017
on sc	0.913812
on sc	0.508987
on sc	0.900998
on sc	0.530991
on sc	0.761042
on sc	0.539319
on sc	0.488094
on sc	0.412094
on sc	0.68516
on sc	0.740797
on sc	0.67082
on sc	0.707107
on sc	0.553399
on sc	0.619889
on sc	0.377124
on sc	0.613941
on sc	0.562226
on sc	0.691411
on sc	0.622587
on sc	0.813489
on sc	0.636396
on sc	0.508987
on sc	0.812277
on sc	0.402492
on sc	0.441261
on sc	0.459174
on sc	0.690268
on sc	0.69843
on sc	0.7269
on sc	0.710742
on sc	0.707107
on sc	0.643726
on sc	0.467888
on sc	0.584818
on sc	0.614223
on sc	0.67082
on sc	0.441726
on sc	0.768273
on sc	0.777817
on sc	0.596559
on sc	0.6
on sc	0.761042
on sc	0.585206
on sc	0.628587
on sc	0.66564
on sc	0.608229
on sc	0.650791
on sc	0.686406
on sc	0.758947
on sc	0.545705
on sc	0.657596
on sc	0.557552
on sc	0.335266
on sc	0.381242
on sc	0.619203
on sc	0.304345
on sc	0.270987
on sc	0.602838
on sc	0.397938
on sc	0.361193
on sc	0.448658
on sc	0.756634
on sc	0.581096
ot1 sc	0.680829
ot1 sc	0.348369
ot1 sc	0.280739
ot1 sc	0.340411
ot1 sc	0.27041
ot1 sc	0.264021
ot1 sc	0.315974
ot1 sc	0.456184
ot1 sc	0.548681
ot1 sc	0.686962
ot1 sc	0.293769
ot1 sc	0.439892
ot1 sc	0.394556
ot1 sc	0.322177
ot1 sc	0.340862
ot1 sc	0.698696
ot1 sc	0.497664
ot1 sc	0.613941
ot1 sc	0.308862
ot1 sc	0.454754
ot1 sc	0.469478
ot1 sc	0.62984
ot1 sc	0.463428
ot1 sc	0.836315
ot1 sc	0.708572
ot1 sc	0.592638
ot1 sc	0.541491
ot1 sc	0.508987
ot1 sc	0.515325
ot1 sc	0.579324
ot1 sc	0.848442
ot1 sc	0.606339
ot1 sc	0.406745
ot1 sc	0.363636
ot1 sc	0.420648
ot1 sc	0.354934
ot1 sc	0.549422
ot1 sc	0.701969
ot1 sc	0.535155
ot1 sc	0.515339
ot1 sc	0.558394
ot1 sc	0.878385
ot1 sc	0.627572
ot1 sc	0.493601
ot1 sc	0.457792
ot1 sc	0.460413
ot1 sc	0.366397
ot1 sc	0.459068
ot1 sc	0.296799
ot1 sc	0.708155
ot1 sc	0.408984
ot1 sc	0.667491
ot1 sc	0.297509
ot1 sc	0.519728
ot1 sc	0.657384
ot1 sc	0.3661
ot1 sc	0.477697
ot1 sc	0.590319
ot1 sc	0.366235
ot1 sc	0.668869
ot1 sc	0.314753
ot1 sc	0.646762
ot1 sc	0.335569
ot1 sc	0.433961
ot1 sc	0.702863
ot1 sc	0.49764
ot1 sc	0.459122
ot1 sc	0.675454
ot1 sc	0.546268
ot1 sc	0.735215
ot1 sc	0.478913
ot1 sc	0.845771
ot1 sc	0.883788
ot1 sc	0.458088
ot1 sc	0.886675
ot1 sc	0.623892
ot1 sc	0.310924
ot1 sc	0.421898
ot1 sc	0.345865
ot1 sc	0.437722
ot1 sc	0.684257
ot1 sc	0.610784
ot1 sc	0.686406
ot1 sc	0.69694
ot1 sc	0.830455
ot1 sc	0.609208
ot1 sc	0.736352
ot1 sc	0.788241
ot1 sc	0.427522
ot1 sc	0.513469
ot1 sc	0.497253
ot1 sc	0.401847
ot1 sc	0.795751
ot1 sc	0.533962
ot1 sc	0.469396
ot1 sc	0.490289
ot1 sc	0.470411
ot1 sc	0.500741
ot1 sc	0.89244
ot1 sc	0.493197
ot1 sc	0.633568
ot1 sc	0.393231
ot1 sc	0.429389
ot1 sc	0.565569
ot1 sc	0.361495
ot1 sc	0.845782
ot1 sc	0.499235
ot1 sc	0.416317
ot1 sc	0.517932
ot1 sc	0.486471
ot1 sc	0.513551
ot1 sc	0.321671
ot1 sc	0.347996
ot1 sc	0.345145
ot1 sc	0.574049
ot1 sc	0.609243
ot1 sc	0.348187
ot1 sc	0.368364
ot1 sc	0.607072
ot1 sc	0.508888
ot1 sc	0.900686
ot1 sc	0.629858
ot1 sc	0.649844
ot1 sc	0.691781
ot1 sc	0.514216
ot1 sc	0.311338
ot1 sc	0.545869
ot1 sc	0.820244
ot1 sc	0.593214
ot1 sc	0.51733
ot1 sc	0.314522
ot1 sc	0.395103
ot1 sc	0.505025
ot1 sc	0.467979
ot1 sc	0.439961
ot1 sc	0.585491
ot1 sc	0.573121
ot1 sc	0.63693
ot1 sc	0.571064
ot1 sc	0.398198
ot1 sc	0.229334
ot1 sc	0.514513
ot1 sc	0.474124
ot1 sc	0.696596
ot1 sc	0.544674
ot1 sc	0.497015
ot1 sc	0.856774
ot1 sc	0.579429
ot1 sc	0.597857
ot1 sc	0.618065
ot1 sc	0.677199
ot1 sc	0.589101
ot1 sc	0.296681
ot1 sc	0.574075
ot1 sc	0.337436
ot1 sc	0.637213
ot1 sc	0.301005
ot1 sc	0.507583
ot1 sc	0.377531
ot1 sc	0.493881
ot1 sc	0.549285
ot1 sc	0.482542
ot1 sc	0.606262
ot1 sc	0.349345
ot1 sc	0.337899
ot1 sc	0.657115
ot1 sc	0.464998
ot1 sc	0.612414
ot1 sc	0.570521
ot1 sc	0.514024
ot1 sc	0.601407
ot1 sc	0.790066
ot1 sc	0.679775
ot1 sc	0.748701
ot1 sc	0.583247
ot1 sc	0.323969
ot1 sc	0.584705
ot1 sc	0.5302
ot1 sc	0.53273
ot1 sc	0.363163
ot1 sc	0.414531
ot1 sc	0.579766
ot1 sc	0.44484
ot1 sc	0.597982
ot1 sc	0.633238
ot1 sc	0.845775
ot1 sc	0.3733
ot1 sc	0.451451
ot1 sc	0.467455
ot1 sc	0.537712
ot1 sc	0.445851
ot1 sc	0.553326
ot1 sc	0.378835
ot1 sc	0.466073
ot1 sc	0.592464
ot1 sc	0.458496
ot1 sc	0.735391
ot1 sc	0.701646
ot1 sc	0.412242
ot1 sc	0.497778
ot1 sc	0.610784
ot1 sc	0.519875
ot1 sc	0.774329
ot1 sc	0.693375
ot1 sc	0.407411
ot1 sc	0.728464
ot1 sc	0.570088
ot1 sc	0.68
ot1 sc	0.564684
ot1 sc	0.848528
ot1 sc	0.708572
ot1 sc	0.885438
ot1 sc	0.695701
ot1 sc	0.598233
ot1 sc	0.660819
ot1 sc	0.485071
ot1 sc	0.559885
ot1 sc	0.60351
ot1 sc	0.656205
ot1 sc	0.571015
ot1 sc	0.523016
ot1 sc	0.677577
ot1 sc	0.594737
ot1 sc	0.599625
ot1 sc	0.626368
ot1 sc	0.489441
ot1 sc	0.517433
ot1 sc	0.460317
ot1 sc	0.58722
ot1 sc	0.481325
ot1 sc	0.526235
ot1 sc	0.586681
ot1 sc	0.561501
ot1 sc	0.542105
ot1 sc	0.631471
ot1 sc	0.756823
ot1 sc	0.441261
ot1 sc	0.491436
ot1 sc	0.690294
ot1 sc	0.447214
ot1 sc	0.782727
ot1 sc	0.584479
ot1 sc	0.76348
ot1 sc	0.498273
ot1 sc	0.424264
ot1 sc	0.695141
ot1 sc	0.659975
ot1 sc	0.678823
ot1 sc	0.619779
ot1 sc	0.485071
ot1 sc	0.518545
ot1 sc	0.690294
ot1 sc	0.635705
ot1 sc	0.508193
ot1 sc	0.530991
ot1 sc	0.483619
ot1 sc	0.73994
ot1 sc	0.575396
ot1 sc	0.649934
ot1 sc	0.632456
ot1 sc	0.707107
ot1 sc	0.742781
ot1 sc	0.599625
ot1 sc	0.811279
ot1 sc	0.571574
ot1 sc	0.570782
ot1 sc	0.496139
ot1 sc	0.824163
ot1 sc	0.565685
ot1 sc	0.5903
ot1 sc	0.683486
ot1 sc	0.670478
ot1 sc	0.75
ot1 sc	0.485899
ot1 sc	0.691411
ot1 sc	0.577945
ot1 sc	0.576035
ot1 sc	0.657794
ot1 sc	0.563536
ot1 sc	0.546999
ot1 sc	0.585206
ot1 sc	0.824163
ot1 sc	0.581318
ot1 sc	0.644157
ot1 sc	0.622587
ot1 sc	0.716726
ot1 sc	0.713477
ot1 sc	0.598321
ot1 sc	0.570953
ot1 sc	0.8318
ot1 sc	0.702247
ot1 sc	0.702247
ot1 sc	0.691411
ot1 sc	0.579751
ot1 sc	0.579751
ot1 sc	0.674579
ot1 sc	0.509117
ot1 sc	0.549442
ot1 sc	0.529621
ot1 sc	0.660819
ot1 sc	0.458079
ot1 sc	0.65372
ot1 sc	0.508987
ot1 sc	0.594737
ot1 sc	0.642024
ot1 sc	0.824163
ot1 sc	0.602213
ot1 sc	0.594737
ot1 sc	0.485071
ot1 sc	0.618417
ot1 sc	0.574696
ot1 sc	0.526235
ot1 sc	0.888957
ot1 sc	0.507673
ot1 sc	0.741999
ot1 sc	0.785359
ot1 sc	0.735391
ot1 sc	0.695924
ot1 sc	0.705431
ot1 sc	0.431644
ot1 sc	0.594378
ot1 sc	0.541041
ot1 sc	0.694862
ot1 sc	0.83957
ot1 sc	0.505076
ot1 sc	0.43195
ot1 sc	0.432901
ot1 sc	0.559885
ot1 sc	0.567873
ot1 sc	0.293173
ot1 sc	0.301478
ot1 sc	0.634498
ot1 sc	0.462817
ot1 sc	0.527902
ot1 sc	0.337652
ot1 sc	0.381406
ot1 sc	0.608229
ot1 sc	0.493197
ot1 sc	0.4159
ot1 sc	0.401822
ot1 sc	0.809776
ot1 sc	0.465196
ot1 sc	0.852941
ot1 sc	0.435427
ot1 sc	0.642529
ot1 sc	0.717011
ot1 sc	0.494586
ot1 sc	0.403258
ot1 sc	0.559885
ot1 sc	0.607376
ot1 sc	0.503453
ot1 sc	0.255655
ot1 sc	0.531119
ot1 sc	0.531457
ot1 sc	0.559603
ot1 sc	0.416203
ot1 sc	0.556011
ot1 sc	0.353328
ot1 sc	0.450158
ot1 sc	0.445309
ot1 sc	0.369231
ot1 sc	0.53732
ot1 sc	0.474045
ot1 sc	0.458496
ot1 sc	0.542129
ot1 sc	0.432762
ot1 sc	0.608229
ot1 sc	0.572708
ot1 sc	0.305085
ot1 sc	0.462244
ot1 sc	0.535508
ot1 sc	0.582686
ot1 sc	0.581318
ot1 sc	0.394976
ot1 sc	0.579324
ot1 sc	0.561125
ot1 sc	0.571348
ot1 sc	0.578858
ot1 sc	0.373139
ot1 sc	0.497
ot1 sc	0.387046
ot1 sc	0.433333
ot1 sc	0.467837
ot1 sc	0.481664
ot1 sc	0.77246
ot1 sc	0.592917
ot1 sc	0.346946
ot1 sc	0.683331
ot1 sc	0.385343
ot1 sc	0.314305
ot1 sc	0.512473
ot1 sc	0.429101
ot1 sc	0.449226
ot1 sc	0.442328
ot1 sc	0.566496
ot1 sc	0.71107
ot1 sc	0.406517
ot1 sc	0.27709
ot1 sc	0.438894
ot1 sc	0.272911
ot1 sc	0.564279
ot1 sc	0.332423
ot1 sc	0.466667
ot1 sc	0.488094
ot1 sc	0.574338
ot1 sc	0.649934
ot1 sc	0.60351
ot1 sc	0.701646
ot1 sc	0.685714
ot1 sc	0.555332
ot1 sc	0.574696
ot1 sc	0.618417
ot1 sc	0.485905
ot1 sc	0.535373
ot1 sc	0.402492
ot1 sc	0.599696
ot1 sc	0.378536
ot1 sc	0.435089
ot1 sc	0.519778
ot1 sc	0.606933
ot1 sc	0.639789
ot1 sc	0.453234
ot1 sc	0.489655
ot1 sc	0.534913
ot1 sc	0.787337
ot1 sc	0.420288
ot1 sc	0.504754
ot1 sc	0.390728
ot1 sc	0.426322
ot1 sc	0.459392
ot1 sc	0.36345
ot1 sc	0.377124
ot1 sc	0.528853
ot1 sc	0.438599
ot1 sc	0.665516
ot1 sc	0.572399
ot1 sc	0.471242
ot1 sc	0.461576
ot1 sc	0.383042
ot1 sc	0.482737
ot1 sc	0.735436
ot1 sc	0.599627
ot1 sc	0.634147
ot1 sc	0.423321
ot1 sc	0.382399
ot1 sc	0.582317
ot1 sc	0.638696
ot1 sc	0.327693
ot1 sc	0.599168
ot1 sc	0.513469
ot1 sc	0.886318
ot1 sc	0.426001
ot1 sc	0.331952
ot1 sc	0.664671
ot1 sc	0.373139
ot1 sc	0.481363
ot1 sc	0.613349
ot1 sc	0.601228
ot1 sc	0.498653
ot1 sc	0.727607
ot1 sc	0.303687
ot1 sc	0.454522
ot1 sc	0.481739
ot1 sc	0.473736
ot1 sc	0.685994
ot1 sc	0.418466
ot1 sc	0.532141
ot1 sc	0.375488
ot1 sc	0.551502
ot1 sc	0.359297
ot1 sc	0.40055
ot1 sc	0.429917
ot1 sc	0.654139
ot1 sc	0.387959
ot1 sc	0.456699
ot2 sc	0.334777
ot2 sc	0.675725
ot2 sc	0.522976
ot2 sc	0.36193
ot2 sc	0.620174
ot2 sc	0.599625
ot2 sc	0.602168
ot2 sc	0.631962
ot2 sc	0.55244
ot2 sc	0.4
ot2 sc	0.336593
ot2 sc	0.712515
ot2 sc	0.610784
ot2 sc	0.58728
ot2 sc	0.363803
ot2 sc	0.499406
ot2 sc	0.837404
ot2 sc	0.561504
ot2 sc	0.4743
ot2 sc	0.411597
ot2 sc	0.710742
ot2 sc	0.7
ot2 sc	0.692308
ot2 sc	0.549442
ot2 sc	0.762471
ot2 sc	0.561405
ot2 sc	0.463241
ot2 sc	0.379008
ot2 sc	0.322581
ot2 sc	0.455356
ot2 sc	0.605301
ot2 sc	0.533904
ot2 sc	0.773932
ot2 sc	0.632456
ot2 sc	0.596559
ot2 sc	0.674579
ot2 sc	0.628587
ot2 sc	0.64501
ot2 sc	0.655832
ot2 sc	0.690773
ot2 sc	0.681533
ot2 sc	0.383111
ot2 sc	0.671429
ot2 sc	0.905709
ot2 sc	0.461644
ot2 sc	0.371906
ot2 sc	0.365683
ot2 sc	0.595726
ot2 sc	0.44818
ot2 sc	0.431244
ot2 sc	0.334264
ot2 sc	0.410997
ot2 sc	0.585206
ot2 sc	0.735215
ot2 sc	0.559885
ot2 sc	0.488111
ot2 sc	0.488094
ot2 sc	0.549442
ot2 sc	0.760286
ot2 sc	0.632456
ot2 sc	0.519875
ot2 sc	0.724947
ot2 sc	0.740797
ot2 sc	0.579751
ot2 sc	0.650791
ot2 sc	0.682191
ot2 sc	0.663477
ot2 sc	0.789352
ot2 sc	0.659975
ot2 sc	0.432246
ot2 sc	0.637377
ot2 sc	0.57061
ot2 sc	0.726722
ot2 sc	0.594564
ot2 sc	0.539319
ot2 sc	0.362143
ot2 sc	0.808452
ot2 sc	0.687165
ot2 sc	0.471405
ot2 sc	0.613941
ot2 sc	0.654271
ot2 sc	0.67082
ot2 sc	0.715542
ot2 sc	0.637377
ot2 sc	0.749919
ot2 sc	0.728464
ot2 sc	0.726722
ot2 sc	0.637202
ot2 sc	0.467888
ot2 sc	0.574696
ot2 sc	0.532152
ot2 sc	0.610784
ot2 sc	0.735215
ot2 sc	0.574696
ot2 sc	0.696526
ot2 sc	0.493865
ot2 sc	0.664364
ot2 sc	0.565916
ot2 sc	0.684257
ot2 sc	0.49029
ot2 sc	0.559885
ot2 sc	0.441261
ot2 sc	0.705608
ot2 sc	0.513729
ot2 sc	0.579751
ot2 sc	0.632456
ot2 sc	0.795412
ot2 sc	0.761899
ot2 sc	0.643726
ot2 sc	0.463241
ot2 sc	0.559885
ot2 sc	0.56921
ot2 sc	0.573282
ot2 sc	0.610784
ot2 sc	0.666973
ot2 sc	0.650791
ot2 sc	0.582686
ot2 sc	0.56921
ot2 sc	0.362143
ot2 sc	0.606756
ot2 sc	0.377124
ot2 sc	0.558156
ot2 sc	0.507673
ot2 sc	0.726722
ot2 sc	0.690268
ot2 sc	0.392232
ot2 sc	0.666973
ot2 sc	0.370593
ot2 sc	0.691411
ot2 sc	0.522976
ot2 sc	0.336811
ot2 sc	0.728959
ot2 sc	0.406926
ot2 sc	0.768273
ot2 sc	0.545705
ot2 sc	0.490844
ot2 sc	0.713477
ot2 sc	0.845771
ot2 sc	0.650791
ot2 sc	0.428687
ot2 sc	0.52081
ot2 sc	0.364479
ot2 sc	0.769207
ot2 sc	0.556627
ot2 sc	0.4607
ot2 sc	0.588348
ot2 sc	0.696358
ot2 sc	0.639137
ot2 sc	0.760263
ot2 sc	0.565685
ot2 sc	0.695701
ot2 sc	0.552158
ot2 sc	0.618123
ot2 sc	0.605406
ot2 sc	0.714286
ot2 sc	0.509902
ot2 sc	0.616882
ot2 sc	0.602213
ot2 sc	0.794096
ot2 sc	0.442969
ot2 sc	0.372104
ot2 sc	0.564333
ot2 sc	0.702247
ot2 sc	0.762484
ot2 sc	0.332423
ot2 sc	0.70264
ot2 sc	0.430982
ot2 sc	0.492027
ot2 sc	0.534913
ot2 sc	0.349215
ot2 sc	0.59743
ot2 sc	0.457086
ot2 sc	0.421488
ot2 sc	0.339294
ot2 sc	0.874775
ot2 sc	0.612839
ot2 sc	0.744208
ot2 sc	0.377717
ot2 sc	0.362689
ot2 sc	0.620174
ot2 sc	0.459073
ot2 sc	0.338391
ot2 sc	0.425259
ot2 sc	0.547623
ot2 sc	0.81164
ot2 sc	0.480196
ot2 sc	0.736959
ot2 sc	0.588708
ot2 sc	0.691411
ot2 sc	0.325688
ot2 sc	0.615821
ot2 sc	0.564971
ot2 sc	0.509565
ot2 sc	0.719905
ot2 sc	0.694862
ot2 sc	0.78751
ot2 sc	0.601657
ot2 sc	0.824163
ot2 sc	0.588172
ot2 sc	0.717958
ot2 sc	0.594803
ot2 sc	0.60351
ot2 sc	0.570088
ot2 sc	0.360819
ot2 sc	0.436935
ot2 sc	0.409264
ot2 sc	0.493049
ot2 sc	0.382973
ot2 sc	0.4
ot2 sc	0.49522
ot2 sc	0.833205
ot2 sc	0.580971
ot2 sc	0.629317
ot2 sc	0.393711
ot2 sc	0.37824
ot2 sc	0.543671
ot2 sc	0.645556
ot2 sc	0.331455
ot2 sc	0.393755
ot2 sc	0.711512
ot2 sc	0.304951
ot2 sc	0.513018
ot2 sc	0.500504
ot2 sc	0.517102

## Sheet: Ext Data Fig. 3i
sample_type	feret_ratio
on sc	0.635614
on sc	0.819721
on sc	0.674158
on sc	0.732817
on sc	0.663113
on sc	0.699694
on sc	0.574437
on sc	0.725948
on sc	0.766313
on sc	0.732759
on sc	0.605139
on sc	0.705727
on sc	0.567446
on sc	0.49593
on sc	0.732448
on sc	0.528225
on sc	0.635687
on sc	0.674187
on sc	0.797491
on sc	0.617483
on sc	0.818759
on sc	0.730657
on sc	0.667823
on sc	0.829722
on sc	0.538115
on sc	0.748378
on sc	0.839892
on sc	0.820375
on sc	0.595264
on sc	0.742582
on sc	0.715506
on sc	0.652931
on sc	0.626063
on sc	0.786547
on sc	0.869626
on sc	0.661984
on sc	0.73761
on sc	0.719312
on sc	0.619507
on sc	0.459944
on sc	0.733903
on sc	0.583582
on sc	0.622992
on sc	0.679521
on sc	0.507629
on sc	0.65428
on sc	0.676625
on sc	0.836918
on sc	0.60539
on sc	0.715408
on sc	0.641751
on sc	0.746583
on sc	0.593365
on sc	0.597583
on sc	0.695152
on sc	0.570152
on sc	0.782084
on sc	0.523919
on sc	0.646211
on sc	0.666594
on sc	0.760995
on sc	0.537084
on sc	0.57881
on sc	0.825902
on sc	0.69462
on sc	0.615077
on sc	0.894148
on sc	0.51924
on sc	0.516723
on sc	0.783164
on sc	0.683187
on sc	0.798768
on sc	0.533578
on sc	0.757214
on sc	0.744845
on sc	0.538138
on sc	0.649893
on sc	0.656532
on sc	0.619516
on sc	0.661871
on sc	0.683353
on sc	0.60539
on sc	0.611971
on sc	0.768922
on sc	0.439993
on sc	0.595913
on sc	0.766847
on sc	0.48845
on sc	0.646162
on sc	0.564654
on sc	0.796333
on sc	0.722261
on sc	0.75307
on sc	0.626182
on sc	0.569466
on sc	0.618207
on sc	0.505069
on sc	0.700309
on sc	0.6799
on sc	0.675725
on sc	0.719092
on sc	0.713691
on sc	0.624038
on sc	0.698185
on sc	0.824621
on sc	0.609016
on sc	0.567397
on sc	0.618736
on sc	0.683515
on sc	0.661356
on sc	0.58434
on sc	0.72878
on sc	0.568695
on sc	0.690268
on sc	0.774961
on sc	0.727825
on sc	0.766965
on sc	0.742462
on sc	0.881612
on sc	0.451869
on sc	0.680247
on sc	0.6862
on sc	0.844272
on sc	0.597927
on sc	0.790569
on sc	0.659966
on sc	0.456882
on sc	0.504424
ot1 sc	0.895389
ot1 sc	0.651578
ot1 sc	0.747222
ot1 sc	0.795701
ot1 sc	0.789352
ot1 sc	0.59919
ot1 sc	0.87623
ot1 sc	0.743568
ot1 sc	0.760286
ot1 sc	0.760075
ot1 sc	0.882899
ot1 sc	0.84
ot1 sc	0.628479
ot1 sc	0.625046
ot1 sc	0.660522
ot1 sc	0.868147
ot1 sc	0.872215
ot1 sc	0.517555
ot1 sc	0.546071
ot1 sc	0.614636
ot1 sc	0.666717
ot1 sc	0.587914
ot1 sc	0.703074
ot1 sc	0.681534
ot1 sc	0.860004
ot1 sc	0.739594
ot1 sc	0.81702
ot1 sc	0.729756
ot1 sc	0.755483
ot1 sc	0.695095
ot1 sc	0.5317
ot1 sc	0.742326
ot1 sc	0.751329
ot1 sc	0.5602
ot1 sc	0.475881
ot1 sc	0.735215
ot1 sc	0.808608
ot1 sc	0.632423
ot1 sc	0.722185
ot1 sc	0.762713
ot1 sc	0.639928
ot1 sc	0.808452
ot1 sc	0.570478
ot1 sc	0.712
ot1 sc	0.490579
ot1 sc	0.851771
ot2 sc	0.786772
ot2 sc	0.671217
ot2 sc	0.644967
ot2 sc	0.737194
ot2 sc	0.68606
ot2 sc	0.846388
ot2 sc	0.653397
ot2 sc	0.893749
ot2 sc	0.753295
ot2 sc	0.779604
ot2 sc	0.769231
ot2 sc	0.796332
ot2 sc	0.64383
ot2 sc	0.843795
ot2 sc	0.905329
ot2 sc	0.723102
ot2 sc	0.703564
ot2 sc	0.691524
ot2 sc	0.636703
ot2 sc	0.855664
ot2 sc	0.761577
ot2 sc	0.7292
ot2 sc	0.708717
ot2 sc	0.795256
ot2 sc	0.705893
ot2 sc	0.637438
ot2 sc	0.598321
ot2 sc	0.728799
ot2 sc	0.746238
ot2 sc	0.72843
ot2 sc	0.695906
ot2 sc	0.733256
ot2 sc	0.742781
ot2 sc	0.656628
ot2 sc	0.77658
ot2 sc	0.75313
ot2 sc	0.694862
ot2 sc	0.627463
ot2 sc	0.706377
ot2 sc	0.586195
ot2 sc	0.646028
ot2 sc	0.710742
ot2 sc	0.874475
ot2 sc	0.801388
ot2 sc	0.706519
ot2 sc	0.536514
ot2 sc	0.672233
ot2 sc	0.745014
ot2 sc	0.848875
ot2 sc	0.846901
ot2 sc	0.368105
ot2 sc	0.840042
ot2 sc	0.892844
ot2 sc	0.838121
ot2 sc	0.577243
ot2 sc	0.824163

## Sheet: Ext Data Fig. 3j
sample_type	min_feret
on rel	10.2878
on rel	8.58939
on rel	8.3444
on rel	8.20312
on rel	6.33788
on rel	8.12322
on rel	11.1867
on rel	8.28641
on rel	8.61302
on rel	8.30924
on rel	12.3047
on rel	11.6061
on rel	8.73464
on rel	7.8125
on rel	10.358
on rel	8.28641
on rel	9.76562
on rel	9.5733
on rel	8.78906
on rel	8.28641
on rel	7.8125
on rel	11.0485
on rel	11.0485
on rel	8.97694
on rel	11.7188
on rel	11.0485
on rel	6.21481
on rel	8.12549
on rel	6.83594
on rel	11.5459
on rel	5.24197
on rel	10.655
on rel	11.9435
on rel	8.20312
on rel	5.80049
on rel	12.4215
on rel	6.75422
on rel	11.5934
on rel	11.0774
on rel	9.25704
on rel	10.2129
on rel	8.69507
on rel	10.7366
on rel	8.49357
on rel	10.56
on rel	7.78535
on rel	10.4006
on rel	10.2538
on rel	8.51824
on rel	11.8389
on rel	9.27946
on rel	11.7086
on rel	11.7029
on rel	9.32221
on rel	7.64092
on rel	8.70073
on rel	9.0882
on rel	11.1867
on rel	12.0153
on rel	12.3047
on rel	9.21636
on rel	12.4296
on rel	12.8906
on rel	11.601
on rel	12.3507
on rel	9.94369
on rel	10.7723
on rel	12.3158
on rel	10.9381
on rel	11.601
on rel	11.7188
on rel	11.488
on rel	12.8906
on rel	11.601
on rel	12.0153
on rel	11.2267
on rel	10.2195
on rel	12.8439
on rel	12.0153
on rel	9.69545
on rel	12.0153
on rel	8.12322
on rel	14.4953
on rel	12.8439
on rel	11.7188
on rel	12.7611
on rel	6.42197
on rel	9.95406
on rel	11.782
on rel	11.7188
on rel	6.65993
on rel	10.7723
on rel	11.1367
on rel	11.1328
on rel	12.8439
on rel	11.1328
on rel	11.1867
on rel	10.7723
on rel	13.4766
on rel	11.7188
on rel	12.7196
on rel	12.0153
on rel	12.8906
on rel	13.1353
on rel	12.4296
on rel	11.0156
on rel	9.11505
on rel	11.4385
on rel	11.1867
on rel	13.6726
on rel	9.96094
on rel	11.488
on rel	9.52937
on rel	10.2195
on rel	11.8585
on rel	10.9321
on rel	12.8439
on rel	11.7188
on rel	13.2583
on rel	13.4766
on rel	9.9144
on rel	10.5469
on rel	11.1867
on rel	11.1328
on rel	10.358
on rel	10.358
on rel	11.0485
on rel	9.5733
on rel	9.66748
on rel	10.358
on rel	8.78906
on rel	9.66748
on rel	11.0485
on rel	10.9375
on rel	8.28641
on rel	11.0485
on rel	10.7422
on rel	11.0485
on rel	9.76562
on rel	8.28641
on rel	11.0485
on rel	10.358
on rel	11.7391
on rel	9.66748
on rel	9.66748
on rel	8.97694
on rel	11.0485
on rel	11.0485
on rel	11.7188
on rel	10.358
on rel	10.358
on rel	8.29791
on rel	11.7188
on rel	9.88212
on rel	10.358
on rel	8.97694
on rel	8.28641
on rel	11.0485
on rel	10.358
on rel	11.0485
on rel	8.28641
on rel	10.358
on rel	11.0485
on rel	10.7422
on rel	11.7391
on rel	10.7422
on rel	10.1834
on rel	7.91016
on rel	12.4215
on rel	12.2967
on rel	8.78335
on rel	6.66622
on rel	12.8822
on rel	7.74853
on rel	8.50347
on rel	9.96094
on rel	9.11505
on rel	8.80139
on rel	7.7446
on rel	12.0538
on rel	11.6531
on rel	8.28641
on rel	9.375
on rel	8.90933
on rel	11.601
on rel	7.04101
on rel	11.3763
on rel	9.99435
on rel	11.3524
on rel	10.036
on rel	8.51824
on rel	11.6312
on rel	9.13881
on rel	9.375
on rel	11.0725
on rel	5.80049
on rel	10.4454
on rel	11.601
on rel	9.96094
on rel	11.7188
on rel	11.0056
on rel	11.1026
on rel	8.70073
on rel	10.358
on rel	8.10555
on rel	9.9131
on rel	11.1328
on rel	11.9922
on rel	11.7188
on rel	11.4571
on rel	11.0485
on rel	12.4296
on rel	11.7391
on rel	12.4296
on rel	10.7422
on rel	13.102
on rel	11.7188
on rel	12.6953
on rel	9.66748
on rel	13.1201
on rel	12.4296
on rel	10.7422
on rel	11.0485
on rel	11.7391
on rel	11.7188
on rel	12.4296
on rel	12.4296
on rel	12.4296
on rel	11.0485
on rel	8.73464
on rel	11.7391
on rel	11.0485
on rel	12.4296
on rel	12.6953
on rel	13.1201
on rel	9.66748
on rel	12.6953
on rel	11.7188
on rel	11.7188
on rel	12.4296
on rel	12.2285
on rel	11.0485
on rel	11.7391
on rel	9.25574
on rel	12.5531
on rel	12.6953
on rel	11.0485
on rel	13.1201
on rel	9.66748
on rel	12.3526
on rel	12.4296
on rel	11.7391
on rel	12.6652
on rel	11.7391
on rel	11.0485
on rel	10.7422
on rel	10.358
on rel	11.7918
on rel	10.358
on rel	11.0485
on rel	11.0485
on rel	11.355
on rel	11.7188
on rel	11.0485
on rel	13.102
on rel	11.7391
on rel	9.76562
on rel	10.9183
on rel	11.7391
on rel	11.7188
on rel	11.7188
on rel	13.5005
on rel	11.7188
on rel	11.7391
on rel	11.7188
on rel	11.7391
on rel	12.6615
on rel	10.0214
on rel	10.4998
on rel	13.1201
on rel	11.7391
on rel	13.6719
on rel	9.6081
on rel	10.358
on rel	11.7391
on rel	11.7391
on rel	13.8107
on rel	12.0438
on rel	11.7918
on rel	11.0485
on rel	11.6465
on rel	11.7391
on rel	12.4296
on rel	11.2132
on rel	7.66493
on rel	10.358
on rel	5.97534
on rel	11.601
on rel	10.4544
on rel	11.601
on rel	5.73444
on rel	4.6875
on rel	11.7188
on rel	7.61719
on rel	11.601
on rel	10.7723
on rel	11.601
on rel	9.13969
on rel	8.70073
on rel	11.1867
on rel	10.3741
on rel	11.488
on rel	9.92003
on rel	8.665
on rel	9.72771
on rel	7.87209
on rel	8.27381
on rel	8.78906
on rel	7.3371
on rel	8.70073
on rel	7.53986
on rel	11.601
on rel	11.7918
on rel	11.6347
on rel	10.3513
on rel	9.1496
on rel	12.4215
on rel	11.1794
on rel	9.36891
on rel	9.10912
on rel	11.9295
on rel	10.9095
on rel	9.375
on rel	10.6258
on rel	5.67383
on rel	9.95749
on rel	11.601
on rel	10.1563
on rel	11.7188
on rel	11.0056
on rel	11.0056
on rel	8.28641
on rel	10.358
on rel	7.63954
on rel	9.49219
on rel	11.1328
on rel	11.601
on rel	11.1328
on rel	12.1586
on rel	8.64167
on rel	9.47454
on rel	10.967
on rel	11.1256
on rel	7.61224
on rel	10.1843
on rel	11.7111
on rel	11.5934
on rel	9.10912
on rel	11.1256
on rel	10.1963
on rel	10.54
on rel	9.50099
on rel	10.4748
on rel	11.5934
on rel	11.1256
on rel	9.95446
on rel	11.5934
on rel	10.3513
on rel	10.3939
on rel	12.2967
on rel	10.3513
on rel	8.08594
on rel	9.07803
on rel	11.1328
on rel	9.94369
on rel	11.1328
on rel	10.7422
on rel	6.83594
on rel	8.97694
on rel	12.4296
on rel	10.4215
on rel	10.358
on rel	8.97694
on rel	8.97694
on rel	11.7391
on rel	10.7422
on rel	12.1882
on rel	10.358
on rel	9.76562
on rel	10.7422
on rel	11.0485
on rel	10.358
on rel	8.97694
on rel	9.66748
on rel	12.4296
on rel	8.28641
on rel	11.7188
on rel	11.7391
on rel	9.66748
on rel	11.355
on rel	11.0485
on rel	9.17137
on rel	9.76562
on rel	11.0485
on rel	9.5733
on rel	8.78906
on rel	10.358
on rel	9.76562
on rel	10.0448
on rel	11.4629
on rel	11.2382
on rel	11.7188
on rel	11.7391
on rel	11.0485
on rel	10.358
on rel	8.78906
on rel	9.76562
on rel	11.7188
on rel	8.76349
on rel	10.7422
on rel	8.97694
on rel	8.97694
on rel	11.0485
on rel	10.358
on rel	8.97694
on rel	8.28641
on rel	10.358
on rel	11.0485
on rel	8.28641
on rel	11.7391
on rel	10.358
on rel	8.28641
on rel	11.7391
on rel	10.0448
on rel	12.4296
on rel	10.358
on rel	9.375
on rel	10.834
on rel	12.6615
on rel	11.7391
on rel	10.0448
on rel	11.7188
on rel	6.98771
on rel	8.28641
on rel	10.4816
on rel	8.97694
on rel	11.7188
on rel	8.78906
on rel	11.7188
on rel	7.42444
on rel	9.66748
on rel	10.0448
on rel	11.7391
on rel	9.66748
on rel	12.4296
on rel	6.83594
on rel	10.358
on rel	7.59587
on rel	11.7188
on rel	9.76562
on rel	10.7422
on rel	9.47974
on rel	10.7422
on rel	10.8086
on rel	8.78906
on rel	11.7391
on rel	11.7188
on rel	9.7109
on rel	10.358
on rel	11.7391
on rel	11.7188
on rel	10.7422
on rel	10.7422
on rel	7.41159
on rel	10.4215
on rel	9.25316
on rel	8.28641
on rel	6.90534
on rel	11.4877
on rel	8.78335
on rel	9.75536
on rel	6.62482
on rel	9.55732
on rel	12.0075
on rel	8.19779
on rel	12.3078
on rel	12.0075
on rel	10.6995
on rel	8.95298
on rel	9.52937
on rel	8.78906
on rel	11.601
on rel	10.5542
on rel	7.78535
on rel	11.347
on rel	8.78906
on rel	7.03125
on rel	9.9131
on rel	7.78217
on rel	11.601
on rel	11.601
on rel	9.66961
on rel	10.358
on rel	9.9131
on rel	11.0485
on rel	10.358
on rel	9.76562
on rel	11.7391
on rel	12.6953
on rel	10.0448
on rel	10.4816
on rel	10.7422
on rel	10.7422
on rel	8.97694
on rel	11.7188
on rel	11.0485
on rel	8.97694
on rel	10.358
on rel	11.0485
on rel	11.0485
on rel	10.7422
on rel	11.7188
on rel	10.7251
on rel	10.4816
on rel	11.7188
on rel	11.0485
on rel	8.97694
on rel	9.10912
on rel	9.10912
on rel	7.94566
on rel	10.54
on rel	12.2967
on rel	9.89774
on rel	11.8219
on rel	8.67586
on rel	5.82654
on rel	10.7468
on rel	11.1328
on rel	11.7188
on rel	10.358
on rel	11.7188
on rel	12.0153
on rel	9.96094
on rel	9.11505
on rel	11.601
on rel	8.78906
on rel	9.6468
on rel	11.601
on rel	7.03125
on rel	5.48902
on rel	9.44978
on rel	10.1953
on rel	9.2372
on rel	12.0153
on rel	10.0448
on rel	10.3421
on rel	10.7422
on rel	10.358
on rel	9.47405
on rel	9.66748
on rel	10.358
on rel	11.0485
on rel	8.28641
on rel	8.78906
on rel	10.358
on rel	10.9375
on rel	10.9726
on rel	10.7422
on rel	10.7422
on rel	9.76562
on rel	10.358
on rel	11.7391
on rel	10.358
on rel	11.7391
on rel	10.358
on rel	11.7391
on rel	9.66748
on rel	8.97694
on rel	11.6827
on rel	8.93804
on rel	10.358
on rel	10.7251
on rel	10.358
on rel	9.76562
on rel	10.7422
on rel	9.6081
on rel	10.2745
on rel	10.358
on rel	11.7391
on rel	8.95567
on rel	9.66748
on rel	11.6465
on rel	9.76562
on rel	10.358
on rel	10.7422
on rel	11.7188
on rel	11.0485
on rel	10.358
on rel	9.66748
on rel	10.358
on rel	9.45583
on rel	9.57598
on rel	10.358
on rel	9.66748
on rel	7.8125
on rel	11.7188
on rel	11.7188
on rel	10.1909
on rel	9.76562
on rel	10.0448
on rel	10.358
on rel	10.2923
on rel	8.78906
on rel	7.7062
on rel	6.83594
on rel	9.79231
on rel	9.66748
on rel	9.76562
on rel	11.7391
on rel	12.4296
on rel	11.7188
on rel	11.6465
on rel	11.7391
on rel	11.7391
on rel	9.66748
on rel	10.0448
on rel	10.7422
on rel	10.7422
on rel	10.358
on rel	11.7188
on rel	10.358
on rel	9.66748
on rel	10.7422
on rel	8.78906
on rel	9.66748
on rel	9.66748
on rel	9.66748
on rel	10.358
on rel	10.1909
on rel	11.6465
on rel	8.97694
on rel	11.7391
on rel	9.76562
on rel	11.7188
on rel	8.78906
on rel	12.4296
on rel	10.358
on rel	8.97694
on rel	12.4296
on rel	11.0485
on rel	12.4296
on rel	10.2923
on rel	8.97694
on rel	11.0485
on rel	10.358
on rel	11.7188
on rel	11.0485
on rel	11.6057
on rel	8.73464
on rel	9.79253
on rel	11.7188
on rel	10.4816
on rel	10.7422
on rel	11.0485
on rel	11.7188
on rel	9.76562
on rel	8.29791
on rel	9.76562
on rel	9.66748
on rel	7.8125
on rel	9.6081
on rel	11.0485
on rel	9.66748
on rel	10.834
on rel	8.78906
on rel	12.0153
on rel	8.63354
on rel	7.63796
on rel	8.50347
on rel	6.55098
on rel	11.7918
on rel	11.601
on rel	8.70073
on rel	9.96094
on rel	10.358
on rel	9.30786
on rel	12.3047
on rel	12.4296
on rel	10.4006
on rel	11.8081
on rel	10.099
on rel	10.8398
on rel	6.83343
on rel	8.04383
on rel	11.1867
on rel	11.1867
on rel	11.0056
ot1 rel	8.97694
ot1 rel	10.358
ot1 rel	11.7188
ot1 rel	8.78906
ot1 rel	10.7422
ot1 rel	10.0448
ot1 rel	8.28641
ot1 rel	9.58808
ot1 rel	10.358
ot1 rel	9.375
ot1 rel	11.1328
ot1 rel	10.7436
ot1 rel	11.0485
ot1 rel	9.6081
ot1 rel	8.78906
ot1 rel	10.7422
ot1 rel	11.7188
ot1 rel	11.7188
ot1 rel	9.375
ot1 rel	8.66719
ot1 rel	9.76562
ot1 rel	10.7422
ot1 rel	11.7188
ot1 rel	10.7422
ot1 rel	10.358
ot1 rel	10.7422
ot1 rel	10.2749
ot1 rel	11.7391
ot1 rel	9.66748
ot1 rel	9.76562
ot1 rel	8.66719
ot1 rel	11.0485
ot1 rel	9.7109
ot1 rel	10.3366
ot1 rel	11.7188
ot1 rel	9.76562
ot1 rel	8.28641
ot1 rel	9.76562
ot1 rel	11.7391
ot1 rel	10.7422
ot1 rel	10.7422
ot1 rel	10.7422
ot1 rel	7.59587
ot1 rel	11.7188
ot1 rel	11.7391
ot1 rel	9.66748
ot1 rel	12.4296
ot1 rel	8.78906
ot1 rel	8.97694
ot1 rel	10.358
ot1 rel	11.0485
ot1 rel	10.7422
ot1 rel	10.358
ot1 rel	11.7391
ot1 rel	10.358
ot1 rel	10.4816
ot1 rel	10.7422
ot1 rel	11.7391
ot1 rel	9.5733
ot1 rel	10.358
ot1 rel	11.0485
ot1 rel	11.7188
ot1 rel	11.7391
ot1 rel	11.0485
ot1 rel	9.76562
ot1 rel	9.66748
ot1 rel	9.76562
ot1 rel	11.0485
ot1 rel	11.7188
ot1 rel	11.7188
ot1 rel	11.0485
ot1 rel	11.0485
ot1 rel	11.0485
ot1 rel	11.0485
ot1 rel	9.66748
ot1 rel	11.7188
ot1 rel	11.0485
ot1 rel	7.8125
ot1 rel	9.76562
ot1 rel	11.7188
ot1 rel	9.66748
ot1 rel	10.358
ot1 rel	11.355
ot1 rel	10.4816
ot1 rel	9.76562
ot1 rel	8.78906
ot1 rel	11.0485
ot1 rel	10.3505
ot1 rel	12.2225
ot1 rel	11.3201
ot1 rel	11.1038
ot1 rel	9.77796
ot1 rel	11.6421
ot1 rel	11.7667
ot1 rel	10.7723
ot1 rel	10.1094
ot1 rel	9.03824
ot1 rel	10.7812
ot1 rel	10.358
ot1 rel	11.7007
ot1 rel	10.5967
ot1 rel	11.2532
ot1 rel	10.7918
ot1 rel	9.05592
ot1 rel	7.24574
ot1 rel	11.1794
ot1 rel	7.61224
ot1 rel	9.52317
ot1 rel	11.7111
ot1 rel	11.5934
ot1 rel	10.3513
ot1 rel	9.93723
ot1 rel	12.0075
ot1 rel	10.3513
ot1 rel	12.2967
ot1 rel	10.3513
ot1 rel	11.5222
ot1 rel	9.10912
ot1 rel	11.1256
ot1 rel	10.7653
ot1 rel	12.4215
ot1 rel	11.1147
ot1 rel	9.73458
ot1 rel	8.48686
ot1 rel	12.2225
ot1 rel	8.12549
ot1 rel	10.5115
ot1 rel	11.601
ot1 rel	7.07506
ot1 rel	10.358
ot1 rel	8.28641
ot1 rel	8.97694
ot1 rel	10.358
ot1 rel	8.78906
ot1 rel	10.7422
ot1 rel	8.97694
ot1 rel	7.59587
ot1 rel	11.7188
ot1 rel	11.0485
ot1 rel	10.358
ot1 rel	10.358
ot1 rel	11.7188
ot1 rel	11.0485
ot1 rel	11.0485
ot1 rel	9.76562
ot1 rel	10.7422
ot1 rel	10.358
ot1 rel	11.7391
ot1 rel	10.358
ot1 rel	8.78906
ot1 rel	8.97694
ot1 rel	11.7391
ot1 rel	12.6831
ot1 rel	9.94369
ot1 rel	12.0153
ot1 rel	11.1867
ot1 rel	11.7188
ot1 rel	12.4296
ot1 rel	11.1867
ot1 rel	12.0153
ot1 rel	8.89391
ot1 rel	11.1867
ot1 rel	7.87209
ot1 rel	10.7723
ot2 rel	12.0153
ot2 rel	9.96094
ot2 rel	12.8439
ot2 rel	12.4296
ot2 rel	7.54367
ot2 rel	9.375
ot2 rel	9.43341
ot2 rel	13.2583
ot2 rel	13.2583
ot2 rel	9.94369
ot2 rel	11.601
ot2 rel	9.88241
ot2 rel	7.69002
ot2 rel	13.2583
ot2 rel	10.358
ot2 rel	12.7303
ot2 rel	9.58808
ot2 rel	10.358
ot2 rel	12.2639
ot2 rel	10.8806
ot2 rel	12.3047
ot2 rel	12.3047
ot2 rel	10.358
ot2 rel	11.0647
ot2 rel	13.102
ot2 rel	13.102
ot2 rel	9.47974
ot2 rel	10.7422
ot2 rel	11.7391
ot2 rel	13.5387
ot2 rel	9.66748
ot2 rel	9.47405
ot2 rel	11.7391
ot2 rel	8.97694
ot2 rel	10.358
ot2 rel	10.7422
ot2 rel	11.7188
ot2 rel	10.7422
ot2 rel	13.102
ot2 rel	11.7188
ot2 rel	11.7391
ot2 rel	11.7391
ot2 rel	10.7422
ot2 rel	12.6953
ot2 rel	13.1201
ot2 rel	13.1201
ot2 rel	13.1201
ot2 rel	12.2285
ot2 rel	10.358
ot2 rel	11.7391
ot2 rel	9.76562
ot2 rel	11.9174
ot2 rel	12.6953
ot2 rel	9.32683
ot2 rel	13.1201
ot2 rel	11.7188
ot2 rel	11.3689
ot2 rel	13.1201
ot2 rel	12.6652
ot2 rel	12.4296
ot2 rel	11.7188
ot2 rel	11.0485
ot2 rel	12.4296
ot2 rel	11.7188
ot2 rel	12.6953
ot2 rel	12.6953
ot2 rel	12.4296
ot2 rel	10.8952
ot2 rel	11.7188
ot2 rel	12.2573
ot2 rel	11.0485
ot2 rel	11.7188
ot2 rel	10.7422
ot2 rel	12.6953
ot2 rel	12.6953
ot2 rel	11.6827
ot2 rel	11.0619
ot2 rel	10.358
ot2 rel	11.7188
ot2 rel	11.7188
ot2 rel	12.4296
ot2 rel	13.1201
ot2 rel	11.0485
ot2 rel	12.4296
ot2 rel	13.1201
ot2 rel	9.76562
ot2 rel	12.4296
ot2 rel	11.7188
ot2 rel	13.6719
ot2 rel	11.7391
ot2 rel	10.4816
ot2 rel	10.358
ot2 rel	12.6953
ot2 rel	10.3421
ot2 rel	10.7422
ot2 rel	12.4296
ot2 rel	13.1201
ot2 rel	13.8107
ot2 rel	9.76562
ot2 rel	12.4296
ot2 rel	10.7422
ot2 rel	12.6615
ot2 rel	11.355
ot2 rel	11.7391
ot2 rel	8.78906
ot2 rel	10.358
ot2 rel	11.7391
ot2 rel	11.7188
ot2 rel	11.735
ot2 rel	11.0485
ot2 rel	10.0448
ot2 rel	13.5387
ot2 rel	8.78906
ot2 rel	10.8952
ot2 rel	12.4296
ot2 rel	12.4296
ot2 rel	11.0485
ot2 rel	9.47405
ot2 rel	10.7422
ot2 rel	12.6953
ot2 rel	11.4246
ot2 rel	13.5879
ot2 rel	13.1201
ot2 rel	13.8107
ot2 rel	11.1174
ot2 rel	11.1867
ot2 rel	11.601
ot2 rel	11.1867
ot2 rel	11.1328
ot2 rel	12.3047
ot2 rel	12.0153
ot2 rel	8.78906
ot2 rel	11.1328
ot2 rel	8.77553
ot2 rel	11.1867
ot2 rel	11.7188
ot2 rel	12.0153
ot2 rel	11.1328
ot2 rel	8.20312
ot2 rel	12.3047
ot2 rel	10.7723
ot2 rel	11.0056
ot2 rel	11.1867
ot2 rel	10.7723
ot2 rel	11.601
ot2 rel	8.46311
ot2 rel	9.11505
ot2 rel	11.1328
ot2 rel	11.7918
ot2 rel	12.0153
ot2 rel	11.5297
ot2 rel	10.424
ot2 rel	12.0153
ot2 rel	13.2583
ot2 rel	13.364
ot2 rel	11.7188
ot2 rel	10.5381
ot2 rel	9.94369
ot2 rel	9.375
ot2 rel	5.74398
ot2 rel	10.7436
ot2 rel	6.14642
ot2 rel	11.1328
ot2 rel	9.95749
ot2 rel	13.4766
ot2 rel	10.2882
ot2 rel	11.958
ot2 rel	10.0811
ot2 rel	10.5469
ot2 rel	9.43341
ot2 rel	12.8906
ot2 rel	10.7723
ot2 rel	10.7723
ot2 rel	5.80049
ot2 rel	10.358
ot2 rel	11.601
ot2 rel	10.7723
ot2 rel	10.7723
ot2 rel	8.12322
ot2 rel	11.601
ot2 rel	11.1867
ot2 rel	11.5297
ot2 rel	11.5297
ot2 rel	10.6149
ot2 rel	10.0885
ot2 rel	9.99435
ot2 rel	10.6126
ot2 rel	7.32422
ot2 rel	12.3047
ot2 rel	12.6189
ot2 rel	10.4816
ot2 rel	12.1863
ot2 rel	11.1328
ot2 rel	11.7188
ot2 rel	12.8906
ot2 rel	11.1328
ot2 rel	11.1328
ot2 rel	13.1556
ot2 rel	11.601
ot2 rel	12.8439
ot2 rel	13.2422
ot2 rel	12.8439
ot2 rel	10.5469
ot2 rel	12.3047
ot2 rel	12.8906
ot2 rel	13.4766
ot2 rel	11.3867
ot2 rel	11.601
ot2 rel	11.7007
ot2 rel	12.0153
ot2 rel	12.3047
ot2 rel	13.2583
ot2 rel	12.8906
ot2 rel	12.0664
ot2 rel	13.6726
ot2 rel	11.3938
ot2 rel	11.8081
ot2 rel	8.78906
ot2 rel	12.3047
ot2 rel	10.1752
ot2 rel	11.1328
ot2 rel	10.7723
ot2 rel	11.8081
ot2 rel	12.3047
ot2 rel	10.5652
ot2 rel	8.97694
ot2 rel	13.1201
ot2 rel	10.7422
ot2 rel	12.4296
ot2 rel	11.0485
ot2 rel	11.7188
ot2 rel	10.358
ot2 rel	8.97694
ot2 rel	12.6953
ot2 rel	13.0008
ot2 rel	10.358
ot2 rel	13.1201
ot2 rel	11.7391
ot2 rel	10.358
ot2 rel	11.7391
ot2 rel	11.4246
ot2 rel	11.7188
ot2 rel	8.16044
ot2 rel	12.4296
ot2 rel	9.6081
ot2 rel	10.358
ot2 rel	8.78906
ot2 rel	11.7188
ot2 rel	11.7188
ot2 rel	11.7188
ot2 rel	13.1201
ot2 rel	8.28979
ot2 rel	13.0008
ot2 rel	9.76562
ot2 rel	11.7188
ot2 rel	11.7188
ot2 rel	10.7422
ot2 rel	11.7391
ot2 rel	13.1201
ot2 rel	13.1201
ot2 rel	8.78906
ot2 rel	8.00086
ot2 rel	9.75059
ot2 rel	12.6953
ot2 rel	12.6953
ot2 rel	12.4296
ot2 rel	11.7391
ot2 rel	10.358
ot2 rel	8.78906
ot2 rel	11.7391
ot2 rel	9.6081
ot2 rel	10.7422
ot2 rel	11.0485
ot2 rel	6.90534
ot2 rel	11.0485
ot2 rel	9.66748
ot2 rel	10.358
ot2 rel	11.0485
ot2 rel	12.4296
ot2 rel	11.7188
ot2 rel	9.6081
ot2 rel	12.4296
ot2 rel	10.358
ot2 rel	9.66748
ot2 rel	12.4296
ot2 rel	10.358
ot2 rel	10.7422
ot2 rel	10.7422
ot2 rel	11.7391
ot2 rel	11.7918
ot2 rel	8.64685
ot2 rel	11.1174
ot2 rel	10.863
ot2 rel	11.601
ot2 rel	14.0625
ot2 rel	12.3047
ot2 rel	11.4527
ot2 rel	9.94369
ot2 rel	9.96094
ot2 rel	7.6803
ot2 rel	5.2581
ot2 rel	7.03369
ot2 rel	11.601
ot2 rel	9.49287
ot2 rel	12.2215
ot2 rel	10.1909
ot2 rel	13.4766
ot2 rel	7.04101
ot2 rel	9.96094
ot2 rel	11.601
ot2 rel	9.96094
ot2 rel	9.94369
ot2 rel	9.52937
ot2 rel	12.3047
ot2 rel	12.4916
ot2 rel	10.7723
ot2 rel	12.5133
ot2 rel	12.5977
ot2 rel	10.7405
ot2 rel	10.358
ot2 rel	11.1367
ot2 rel	10.2836
ot2 rel	11.1867
ot2 rel	9.18181
ot2 rel	7.8125
ot2 rel	11.7188
ot2 rel	11.7391
ot2 rel	11.7188
ot2 rel	8.73464
ot2 rel	9.76562
ot2 rel	10.7422
ot2 rel	12.4296
ot2 rel	10.7422
ot2 rel	11.0485
ot2 rel	8.52664
ot2 rel	8.28641
ot2 rel	11.7188
ot2 rel	7.59587
ot2 rel	11.7188
ot2 rel	10.1846
ot2 rel	11.0485
ot2 rel	10.358
ot2 rel	10.7422
ot2 rel	9.66748
ot2 rel	9.76562
ot2 rel	11.355
ot2 rel	7.85231
ot2 rel	10.1909
ot2 rel	9.76562
ot2 rel	11.7391
ot2 rel	11.0485
ot2 rel	7.59587
ot2 rel	10.7422
ot2 rel	10.358
ot2 rel	6.83594
ot2 rel	11.0485
ot2 rel	8.73464
ot2 rel	11.7188
ot2 rel	11.1174
ot2 rel	11.0485
ot2 rel	12.2285
ot2 rel	9.6081
ot2 rel	11.7391
ot2 rel	9.66748
ot2 rel	10.358
ot2 rel	11.0485
ot2 rel	8.64685
ot2 rel	13.102
ot2 rel	9.5733
ot2 rel	11.7188
ot2 rel	10.358
ot2 rel	11.0485
ot2 rel	11.7391
ot2 rel	10.7422
ot2 rel	11.0485
ot2 rel	9.66748
ot2 rel	10.7422
ot2 rel	12.6953
ot2 rel	11.1081
ot2 rel	12.6953
ot2 rel	10.4816
ot2 rel	12.4296
ot2 rel	13.5387
ot2 rel	11.6057
ot2 rel	11.0485
ot2 rel	11.0485
ot2 rel	9.76562
ot2 rel	10.9183
ot2 rel	10.358
ot2 rel	7.8125
ot2 rel	9.66748
ot2 rel	11.7188
ot2 rel	10.358
ot2 rel	10.0448
ot2 rel	10.358
ot2 rel	13.5387
ot2 rel	13.6719
ot2 rel	13.8107
ot2 rel	6.90534
ot2 rel	13.6719
ot2 rel	12.2285
ot2 rel	11.6827
ot2 rel	12.6953
ot2 rel	11.1415
ot2 rel	8.28872
ot2 rel	12.4296
ot2 rel	10.9975
ot2 rel	10.2195
ot2 rel	9.96094
ot2 rel	11.601
ot2 rel	12.0153
ot2 rel	12.8906
ot2 rel	12.2023
ot2 rel	10.358
ot2 rel	12.0153
ot2 rel	10.5469
ot2 rel	8.70073
ot2 rel	12.0153
ot2 rel	7.04345
ot2 rel	10.5469
ot2 rel	11.1174
ot2 rel	13.4766
ot2 rel	12.785
ot2 rel	12.2215
ot2 rel	12.3047
ot2 rel	11.601
ot2 rel	7.59914
ot2 rel	10.7436
ot2 rel	9.96094
ot2 rel	10.358
ot2 rel	10.9948
ot2 rel	13.6726
ot2 rel	12.7537
ot2 rel	11.5112
ot2 rel	6.81302
ot2 rel	11.1328
ot2 rel	11.1867
ot2 rel	7.85066
ot2 rel	10.7723
ot2 rel	12.8439
ot2 rel	11.7918
ot2 rel	13.2583
ot2 rel	9.94369
ot2 rel	8.47744
ot2 rel	11.601
ot2 rel	7.92455
ot2 rel	8.95298
ot2 rel	10.3741
ot2 rel	11.5297
ot2 rel	8.82125
ot2 rel	11.601
ot2 rel	12.4296
ot2 rel	11.3867
ot2 rel	9.9131
ot2 rel	11.1867
ot2 rel	8.78906
ot2 rel	8.70862
ot2 rel	11.1867
ot2 rel	12.8439
ot2 rel	10.2195
ot2 rel	13.102
ot2 rel	10.997
ot2 rel	8.47567
ot2 rel	11.7188
ot2 rel	10.3762
ot2 rel	12.4296
ot2 rel	10.4816
ot2 rel	7.61719
ot2 rel	11.6838
ot2 rel	9.26306
ot2 rel	10.5469
ot2 rel	9.96094
ot2 rel	10.7723
ot2 rel	12.4296
ot2 rel	10.4926
ot2 rel	11.0315
ot2 rel	10.358
ot2 rel	12.4296
ot2 rel	11.9531
ot2 rel	9.375
ot2 rel	11.1174
ot2 rel	10.7256
ot2 rel	10.358
ot2 rel	10.7256
ot2 rel	10.7436
ot2 rel	10.5469
ot2 rel	8.78906
ot2 rel	13.1201
ot2 rel	9.76562
ot2 rel	9.66748
ot2 rel	12.4296
ot2 rel	10.358
ot2 rel	11.7188
ot2 rel	10.358
ot2 rel	8.28641
ot2 rel	10.358
ot2 rel	9.66748
ot2 rel	11.0485
ot2 rel	11.0485
ot2 rel	10.2923
ot2 rel	11.0485
ot2 rel	11.0485
ot2 rel	11.0485
ot2 rel	11.5593
ot2 rel	10.7422
ot2 rel	8.039
ot2 rel	11.7391
ot2 rel	11.0485
ot2 rel	12.4296
ot2 rel	10.4998
ot2 rel	12.4296
ot2 rel	12.6953
ot2 rel	6.83594
ot2 rel	12.4296
ot2 rel	9.76562
ot2 rel	11.7188
ot2 rel	11.7391
ot2 rel	10.358
ot2 rel	8.78906
ot2 rel	11.7391
ot2 rel	13.1201
ot2 rel	11.7188
ot2 rel	9.6081
ot2 rel	11.7391
ot2 rel	11.7391
ot2 rel	11.0485
ot2 rel	12.4296
ot2 rel	10.358
ot2 rel	8.78906
ot2 rel	12.4296
ot2 rel	11.7188
ot2 rel	11.0485
ot2 rel	11.0485
ot2 rel	9.76562
ot2 rel	9.17137
ot2 rel	9.66748
ot2 rel	11.7188
ot2 rel	9.17137
ot2 rel	9.76562
ot2 rel	12.4296
ot2 rel	9.66748
ot2 rel	12.2285
ot2 rel	11.0485
ot2 rel	9.76562
ot2 rel	11.7188
ot2 rel	11.7391
ot2 rel	12.4296
ot2 rel	11.7188
ot2 rel	9.2372
ot2 rel	10.796
ot2 rel	11.4032
ot2 rel	11.5382
ot2 rel	12.9079
ot2 rel	11.9216
ot2 rel	11.5556
ot2 rel	12.5133
ot2 rel	11.601
ot2 rel	11.1533
ot2 rel	12.3047
ot2 rel	6.8316
ot2 rel	13.4766
ot2 rel	11.601
ot2 rel	10.4034
ot2 rel	12.4296
ot2 rel	14.0869
ot2 rel	10.5652
ot2 rel	11.5486
ot2 rel	11.4258
ot2 rel	10.9663
ot2 rel	10.8398
ot2 rel	11.601
ot2 rel	10.5469
ot2 rel	11.601
ot2 rel	10.358
ot2 rel	11.7188
ot2 rel	9.375
ot2 rel	9.52937
ot2 rel	9.52937
ot2 rel	9.6468
ot2 rel	12.3047
ot2 rel	11.601
ot2 rel	9.11505
ot2 rel	11.1328
ot2 rel	13.6719
ot2 rel	11.355
ot2 rel	8.97694
ot2 rel	14.5012
ot2 rel	12.0438
ot2 rel	9.66748
ot2 rel	12.6953
ot2 rel	11.7188
ot2 rel	11.7188
ot2 rel	10.7422
ot2 rel	10.5336
ot2 rel	13.6719
ot2 rel	12.6953
ot2 rel	12.6953
ot2 rel	10.7422
ot2 rel	13.6719
ot2 rel	10.8086
ot2 rel	12.6953
ot2 rel	11.0485
ot2 rel	11.7188
ot2 rel	13.1201
ot2 rel	12.2285
ot2 rel	12.4296
ot2 rel	14.5012
ot2 rel	13.1201
ot2 rel	12.2285
ot2 rel	12.3526
ot2 rel	13.1201
ot2 rel	9.76562
ot2 rel	12.6953
ot2 rel	11.7188
ot2 rel	12.3536
ot2 rel	12.6652
ot2 rel	12.6953
ot2 rel	12.6953
ot2 rel	11.6057
ot2 rel	9.48859
ot2 rel	13.102
ot2 rel	12.4296
ot2 rel	14.4122
ot2 rel	13.102
ot2 rel	11.4912
ot2 rel	10.7422
ot2 rel	12.6953
ot2 rel	11.6465
ot2 rel	14.5012
ot2 rel	13.1201
ot2 rel	13.5005
ot2 rel	14.6484
ot2 rel	13.1201
ot2 rel	13.5387
ot2 rel	11.7188
ot2 rel	11.7188
ot2 rel	14.5012
ot2 rel	13.8107
ot2 rel	10.7422
ot2 rel	11.7188
ot2 rel	11.7918
ot2 rel	11.5297
ot2 rel	11.1328
ot2 rel	10.7723
ot2 rel	11.0315
ot2 rel	10.7256
ot2 rel	12.4296
ot2 rel	8.2941
ot2 rel	10.5469
ot2 rel	12.0153
ot2 rel	7.61719
ot2 rel	11.601
ot2 rel	12.8906
ot2 rel	9.17137
ot2 rel	12.3047
ot2 rel	7.76671
ot2 rel	12.0153
ot2 rel	11.7188
ot2 rel	10.358
ot2 rel	10.7887
ot2 rel	13.4766
ot2 rel	10.5469
ot2 rel	12.4296
ot2 rel	5.85938
ot2 rel	10.5469
ot2 rel	9.11505
ot2 rel	9.94369
ot2 rel	8.20312
ot2 rel	11.1867
ot2 rel	11.0056
ot2 rel	11.601
ot2 rel	9.52937
ot2 rel	9.07803
ot2 rel	9.96094
ot2 rel	11.355
ot2 rel	12.4296
ot2 rel	11.0485
ot2 rel	12.4296
ot2 rel	11.7235
ot2 rel	9.375
ot2 rel	10.358
ot2 rel	10.7422
ot2 rel	9.7454
ot2 rel	11.7391
ot2 rel	10.0448
ot2 rel	9.66748
ot2 rel	9.76562
ot2 rel	12.4296
ot2 rel	10.9183
ot2 rel	12.4296
ot2 rel	10.7422
ot2 rel	11.0485
ot2 rel	12.6953
ot2 rel	10.358
ot2 rel	10.358
ot2 rel	8.97694
ot2 rel	11.7188
ot2 rel	10.7422
ot2 rel	11.0485
ot2 rel	11.7391
ot2 rel	12.2285
ot2 rel	12.6953
ot2 rel	11.4385
ot2 rel	11.0485
ot2 rel	13.1201
ot2 rel	9.76562
ot2 rel	11.7391
ot2 rel	12.4296
ot2 rel	12.6953
ot2 rel	8.97694
ot2 rel	11.7188
ot2 rel	9.17137
ot2 rel	10.358
ot2 rel	10.7422
ot2 rel	12.4296
ot2 rel	9.66748
ot2 rel	12.4296
ot2 rel	7.59587
ot2 rel	9.76562
ot2 rel	12.6953
ot2 rel	11.7391
ot2 rel	11.7391
ot2 rel	8.78906
ot2 rel	11.7391
ot2 rel	8.97694
ot2 rel	10.4816
ot2 rel	8.97694
ot2 rel	9.76562
ot2 rel	8.02922
ot2 rel	7.59587
ot2 rel	9.66748
ot2 rel	10.1909
ot2 rel	11.7391
ot2 rel	11.7188
ot2 rel	11.0485
ot2 rel	11.7188
ot2 rel	11.0485
ot2 rel	6.21481
ot2 rel	10.7422
ot2 rel	11.0485
ot2 rel	13.1201
ot2 rel	10.4816
ot2 rel	11.0485
ot2 rel	9.57598
ot2 rel	11.7188
ot2 rel	13.6719
ot2 rel	11.7188
ot2 rel	11.7188
ot2 rel	11.355
ot2 rel	10.2923
ot2 rel	10.7422
ot2 rel	8.64685
ot2 rel	10.2923
ot2 rel	7.59587
ot2 rel	9.66748
ot2 rel	7.59587
ot2 rel	10.7422
ot2 rel	8.28641
ot2 rel	8.97694
ot2 rel	13.102
ot2 rel	8.28979
ot2 rel	8.29791
ot2 rel	10.358
ot2 rel	11.7188
ot2 rel	10.7422
ot2 rel	11.6057
ot2 rel	11.7391
ot2 rel	12.4296
ot2 rel	8.78906
ot2 rel	11.7188
ot2 rel	10.2923
ot2 rel	9.66748
ot2 rel	11.0485
ot2 rel	10.358
ot2 rel	12.2285
ot2 rel	11.7391
ot2 rel	12.2285
ot2 rel	10.358
ot2 rel	10.1909
ot2 rel	11.7391
ot2 rel	11.0485
ot2 rel	10.0448
ot2 rel	11.7391
ot2 rel	11.7188
ot2 rel	11.7188
ot2 rel	11.0485
ot2 rel	11.7391
ot2 rel	10.7422
ot2 rel	9.31166
ot2 rel	10.7422
ot2 rel	11.7188
ot2 rel	10.358
ot2 rel	11.0485
ot2 rel	9.42984
ot2 rel	9.76562
ot2 rel	11.0485
ot2 rel	11.0485
ot2 rel	11.7391
ot2 rel	11.7188
ot2 rel	11.0485
ot2 rel	11.7188
ot2 rel	11.0485
ot2 rel	11.7391
ot2 rel	11.0485
ot2 rel	11.7188
ot2 rel	11.7188
ot2 rel	8.78906
ot2 rel	7.8125
ot2 rel	11.0485
ot2 rel	11.7188
ot2 rel	11.7188
ot2 rel	10.358
ot2 rel	11.0485
ot2 rel	10.7422
ot2 rel	11.6827
ot2 rel	10.0448
ot2 rel	11.0485
ot2 rel	11.7391
ot2 rel	12.4296
ot2 rel	11.7188
ot2 rel	10.7422
ot2 rel	11.7391
ot2 rel	11.7188
ot2 rel	10.6583
ot2 rel	11.0485
ot2 rel	9.52937
ot2 rel	11.0485
ot2 rel	9.6081
ot2 rel	11.0485
ot2 rel	10.7422
ot2 rel	11.0485
ot2 rel	11.0485
ot2 rel	11.0485
ot2 rel	9.66748
ot2 rel	11.0485
ot2 rel	12.3526
ot2 rel	12.4296
ot2 rel	10.358
ot2 rel	8.97694
ot2 rel	12.4296
ot2 rel	8.97694
ot2 rel	11.7188
ot2 rel	9.76562
ot2 rel	8.97694
ot2 rel	11.7391
ot2 rel	11.7188
ot2 rel	11.7391
ot2 rel	11.0485
ot2 rel	12.4296
ot2 rel	11.0485
ot2 rel	12.4296
ot2 rel	11.7391
ot2 rel	10.358
ot2 rel	11.7391
ot2 rel	8.97694
ot2 rel	9.76562
ot2 rel	8.78906
ot2 rel	10.7422
ot2 rel	11.7391
ot2 rel	10.2923
ot2 rel	11.0485
ot2 rel	11.7391
ot2 rel	11.0485
ot2 rel	11.7391
ot2 rel	11.7188
ot2 rel	11.7188
ot2 rel	11.7188
ot2 rel	11.7391
ot2 rel	11.7188
ot2 rel	9.76562
ot2 rel	11.0485
ot2 rel	10.358
ot2 rel	10.358
ot2 rel	11.7391
ot2 rel	11.7391
ot2 rel	11.7391
ot2 rel	11.7188
ot2 rel	9.76562
ot2 rel	9.76562
ot2 rel	10.9183
ot2 rel	11.7188
ot2 rel	8.97694
ot2 rel	9.66748
ot2 rel	11.0485
ot2 rel	10.7422
ot2 rel	12.4296
ot2 rel	10.358
ot2 rel	10.358
ot2 rel	9.48894
ot2 rel	12.4296
ot2 rel	11.7188
ot2 rel	10.7422
ot2 rel	10.358
ot2 rel	11.0485
ot2 rel	10.7422
ot2 rel	11.7188
ot2 rel	9.66748
ot2 rel	9.66748
ot2 rel	11.0485
ot2 rel	11.7188
ot2 rel	11.0485
ot2 rel	11.7391
ot2 rel	11.7391
ot2 rel	10.358
ot2 rel	11.3689
ot2 rel	8.12549
ot2 rel	12.4296
ot2 rel	11.355
ot2 rel	10.7422
ot2 rel	10.7187
ot2 rel	11.0485
ot2 rel	11.0485
ot2 rel	10.834
ot2 rel	10.358
ot2 rel	11.1328
ot2 rel	11.1867
ot2 rel	12.4296
ot2 rel	8.20312
ot2 rel	9.375
ot2 rel	11.601
ot2 rel	10.7723
ot2 rel	5.30437
ot2 rel	11.4385
ot2 rel	12.3158
ot2 rel	11.1867
ot2 rel	9.52937
ot2 rel	7.49252
ot2 rel	12.8906
ot2 rel	11.7188
ot2 rel	12.6782
ot2 rel	12.6403
ot2 rel	10.7723
ot2 rel	8.20312
ot2 rel	12.4296
ot2 rel	10.9321
ot2 rel	8.36596
ot2 rel	10.5469
ot2 rel	10.2266
ot2 rel	13.2583
ot2 rel	12.1532
ot2 rel	7.87209
ot2 rel	12.3047
ot2 rel	10.232
ot2 rel	12.4296
ot2 rel	10.358
ot2 rel	10.4006
ot2 rel	13.102
ot2 rel	12.2291
ot2 rel	12.8906
ot2 rel	11.601
ot2 rel	12.8906
ot2 rel	11.7952
ot2 rel	10.0181
ot2 rel	9.96094
ot2 rel	11.601
ot2 rel	11.7188
ot2 rel	9.36364
ot2 rel	13.626
ot2 rel	10.232
ot2 rel	12.3047
ot2 rel	10.9183
ot2 rel	10.358
ot2 rel	11.7391
ot2 rel	10.9183
ot2 rel	11.7188
ot2 rel	10.358
ot2 rel	11.0485
ot2 rel	10.7422
ot2 rel	10.358
ot2 rel	12.4296
ot2 rel	10.7422
ot2 rel	10.0448
ot2 rel	9.66748
ot2 rel	10.358
ot2 rel	8.97694
ot2 rel	11.7188
ot2 rel	12.4296
ot2 rel	9.17137
ot2 rel	11.0485
ot2 rel	8.28641
ot2 rel	11.7188
ot2 rel	9.66748
ot2 rel	11.0485
ot2 rel	7.9791
ot2 rel	11.0485
ot2 rel	9.76562
ot2 rel	9.6081
ot2 rel	10.358
ot2 rel	9.88212
ot2 rel	10.358
ot2 rel	11.7391
ot2 rel	11.0485
ot2 rel	11.0485
ot2 rel	9.5733
ot2 rel	10.7422
ot2 rel	10.4215
ot2 rel	11.7391
ot2 rel	11.0485
ot2 rel	11.7188
ot2 rel	11.0485
ot2 rel	11.7391
ot2 rel	9.17137
ot2 rel	11.7188
ot2 rel	11.7188
ot2 rel	11.0485
ot2 rel	12.4296
ot2 rel	8.97694
ot2 rel	11.0485
ot2 rel	11.6827
ot2 rel	11.7391
ot2 rel	11.7391
ot2 rel	9.5733
ot2 rel	11.0485
ot2 rel	11.0485
ot2 rel	10.7422
ot2 rel	11.7391
ot2 rel	11.0485
ot2 rel	10.7422
ot2 rel	11.355
ot2 rel	12.4296
ot2 rel	9.66748
ot2 rel	11.6465
ot2 rel	12.4296
ot2 rel	10.7422
ot2 rel	9.76562
ot2 rel	12.4296
ot2 rel	8.93804
ot2 rel	10.7422
ot2 rel	10.9183
ot2 rel	11.7188
ot2 rel	11.7391
ot2 rel	11.0485
ot2 rel	10.358
ot2 rel	10.7422
ot2 rel	9.76562
ot2 rel	10.7422
ot2 rel	10.7422
ot2 rel	11.0485
ot2 rel	9.66748
ot2 rel	9.47405
ot2 rel	9.66748
ot2 rel	10.7422
ot2 rel	10.7422
ot2 rel	11.0485
ot2 rel	9.6081
ot2 rel	11.0485
ot2 rel	8.97694
ot2 rel	12.4296
ot2 rel	10.358
ot2 rel	10.358
ot2 rel	10.358
ot2 rel	10.7422
ot2 rel	8.29791
ot2 rel	11.7391
ot2 rel	8.28641
ot2 rel	11.0485
ot2 rel	11.7391
ot2 rel	8.97694
ot2 rel	10.1846
ot2 rel	11.0485
ot2 rel	11.7391
ot2 rel	11.0485
ot2 rel	7.8125
ot2 rel	11.7188
ot2 rel	12.4296
ot2 rel	11.7188
ot2 rel	12.4296
ot2 rel	11.7391
ot2 rel	9.76562
ot2 rel	11.6827
ot2 rel	9.7109
ot2 rel	11.7188
ot2 rel	9.76562
ot2 rel	11.7391
ot2 rel	9.76562
ot2 rel	11.7188
ot2 rel	10.7422
ot2 rel	9.47974
ot2 rel	11.0485
ot2 rel	11.7188
ot2 rel	10.7422
ot2 rel	10.7422
ot2 rel	9.76562
ot2 rel	11.7391
ot2 rel	7.22656
ot2 rel	11.0485
ot2 rel	11.0485
ot2 rel	11.7391
ot2 rel	8.78906
ot2 rel	9.66748
ot2 rel	12.4296
ot2 rel	11.0485
ot2 rel	10.3516
ot2 rel	11.7391
ot2 rel	6.83594
ot2 rel	10.4816
ot2 rel	9.20889
ot2 rel	8.73464
ot2 rel	12.2285
ot2 rel	10.9183
ot2 rel	11.0485
ot2 rel	8.28641
ot2 rel	11.0485
ot2 rel	11.7188
ot2 rel	11.7188
ot2 rel	8.78906
ot2 rel	9.76562
ot2 rel	8.97694
ot2 rel	8.97694
ot2 rel	11.7188
ot2 rel	11.7188
ot2 rel	11.7188
ot2 rel	10.4816
ot2 rel	11.7188
ot2 rel	9.66748
ot2 rel	10.358
ot2 rel	11.7391
ot2 rel	11.0485
ot2 rel	11.0485
ot2 rel	9.66748
ot2 rel	11.0485
ot2 rel	10.7422
ot2 rel	8.97694
ot2 rel	10.7422
ot2 rel	12.4296
ot2 rel	10.7422
ot2 rel	11.7391
ot2 rel	8.28641
ot2 rel	11.7188
ot2 rel	10.7422
ot2 rel	10.0448
ot2 rel	9.66748
ot2 rel	10.358
ot2 rel	10.7422
ot2 rel	10.7422
ot2 rel	8.97694
ot2 rel	11.0485
ot2 rel	10.358
[truncated: 213 more rows]

## Sheet: Ext Data Fig. 3k
sample_type	min_feret
on sc	6.81302
on sc	6.28894
on sc	9.96094
on sc	6.93767
on sc	8.10233
on sc	4.76797
on sc	5.20031
on sc	9.94369
on sc	5.24078
on sc	8.34046
on sc	5.84724
on sc	11.7391
on sc	6.21481
on sc	7.45777
on sc	9.17137
on sc	11.6057
on sc	8.78906
on sc	12.4296
on sc	11.7391
on sc	9.76562
on sc	9.17137
on sc	8.28641
on sc	7.8125
on sc	8.97694
on sc	10.358
on sc	6.90534
on sc	6.90534
on sc	6.21481
on sc	6.62913
on sc	10.7723
on sc	6.67043
on sc	8.10031
on sc	8.28641
on sc	7.59194
on sc	10.3525
on sc	6.62482
on sc	7.86697
on sc	7.24354
on sc	8.17819
on sc	9.36891
on sc	9.10912
on sc	7.28525
on sc	6.12575
on sc	6.6892
on sc	5.64816
on sc	7.2216
on sc	8.00689
on sc	7.45292
on sc	7.45956
on sc	6.21481
on sc	9.85267
on sc	11.8219
on sc	5.00282
on sc	9.52317
on sc	6.21077
on sc	11.7841
on sc	8.14745
on sc	7.9166
on sc	6.02298
on sc	7.17652
on sc	7.7954
on sc	7.03887
on sc	8.56551
on sc	11.1794
on sc	11.601
on sc	5.6273
on sc	7.59914
on sc	9.94369
on sc	9.96094
on sc	5.64758
on sc	4.1432
on sc	4.76863
on sc	5.52533
on sc	7.61719
on sc	7.14844
on sc	11.1867
on sc	5.80049
on sc	6.28894
on sc	6.0269
on sc	5.68784
on sc	10.9183
on sc	8.97694
on sc	7.86118
on sc	9.87363
on sc	8.02922
on sc	9.66748
on sc	10.358
on sc	8.18784
on sc	11.7391
on sc	6.21481
on sc	7.59587
on sc	6.55098
on sc	7.38879
on sc	7.86118
on sc	6.83594
on sc	11.2997
on sc	9.65816
on sc	6.63284
on sc	8.76983
on sc	7.4915
on sc	12.4215
on sc	5.53518
on sc	9.52317
on sc	9.10912
on sc	7.72019
on sc	5.57376
on sc	12.4215
on sc	8.13449
on sc	6.12706
on sc	11.7111
on sc	5.8784
on sc	9.10912
on sc	5.85557
on sc	6.62482
on sc	6.24881
on sc	7.96228
on sc	7.63208
on sc	9.15572
on sc	9.96094
on sc	10.7723
on sc	7.67865
on sc	8.49609
on sc	7.87209
on sc	10.5381
on sc	10.358
on sc	9.66748
on sc	9.76562
on sc	8.28641
on sc	6.83594
on sc	7.59587
on sc	10.358
on sc	9.17137
on sc	12.4296
on sc	8.78906
on sc	9.17137
on sc	7.59587
on sc	7.8125
on sc	8.28641
on sc	9.76562
on sc	11.7188
on sc	11.0485
on sc	6.83594
on sc	11.0485
on sc	7.59587
on sc	11.0485
on sc	5.95869
on sc	11.7391
on sc	11.0485
on sc	11.7391
on sc	6.8631
on sc	10.358
on sc	12.4296
on sc	11.7188
on sc	9.76562
on sc	11.7188
on sc	8.28641
on sc	6.89104
on sc	8.78906
on sc	10.358
on sc	9.66748
on sc	7.50216
on sc	8.97694
on sc	8.84232
on sc	7.8125
on sc	11.6465
on sc	7.22456
on sc	6.11425
on sc	9.66748
on sc	11.0485
on sc	6.21481
on sc	9.17137
on sc	11.7391
on sc	12.4296
on sc	6.79396
on sc	7.59587
on sc	6.90534
on sc	11.0485
on sc	6.98771
on sc	6.21481
on sc	10.358
on sc	8.78906
on sc	11.355
on sc	8.78906
on sc	8.64685
on sc	10.7422
on sc	6.21481
on sc	10.7422
on sc	8.78906
on sc	12.4296
on sc	12.4296
on sc	11.0485
on sc	8.28641
on sc	8.76349
on sc	8.78906
on sc	8.02922
on sc	5.67752
on sc	6.90534
on sc	8.64685
on sc	7.59587
on sc	7.7204
on sc	5.52427
on sc	6.90534
on sc	8.64685
on sc	7.31294
on sc	6.21481
on sc	10.358
on sc	9.76562
on sc	4.96819
on sc	8.23573
on sc	7.18203
on sc	5.92927
on sc	10.9381
on sc	8.70073
on sc	5.19932
on sc	7.33233
on sc	9.09509
on sc	5.20031
on sc	6.79084
on sc	6.44531
on sc	8.78906
on sc	6.48514
on sc	7.53187
on sc	4.97184
on sc	8.67188
on sc	5.22268
on sc	9.69545
on sc	9.95749
on sc	5.65629
on sc	5.52681
on sc	7.45777
on sc	6.21481
on sc	8.28641
on sc	9.76562
on sc	6.90534
on sc	5.52427
on sc	8.28641
on sc	8.97694
on sc	7.59587
on sc	8.78906
on sc	5.52427
on sc	11.7391
on sc	7.42444
on sc	9.76562
on sc	7.59587
on sc	7.8125
on sc	10.358
on sc	7.59587
on sc	9.76562
on sc	6.90534
on sc	9.66748
on sc	8.28641
on sc	6.83594
on sc	8.28641
on sc	6.90534
on sc	6.90534
on sc	7.41159
on sc	7.59587
on sc	7.45777
on sc	9.94369
on sc	6.85572
on sc	7.07506
on sc	6.62913
on sc	8.78906
on sc	8.76349
on sc	6.83594
on sc	9.66748
on sc	9.66748
on sc	8.25238
on sc	10.358
on sc	6.90534
on sc	7.8125
on sc	9.76562
on sc	8.28641
on sc	7.7204
on sc	8.78906
on sc	8.97694
on sc	7.59587
on sc	8.28641
on sc	6.90534
on sc	8.28641
on sc	6.90534
on sc	9.76562
on sc	9.66748
on sc	7.8125
on sc	7.86118
on sc	7.8125
on sc	6.90534
on sc	8.28641
on sc	8.20312
on sc	9.88212
on sc	8.28641
on sc	7.59587
on sc	6.10054
on sc	9.66748
on sc	6.90534
on sc	8.12549
on sc	7.59587
on sc	7.58379
on sc	9.76562
on sc	9.66748
on sc	8.78906
on sc	8.78906
on sc	10.358
on sc	8.97694
on sc	8.97694
on sc	8.8099
on sc	9.88212
on sc	8.37395
on sc	10.4816
on sc	8.28641
on sc	9.66748
on sc	6.90534
on sc	10.358
on sc	9.66748
on sc	7.59587
on sc	10.1846
on sc	9.66748
on sc	10.358
on sc	6.90534
on sc	8.97694
on sc	6.90534
on sc	9.76562
on sc	7.59587
on sc	8.33804
on sc	8.97694
on sc	8.28641
on sc	9.66748
on sc	6.21481
on sc	11.606
on sc	7.41159
on sc	8.52664
on sc	10.358
on sc	10.9183
on sc	6.83594
on sc	9.66748
on sc	9.57031
on sc	8.97694
on sc	6.83594
on sc	8.12549
on sc	7.59587
on sc	11.0485
on sc	6.21481
on sc	10.358
on sc	9.66748
on sc	9.76562
on sc	7.59587
on sc	6.97967
on sc	8.46986
on sc	8.19779
on sc	8.78335
on sc	9.10912
on sc	8.87466
on sc	5.8717
on sc	9.93723
on sc	10.54
on sc	5.73808
on sc	10.3513
on sc	7.02668
on sc	9.11505
on sc	7.35212
on sc	8.20312
on sc	8.82564
on sc	6.0269
on sc	9.94369
on sc	8.3274
on sc	6.18398
on sc	5.38616
on sc	5.53284
on sc	10.358
on sc	5.07298
on sc	7.96746
on sc	5.38616
on sc	5.22517
on sc	5.77517
on sc	9.43341
on sc	12.5091
on sc	4.32678
on sc	4.61189
on sc	8.625
on sc	5.06408
on sc	12.0153
on sc	9.0792
on sc	5.74398
on sc	4.89198
on sc	10.1686
on sc	8.19779
on sc	8.76011
on sc	5.33832
on sc	6.25722
on sc	5.5935
on sc	12.8356
on sc	5.85557
on sc	8.33262
on sc	4.82769
on sc	8.99198
on sc	7.01562
on sc	7.59587
on sc	9.76562
on sc	9.66748
on sc	7.42188
on sc	8.78906
on sc	6.98771
on sc	6.83594
on sc	11.6465
on sc	6.98771
on sc	11.1048
on sc	6.90534
on sc	7.47316
on sc	8.50893
on sc	11.7391
on sc	10.358
on sc	8.73464
on sc	8.78906
on sc	10.4816
on sc	7.59587
on sc	9.17137
on sc	9.71533
on sc	5.52427
on sc	8.64685
on sc	9.47974
on sc	8.73464
on sc	7.8125
on sc	10.1909
on sc	9.76562
on sc	9.66748
on sc	10.7422
on sc	8.78906
on sc	6.83594
on sc	10.9183
on sc	6.90534
on sc	9.66748
on sc	7.42188
on sc	8.97694
on sc	11.7391
on sc	10.7422
on sc	8.28641
on sc	7.58379
on sc	7.59587
on sc	6.90534
on sc	7.8125
on sc	10.7422
on sc	12.4296
on sc	9.66748
on sc	7.8125
on sc	12.4296
on sc	10.358
on sc	7.26766
on sc	8.97694
on sc	7.59587
on sc	8.97694
on sc	8.78906
on sc	7.42188
on sc	6.90534
on sc	9.76562
on sc	9.6081
on sc	12.4296
on sc	8.29791
on sc	10.6342
on sc	11.7391
on sc	9.66748
on sc	11.6827
on sc	8.28641
on sc	7.86118
on sc	9.76562
on sc	8.28641
on sc	8.53669
on sc	8.28641
on sc	10.358
on sc	10.358
on sc	10.3516
on sc	7.8125
on sc	11.3757
on sc	9.6081
on sc	10.7422
on sc	12.4296
on sc	7.59587
on sc	10.358
on sc	7.85464
on sc	11.6057
on sc	8.78906
on sc	10.7422
on sc	6.90534
on sc	7.8125
on sc	11.7391
on sc	8.12549
on sc	9.6081
on sc	7.8125
on sc	11.7391
on sc	8.28641
on sc	11.0485
on sc	8.78906
on sc	11.6465
on sc	7.41159
on sc	11.7188
on sc	10.4816
on sc	8.039
on sc	10.358
on sc	6.90534
on sc	9.66748
on sc	6.89104
on sc	8.66948
on sc	9.66748
on sc	7.42444
on sc	8.33804
on sc	8.28641
on sc	8.12549
on sc	10.834
on sc	6.90534
on sc	6.90534
on sc	8.02922
on sc	8.97694
on sc	6.83594
on sc	10.2868
on sc	8.97694
on sc	11.7188
on sc	6.21481
on sc	9.66748
on sc	7.8125
on sc	8.97694
on sc	9.66748
on sc	7.8125
on sc	8.28641
on sc	6.90534
on sc	10.7422
on sc	9.93723
on sc	9.95446
on sc	8.65668
on sc	10.358
on sc	7.87209
on sc	6.55098
on sc	5.80049
on sc	6.85572
on sc	8.0096
on sc	8.20312
on sc	12.2967
on sc	7.90008
on sc	5.26866
on sc	6.44112
on sc	5.16767
on sc	10.54
on sc	6.21077
on sc	5.29457
on sc	8.44843
on sc	8.69507
on sc	8.68827
on sc	5.76112
on sc	9.3103
on sc	9.01849
on sc	5.58337
on sc	6.80859
on sc	8.3021
on sc	5.38266
on sc	7.37233
on sc	7.85607
on sc	7.03125
on sc	11.1867
on sc	7.59587
on sc	6.21481
on sc	8.23535
on sc	8.97694
on sc	10.358
on sc	9.66748
on sc	7.59587
on sc	9.6081
on sc	8.78906
on sc	9.66748
on sc	7.59587
on sc	6.90534
on sc	8.28641
on sc	6.83594
on sc	7.59587
on sc	7.59587
on sc	7.59587
on sc	6.90534
on sc	8.78906
on sc	9.66748
on sc	9.66748
on sc	10.7422
on sc	7.59587
on sc	6.77124
on sc	9.66748
on sc	6.90534
on sc	8.28641
on sc	7.7062
on sc	6.83594
on sc	7.42444
on sc	7.59587
on sc	6.90534
on sc	7.59587
on sc	7.59587
on sc	6.90534
on sc	8.28641
on sc	8.28641
on sc	10.358
on sc	8.78906
on sc	8.28641
on sc	8.28641
on sc	6.21481
on sc	5.52427
on sc	7.59587
on sc	9.66748
on sc	6.11425
on sc	8.28641
on sc	10.358
on sc	8.28641
on sc	6.90534
on sc	6.90534
on sc	11.7391
on sc	7.8125
on sc	6.90534
on sc	8.78906
on sc	8.0742
on sc	6.64062
on sc	8.78906
on sc	7.55608
on sc	11.0485
on sc	6.90534
on sc	8.78906
on sc	7.59587
on sc	7.59587
on sc	7.59587
on sc	6.90534
on sc	7.64605
on sc	7.04345
on sc	11.5297
on sc	4.97875
on sc	7.67398
on sc	4.87529
on sc	9.80564
on sc	11.8034
on sc	5.72931
on sc	8.78717
on sc	9.53303
on sc	6.29985
on sc	9.52937
on sc	6.98792
on sc	12.4296
on sc	4.55752
on sc	11.7188
on sc	11.1867
on sc	4.45467
on sc	7.61719
on sc	7.61719
on sc	5.52533
on sc	5.38616
on sc	11.6144
on sc	7.41159
on sc	5.53641
on sc	10.1508
on sc	9.5496
on sc	9.66165
on sc	6.62482
on sc	8.11794
on sc	6.11059
on sc	10.54
on sc	9.6288
on sc	8.62087
on sc	5.23738
on sc	7.2216
on sc	7.50866
on sc	5.21704
on sc	6.35349
on sc	7.75861
on sc	10.3513
on sc	6.80205
on sc	10.2485
on sc	5.42339
on sc	7.78446
on sc	5.68332
on sc	9.17137
on sc	11.1867
on sc	9.17137
on sc	11.1867
on sc	7.76498
on sc	9.94369
on sc	12.3047
on sc	10.7723
on sc	5.80049
on sc	8.70073
on sc	7.03125
on sc	12.4296
on sc	6.48514
on sc	7.80047
on sc	4.85917
on sc	5.22629
on sc	9.42557
on sc	5.42421
on sc	8.89238
on sc	5.80049
on sc	6.80026
on sc	5.85035
on sc	7.87209
on sc	6.0213
on sc	8.20312
on sc	11.2677
on sc	5.06404
on sc	10.5469
on sc	7.04101
on sc	9.375
on sc	7.84646
on sc	6.80859
on sc	6.44112
on sc	9.36891
on sc	9.36891
on sc	8.78906
on sc	7.59587
on sc	11.0485
on sc	7.59587
on sc	8.12549
on sc	9.66748
on sc	8.97694
on sc	8.28641
on sc	6.21481
on sc	10.7422
on sc	7.7204
on sc	9.96094
on sc	6.44531
on sc	11.7188
on sc	12.0438
on sc	6.26959
on sc	8.57235
on sc	9.52937
on sc	7.04345
on sc	5.76486
on sc	12.0153
on sc	6.36574
on sc	6.44531
on sc	7.63796
on sc	5.90986
on sc	8.59726
on sc	6.51926
on sc	6.62482
on sc	8.64729
on sc	9.2372
on sc	8.28641
on sc	8.78906
on sc	6.21481
on sc	10.5714
on sc	10.303
on sc	9.94369
on sc	8.60437
on sc	8.90933
on sc	9.26449
on sc	5.80049
on sc	7.41159
on sc	9.375
on sc	8.90933
on sc	11.1328
on sc	4.87529
on sc	9.52937
on sc	5.00282
on sc	5.82654
on sc	7.04345
on sc	9.11505
on sc	8.20312
on sc	5.53878
on sc	7.80253
on sc	12.8439
on sc	8.38856
on sc	5.94493
on sc	7.04101
on sc	5.55586
on sc	8.28641
on sc	5.52427
on sc	6.83594
on sc	8.78906
on sc	6.90534
on sc	8.97694
on sc	8.97694
on sc	8.78906
on sc	9.6081
on sc	7.59587
on sc	8.97694
on sc	6.21481
on sc	9.66748
on sc	8.33804
on sc	6.90534
on sc	10.2923
on sc	9.66748
on sc	8.28641
on sc	6.90534
on sc	7.07506
on sc	10.5631
on sc	7.59914
on sc	8.90933
on sc	8.33804
on sc	5.87552
on sc	12.3047
on sc	7.03125
on sc	9.375
on sc	7.41722
on sc	8.20312
on sc	8.23761
on sc	6.84896
on sc	6.7672
on sc	9.30181
on sc	6.82716
on sc	10.8231
on sc	8.21537
on sc	6.24613
on sc	7.61224
on sc	9.42728
on sc	7.87116
on sc	6.08979
on sc	11.3959
on sc	5.92654
on sc	8.88812
on sc	6.67486
on sc	11.3396
on sc	11.7431
on sc	8.69507
on sc	5.94913
on sc	9.79253
on sc	10.7723
on sc	10.3762
on sc	8.59566
on sc	8.47817
on sc	6.09258
on sc	5.80049
on sc	4.90716
on sc	5.33203
on sc	5.92927
on sc	4.55752
on sc	10.5469
on sc	7.86118
on sc	11.601
on sc	11.1328
on sc	5.20347
on sc	5.38616
on sc	11.463
on sc	6.83925
on sc	8.77553
on sc	5.80049
on sc	6.24645
on sc	8.77553
on sc	5.45541
on sc	7.58418
on sc	7.61719
on sc	6.62913
on sc	11.1174
on sc	12.0153
on sc	7.58418
on sc	6.76098
on sc	5.13952
on sc	7.03125
on sc	8.78906
on sc	7.80047
on sc	8.70073
on sc	8.89391
on sc	8.70073
on sc	5.80049
on sc	10.5469
on sc	7.15517
on sc	8.78906
on sc	9.94369
on sc	4.55752
on sc	7.75233
on sc	6.21481
on sc	11.6465
on sc	8.97694
on sc	6.90534
on sc	6.90534
on sc	7.59587
on sc	8.28641
on sc	8.28641
on sc	7.8125
on sc	5.52427
on sc	9.76562
on sc	9.66748
on sc	8.20312
on sc	11.0485
on sc	11.0485
on sc	9.66748
on sc	5.52427
on sc	6.69786
on sc	11.0485
on sc	11.0485
on sc	11.0485
on sc	8.28979
on sc	9.66748
on sc	6.83594
on sc	11.7391
on sc	10.358
on sc	10.358
on sc	7.7204
on sc	6.79396
on sc	10.7422
on sc	6.90534
on sc	8.97694
on sc	11.7391
on sc	6.21481
on sc	11.0485
on sc	6.90534
on sc	5.85938
on sc	6.90534
on sc	11.0485
on sc	6.90534
on sc	12.4296
on sc	6.90534
on sc	11.7391
on sc	7.42444
on sc	11.0485
on sc	7.59587
on sc	6.21481
on sc	6.69786
on sc	8.97694
on sc	10.358
on sc	8.28641
on sc	9.76562
on sc	6.83594
on sc	8.93804
on sc	5.52427
on sc	6.83594
on sc	7.86118
on sc	9.66748
on sc	8.97694
on sc	10.358
on sc	7.86118
on sc	6.90534
on sc	11.0485
on sc	6.21481
on sc	6.21481
on sc	6.22954
on sc	8.78906
on sc	9.76562
on sc	10.7422
on sc	9.66748
on sc	10.358
on sc	7.59587
on sc	6.21481
on sc	7.42444
on sc	7.79775
on sc	8.28641
on sc	5.52427
on sc	10.7422
on sc	10.7422
on sc	7.59587
on sc	7.41159
on sc	11.0485
on sc	6.90534
on sc	8.78906
on sc	7.41159
on sc	7.8125
on sc	8.28641
on sc	6.83594
on sc	8.28641
on sc	6.21481
on sc	7.8125
on sc	7.58379
on sc	5.67369
on sc	6.4411
on sc	10.2619
on sc	5.21156
on sc	4.45312
on sc	9.7153
on sc	6.7829
on sc	5.88411
on sc	6.83629
on sc	11.0056
on sc	8.70073
ot1 sc	8.85305
ot1 sc	5.94501
ot1 sc	5.66018
ot1 sc	6.83204
ot1 sc	4.99159
ot1 sc	5.20031
ot1 sc	5.1591
ot1 sc	7.59914
ot1 sc	8.48308
ot1 sc	9.93532
ot1 sc	5.00363
ot1 sc	6.8631
ot1 sc	6.51023
ot1 sc	5.25868
ot1 sc	5.59584
ot1 sc	9.96094
ot1 sc	7.85156
ot1 sc	8.70073
ot1 sc	5.18231
ot1 sc	6.21481
ot1 sc	7.26766
ot1 sc	8.95567
ot1 sc	5.52427
ot1 sc	10.7422
ot1 sc	10.7422
ot1 sc	8.28641
ot1 sc	7.86118
ot1 sc	6.90534
ot1 sc	7.8125
ot1 sc	6.83594
ot1 sc	9.65259
ot1 sc	8.28641
ot1 sc	6.21481
ot1 sc	5.24078
ot1 sc	6.61357
ot1 sc	4.89501
ot1 sc	8.15053
ot1 sc	10.7256
ot1 sc	8.15275
ot1 sc	7.45777
ot1 sc	7.96746
ot1 sc	12.0153
ot1 sc	9.375
ot1 sc	7.4358
ot1 sc	7.45777
ot1 sc	7.59688
ot1 sc	5.80049
ot1 sc	6.98326
ot1 sc	4.92188
ot1 sc	10.7723
ot1 sc	7.18119
ot1 sc	8.78906
ot1 sc	5.47103
ot1 sc	8.09151
ot1 sc	9.82035
ot1 sc	5.63068
ot1 sc	6.21481
ot1 sc	9.0792
ot1 sc	5.59584
ot1 sc	9.69545
ot1 sc	4.71278
ot1 sc	9.375
ot1 sc	5.53694
ot1 sc	6.37208
ot1 sc	9.96094
ot1 sc	7.31294
ot1 sc	6.55098
ot1 sc	8.89391
ot1 sc	8.78906
ot1 sc	9.76562
ot1 sc	6.90534
ot1 sc	9.66748
ot1 sc	11.7391
ot1 sc	6.21481
ot1 sc	11.5297
ot1 sc	9.19916
ot1 sc	5.50781
ot1 sc	7.03125
ot1 sc	5.98777
ot1 sc	7.80047
ot1 sc	8.78906
ot1 sc	8.28641
ot1 sc	9.66748
ot1 sc	9.47974
ot1 sc	8.73464
ot1 sc	8.28641
ot1 sc	9.96094
ot1 sc	10.7723
ot1 sc	7.22556
ot1 sc	7.61719
ot1 sc	7.87209
ot1 sc	6.51243
ot1 sc	11.2677
ot1 sc	8.04383
ot1 sc	7.4818
ot1 sc	7.8884
ot1 sc	7.04345
ot1 sc	7.61719
ot1 sc	11.751
ot1 sc	7.03125
ot1 sc	9.28078
ot1 sc	6.28894
ot1 sc	6.97695
ot1 sc	7.33558
ot1 sc	5.40021
ot1 sc	9.96094
ot1 sc	7.40603
ot1 sc	6.79526
ot1 sc	8.4375
ot1 sc	8.16235
ot1 sc	8.02926
ot1 sc	6.21481
ot1 sc	5.5139
ot1 sc	5.38487
ot1 sc	9.96094
ot1 sc	8.95298
ot1 sc	5.38616
ot1 sc	5.39596
ot1 sc	9.57768
ot1 sc	7.87209
ot1 sc	11.1328
ot1 sc	9.11505
ot1 sc	10.358
ot1 sc	10.358
ot1 sc	7.3371
ot1 sc	4.97922
ot1 sc	8.70073
ot1 sc	12.0153
ot1 sc	8.90933
ot1 sc	8.27365
ot1 sc	4.9071
ot1 sc	5.50282
ot1 sc	7.69374
ot1 sc	7.58418
ot1 sc	7.04101
ot1 sc	7.61719
ot1 sc	7.86118
ot1 sc	8.28641
ot1 sc	8.89391
ot1 sc	6.83629
ot1 sc	4.14663
ot1 sc	7.16116
ot1 sc	7.89798
ot1 sc	10.1508
ot1 sc	8.39539
ot1 sc	7.59688
ot1 sc	12.0117
ot1 sc	9.375
ot1 sc	9.52317
ot1 sc	8.87239
ot1 sc	10.5469
ot1 sc	8.57054
ot1 sc	4.97184
ot1 sc	8.57584
ot1 sc	5.9249
ot1 sc	9.11505
ot1 sc	5.2911
ot1 sc	8.12322
ot1 sc	5.2581
ot1 sc	7.87209
ot1 sc	8.66598
ot1 sc	7.34034
ot1 sc	8.70862
ot1 sc	5.74604
ot1 sc	5.7672
ot1 sc	9.66797
ot1 sc	7.71114
ot1 sc	8.90789
ot1 sc	7.9898
ot1 sc	7.03125
ot1 sc	9.69545
ot1 sc	8.20312
ot1 sc	9.375
ot1 sc	10.5469
ot1 sc	8.12322
ot1 sc	5.51802
ot1 sc	8.28641
ot1 sc	8.53054
ot1 sc	7.9582
ot1 sc	6.21481
ot1 sc	6.86994
ot1 sc	8.70073
ot1 sc	7.59914
ot1 sc	9.2445
ot1 sc	10.5057
ot1 sc	12.3199
ot1 sc	6.09313
ot1 sc	7.04345
ot1 sc	6.98309
ot1 sc	8.10031
ot1 sc	7.03412
ot1 sc	8.51025
ot1 sc	5.91051
ot1 sc	7.61719
ot1 sc	8.78906
ot1 sc	7.03125
ot1 sc	10.7723
ot1 sc	9.94369
ot1 sc	6.44531
ot1 sc	7.43607
ot1 sc	8.28641
ot1 sc	6.90534
ot1 sc	11.7391
ot1 sc	10.358
ot1 sc	6.21481
ot1 sc	10.358
ot1 sc	8.97694
ot1 sc	7.42444
ot1 sc	8.02922
ot1 sc	10.4816
ot1 sc	10.7422
ot1 sc	9.66748
ot1 sc	10.7422
ot1 sc	9.2372
ot1 sc	9.76562
ot1 sc	8.28641
ot1 sc	7.59587
ot1 sc	8.97694
ot1 sc	10.7422
ot1 sc	8.28979
ot1 sc	7.31294
ot1 sc	9.47405
ot1 sc	8.78906
ot1 sc	7.8125
ot1 sc	9.88212
ot1 sc	8.12549
ot1 sc	7.51191
ot1 sc	6.11425
ot1 sc	8.73464
ot1 sc	6.98771
ot1 sc	8.28641
ot1 sc	8.20312
ot1 sc	8.29791
ot1 sc	8.28641
ot1 sc	9.5733
ot1 sc	9.6081
ot1 sc	6.21481
ot1 sc	7.8125
ot1 sc	8.76349
ot1 sc	6.90534
ot1 sc	8.78906
ot1 sc	8.20675
ot1 sc	10.358
ot1 sc	7.41159
ot1 sc	6.21481
ot1 sc	8.28641
ot1 sc	8.97694
ot1 sc	7.41159
ot1 sc	7.58379
ot1 sc	5.52427
ot1 sc	7.59587
ot1 sc	8.76349
ot1 sc	9.45583
ot1 sc	7.37776
ot1 sc	7.42444
ot1 sc	7.22456
ot1 sc	10.7422
ot1 sc	6.83594
ot1 sc	6.83594
ot1 sc	7.8125
ot1 sc	8.97694
ot1 sc	11.0485
ot1 sc	7.8125
ot1 sc	10.0214
ot1 sc	8.29791
ot1 sc	8.28641
ot1 sc	6.50039
ot1 sc	11.7188
ot1 sc	7.8125
ot1 sc	8.02922
ot1 sc	7.8125
ot1 sc	9.66748
ot1 sc	10.358
ot1 sc	6.79396
ot1 sc	9.66748
ot1 sc	7.86118
ot1 sc	7.31294
ot1 sc	8.12549
ot1 sc	8.12549
ot1 sc	7.70404
ot1 sc	6.90534
ot1 sc	11.7188
ot1 sc	9.17137
ot1 sc	9.76562
ot1 sc	8.97694
ot1 sc	10.0214
ot1 sc	10.358
ot1 sc	7.59587
ot1 sc	7.58379
ot1 sc	11.0485
ot1 sc	8.28641
ot1 sc	8.28641
ot1 sc	9.66748
ot1 sc	7.59587
ot1 sc	7.59587
ot1 sc	8.78906
ot1 sc	7.86118
ot1 sc	5.52427
ot1 sc	8.02922
ot1 sc	9.76562
ot1 sc	7.8125
ot1 sc	9.76562
ot1 sc	6.90534
ot1 sc	8.78906
ot1 sc	8.97694
ot1 sc	11.7188
ot1 sc	8.97694
ot1 sc	8.78906
ot1 sc	7.8125
ot1 sc	8.64685
ot1 sc	8.28641
ot1 sc	8.28641
ot1 sc	12.4296
ot1 sc	6.90534
ot1 sc	9.66748
ot1 sc	8.97694
ot1 sc	11.355
ot1 sc	10.3516
ot1 sc	10.5381
ot1 sc	7.01562
ot1 sc	9.6081
ot1 sc	7.85464
ot1 sc	10.358
ot1 sc	11.7391
ot1 sc	7.7204
ot1 sc	6.96358
ot1 sc	7.07506
ot1 sc	9.11505
ot1 sc	8.75297
ot1 sc	5.67463
ot1 sc	5.07764
ot1 sc	9.52937
ot1 sc	7.59914
ot1 sc	8.49357
ot1 sc	6.02298
ot1 sc	5.58337
ot1 sc	9.36891
ot1 sc	7.02668
ot1 sc	6.62482
ot1 sc	6.42215
ot1 sc	11.7111
ot1 sc	6.87503
ot1 sc	12.0075
ot1 sc	7.07046
ot1 sc	8.78335
ot1 sc	11.1794
ot1 sc	7.05241
ot1 sc	6.12575
ot1 sc	9.10912
ot1 sc	8.11794
ot1 sc	6.62482
ot1 sc	4.14051
ot1 sc	8.28102
ot1 sc	8.07317
ot1 sc	8.65098
ot1 sc	6.32239
ot1 sc	8.19779
ot1 sc	5.79671
ot1 sc	6.95905
ot1 sc	7.66899
ot1 sc	6.28894
ot1 sc	7.8709
ot1 sc	7.45311
ot1 sc	7.03125
ot1 sc	8.33804
ot1 sc	7.45777
ot1 sc	9.375
ot1 sc	8.288
ot1 sc	5.15625
ot1 sc	6.96343
ot1 sc	8.0671
ot1 sc	9.375
ot1 sc	8.20312
ot1 sc	5.85938
ot1 sc	8.70073
ot1 sc	7.31943
ot1 sc	9.93719
ot1 sc	7.73438
ot1 sc	6.21481
ot1 sc	7.04345
ot1 sc	6.28894
ot1 sc	6.81302
ot1 sc	6.21481
ot1 sc	7.59914
ot1 sc	11.1328
ot1 sc	9.67779
ot1 sc	4.88739
ot1 sc	10.358
ot1 sc	7.08984
ot1 sc	6.01286
ot1 sc	8.37821
ot1 sc	6.73828
ot1 sc	6.90667
ot1 sc	7.77962
ot1 sc	9.34431
ot1 sc	9.90348
ot1 sc	7.44141
ot1 sc	4.95655
ot1 sc	6.75026
ot1 sc	4.72003
ot1 sc	8.47155
ot1 sc	5.27344
ot1 sc	6.11425
ot1 sc	6.21481
ot1 sc	6.39498
ot1 sc	9.66748
ot1 sc	8.97694
ot1 sc	11.0485
ot1 sc	10.4816
ot1 sc	8.97694
ot1 sc	8.28641
ot1 sc	8.64685
ot1 sc	7.85464
ot1 sc	6.55098
ot1 sc	6.21481
ot1 sc	8.18997
ot1 sc	6.53176
ot1 sc	7.13134
ot1 sc	7.03125
ot1 sc	7.87209
ot1 sc	9.0593
ot1 sc	7.03125
ot1 sc	7.72522
ot1 sc	8.20312
ot1 sc	10.0756
ot1 sc	6.44531
ot1 sc	8.28641
ot1 sc	5.85035
ot1 sc	6.48514
ot1 sc	7.59914
ot1 sc	6.44531
ot1 sc	6.62913
ot1 sc	7.46278
ot1 sc	6.44531
ot1 sc	8.90933
ot1 sc	9.49219
ot1 sc	7.53656
ot1 sc	7.44119
ot1 sc	6.14753
ot1 sc	7.32422
ot1 sc	8.78906
ot1 sc	8.64192
ot1 sc	9.66165
ot1 sc	6.73388
ot1 sc	6.33328
ot1 sc	8.63853
ot1 sc	9.94369
ot1 sc	5.24078
ot1 sc	9.21531
ot1 sc	7.61719
ot1 sc	11.1867
ot1 sc	6.81302
ot1 sc	5.14974
ot1 sc	8.54143
ot1 sc	6.21481
ot1 sc	6.19224
ot1 sc	9.43341
ot1 sc	8.70073
ot1 sc	8.26925
ot1 sc	9.94369
ot1 sc	4.55752
ot1 sc	7.31294
ot1 sc	7.53187
ot1 sc	8.67188
ot1 sc	10.4507
ot1 sc	6.51499
ot1 sc	8.17562
ot1 sc	6.26568
ot1 sc	8.4375
ot1 sc	6.31577
ot1 sc	6.76059
ot1 sc	7.55982
ot1 sc	9.66797
ot1 sc	6.24198
ot1 sc	7.08121
ot2 sc	5.64477
ot2 sc	10.7422
ot2 sc	5.52427
ot2 sc	5.11727
ot2 sc	8.78906
ot2 sc	9.375
ot2 sc	9.375
ot2 sc	9.375
ot2 sc	8.44095
ot2 sc	5.76486
ot2 sc	5.80049
ot2 sc	9.52937
ot2 sc	8.28641
ot2 sc	8.97694
ot2 sc	6.21481
ot2 sc	7.59688
ot2 sc	10.7723
ot2 sc	8.28417
ot2 sc	7.96298
ot2 sc	7.03125
ot2 sc	9.66748
ot2 sc	9.17137
ot2 sc	8.78906
ot2 sc	7.8125
ot2 sc	11.5593
ot2 sc	8.78906
ot2 sc	6.90534
ot2 sc	6.05853
ot2 sc	5.37025
ot2 sc	6.76855
ot2 sc	7.93218
ot2 sc	8.55081
ot2 sc	12.3048
ot2 sc	8.28641
ot2 sc	7.59587
ot2 sc	8.78906
ot2 sc	8.78906
ot2 sc	8.70073
ot2 sc	8.93804
ot2 sc	9.24744
ot2 sc	8.08594
ot2 sc	6.6629
ot2 sc	8.70862
ot2 sc	11.8613
ot2 sc	7.61719
ot2 sc	6.20193
ot2 sc	6.18413
ot2 sc	8.78906
ot2 sc	7.46927
ot2 sc	7.80047
ot2 sc	5.37807
ot2 sc	6.90534
ot2 sc	6.90534
ot2 sc	9.76562
ot2 sc	7.59587
ot2 sc	7.08623
ot2 sc	6.21481
ot2 sc	7.8125
ot2 sc	9.76562
ot2 sc	8.28641
ot2 sc	6.90534
ot2 sc	8.28641
ot2 sc	10.358
ot2 sc	7.59587
ot2 sc	8.28641
ot2 sc	7.59587
ot2 sc	7.58379
ot2 sc	8.78906
ot2 sc	8.97694
ot2 sc	7.0254
ot2 sc	8.97694
ot2 sc	7.57924
ot2 sc	8.97694
ot2 sc	8.37395
ot2 sc	7.59587
ot2 sc	5.52427
ot2 sc	9.76562
ot2 sc	9.6081
ot2 sc	6.90534
ot2 sc	6.83594
ot2 sc	8.87639
ot2 sc	8.28641
ot2 sc	7.8125
ot2 sc	8.97694
ot2 sc	9.96094
ot2 sc	10.358
ot2 sc	8.97694
ot2 sc	8.66719
ot2 sc	6.21481
ot2 sc	8.28641
ot2 sc	7.8125
ot2 sc	8.28641
ot2 sc	9.76562
ot2 sc	8.28641
ot2 sc	6.83594
ot2 sc	6.90534
ot2 sc	7.8125
ot2 sc	6.83594
ot2 sc	8.78906
ot2 sc	6.90534
ot2 sc	7.59587
ot2 sc	6.21481
ot2 sc	10.8952
ot2 sc	6.98771
ot2 sc	7.59587
ot2 sc	7.8125
ot2 sc	9.6081
ot2 sc	10.3366
ot2 sc	7.59587
ot2 sc	6.90534
ot2 sc	7.59587
ot2 sc	6.21481
ot2 sc	7.79775
ot2 sc	8.28641
ot2 sc	7.59587
ot2 sc	8.28641
ot2 sc	8.66719
ot2 sc	6.21481
ot2 sc	5.52427
ot2 sc	7.42444
ot2 sc	5.52427
ot2 sc	7.31294
ot2 sc	6.90534
ot2 sc	8.97694
ot2 sc	8.78906
ot2 sc	5.52427
ot2 sc	7.59587
ot2 sc	5.52427
ot2 sc	9.66748
ot2 sc	5.52427
ot2 sc	5.55382
ot2 sc	10.9742
ot2 sc	6.62482
ot2 sc	10.7422
ot2 sc	6.21481
ot2 sc	6.8631
ot2 sc	10.358
ot2 sc	9.66748
ot2 sc	8.28641
ot2 sc	6.66703
ot2 sc	7.45777
ot2 sc	6.42907
ot2 sc	11.2604
ot2 sc	8.3798
ot2 sc	7.04209
ot2 sc	8.78906
ot2 sc	10.358
ot2 sc	10.9183
ot2 sc	11.7391
ot2 sc	8.73464
ot2 sc	10.7422
ot2 sc	7.7204
ot2 sc	8.78906
ot2 sc	8.78906
ot2 sc	10.9183
ot2 sc	8.97694
ot2 sc	8.95567
ot2 sc	8.97694
ot2 sc	11.6906
ot2 sc	7.125
ot2 sc	5.625
ot2 sc	6.90534
ot2 sc	8.28641
ot2 sc	11.5297
ot2 sc	5.27344
ot2 sc	11.601
ot2 sc	7.59688
ot2 sc	7.76264
ot2 sc	8.20312
ot2 sc	5.85938
ot2 sc	9.42557
ot2 sc	7.00962
ot2 sc	8.22437
ot2 sc	5.42632
ot2 sc	11.0647
ot2 sc	9.42557
ot2 sc	10.5469
ot2 sc	6.63217
ot2 sc	5.80049
ot2 sc	8.28641
ot2 sc	6.50039
ot2 sc	5.14373
ot2 sc	6.85572
ot2 sc	6.74596
ot2 sc	11.1328
ot2 sc	7.3371
ot2 sc	9.55856
ot2 sc	9.71832
ot2 sc	9.66748
ot2 sc	5.46432
ot2 sc	8.174
ot2 sc	8.52739
ot2 sc	7.59587
ot2 sc	10.0659
ot2 sc	10.358
ot2 sc	11.7391
ot2 sc	8.73464
ot2 sc	11.7188
ot2 sc	7.8125
ot2 sc	9.76562
ot2 sc	9.66748
ot2 sc	8.97694
ot2 sc	8.97694
ot2 sc	5.8579
ot2 sc	6.42086
ot2 sc	6.6629
ot2 sc	8.33804
ot2 sc	5.90299
ot2 sc	5.92927
ot2 sc	7.34073
ot2 sc	11.1328
ot2 sc	8.09151
ot2 sc	8.28641
ot2 sc	6.50039
ot2 sc	7.3371
ot2 sc	8.14439
ot2 sc	9.69545
ot2 sc	5.52395
ot2 sc	7.04345
ot2 sc	10.5469
ot2 sc	5.76233
ot2 sc	8.61302
ot2 sc	8.34643
ot2 sc	8.20312

## Sheet: Ext Data Fig. 3l
sample_type	min_feret
on sc	8.77969
on sc	10.7331
on sc	13.0584
on sc	11.9186
on sc	9.79235
on sc	9.20286
on sc	9.54646
on sc	11.6723
on sc	7.91341
on sc	10.8354
on sc	5.88613
on sc	7.94759
on sc	7.96202
on sc	6.10345
on sc	10.253
on sc	5.43322
on sc	7.77114
on sc	9.59814
on sc	10.9946
on sc	8.09785
on sc	13.9363
on sc	10.8541
on sc	9.25769
on sc	11.2784
on sc	7.79174
on sc	10.44
on sc	12.3237
on sc	11.2297
on sc	6.40582
on sc	9.97601
on sc	10.8316
on sc	9.38095
on sc	10.3029
on sc	12.9273
on sc	12.98
on sc	8.92349
on sc	11.4893
on sc	11.6535
on sc	7.60575
on sc	5.269
on sc	9.73053
on sc	7.44863
on sc	8.26
on sc	9.2559
on sc	5.29871
on sc	10.4298
on sc	8.9711
on sc	10.6364
on sc	7.08983
on sc	10.8519
on sc	9.00001
on sc	10.2738
on sc	6.9754
on sc	5.8148
on sc	10.0128
on sc	5.43454
on sc	7.44033
on sc	7.7278
on sc	6.34551
on sc	7.23056
on sc	11.0071
on sc	9.51166
on sc	8.61901
on sc	8.51001
on sc	10.6555
on sc	8.62593
on sc	12.933
on sc	6.0422
on sc	8.49259
on sc	9.64824
on sc	11.8
on sc	11.7818
on sc	8.70725
on sc	8.80008
on sc	10.62
on sc	6.86861
on sc	7.55283
on sc	8.85
on sc	7.53527
on sc	8.27463
on sc	10.5136
on sc	7.08983
on sc	8.31229
on sc	12.4734
on sc	5.21013
on sc	8.1341
on sc	11.172
on sc	6.51077
on sc	8.82
on sc	6.47693
on sc	8.44139
on sc	11.7804
on sc	10.437
on sc	6.63773
on sc	7.48738
on sc	7.89922
on sc	5.096
on sc	8.68112
on sc	9.70151
on sc	10.78
on sc	10.78
on sc	9.51311
on sc	7.73565
on sc	9.72462
on sc	10.5367
on sc	9.64217
on sc	7.56309
on sc	7.09728
on sc	9.11088
on sc	7.88483
on sc	7.46648
on sc	11.0874
on sc	6.52327
on sc	8.82
on sc	12.5713
on sc	9.70151
on sc	11.8842
on sc	9.20366
on sc	12.0338
on sc	5.16426
on sc	6.95995
on sc	6.37967
on sc	10.756
on sc	6.55133
on sc	10.3945
on sc	9.70151
on sc	6.61087
on sc	5.34706
ot1 sc	13.5745
ot1 sc	9.94499
ot1 sc	10.15
ot1 sc	12.0986
ot1 sc	10.505
ot1 sc	7.67129
ot1 sc	13.34
ot1 sc	9.78943
ot1 sc	11.6439
ot1 sc	11.0167
ot1 sc	12.47
ot1 sc	12.39
ot1 sc	9.15815
ot1 sc	9.12304
ot1 sc	13.5111
ot1 sc	19.1376
ot1 sc	12.1995
ot1 sc	8.40149
ot1 sc	5.56172
ot1 sc	6.88052
ot1 sc	11.2642
ot1 sc	7.61534
ot1 sc	9.67503
ot1 sc	10.1487
ot1 sc	10.847
ot1 sc	10.3722
ot1 sc	11.0134
ot1 sc	9.81819
ot1 sc	10.78
ot1 sc	8.4259
ot1 sc	6.36042
ot1 sc	10.4919
ot1 sc	10.2555
ot1 sc	7.99351
ot1 sc	6.25692
ot1 sc	9.8
ot1 sc	11.7804
ot1 sc	8.05707
ot1 sc	10.78
ot1 sc	10.78
ot1 sc	7.31352
ot1 sc	9.8
ot1 sc	6.91529
ot1 sc	10.3729
ot1 sc	6.53914
ot1 sc	12.1539
ot2 sc	13.2327
ot2 sc	6.52992
ot2 sc	9.22774
ot2 sc	9.72433
ot2 sc	7.76954
ot2 sc	11.0235
ot2 sc	7.83333
ot2 sc	12.3134
ot2 sc	11.5348
ot2 sc	8.52254
ot2 sc	11.6
ot2 sc	12.0442
ot2 sc	9.32622
ot2 sc	12.48
ot2 sc	13.257
ot2 sc	11.6
ot2 sc	8.55756
ot2 sc	11.2847
ot2 sc	5.74641
ot2 sc	11.1751
ot2 sc	12.0986
ot2 sc	8.86937
ot2 sc	10.487
ot2 sc	11.3485
ot2 sc	9.74948
ot2 sc	8.9711
ot2 sc	6.49
ot2 sc	10.62
ot2 sc	9.06593
ot2 sc	10.3325
ot2 sc	11.5622
ot2 sc	9.87476
ot2 sc	7.08
ot2 sc	11.1545
ot2 sc	8.26
ot2 sc	10.2801
ot2 sc	10.3945
ot2 sc	8.73957
ot2 sc	9.64193
ot2 sc	7.01231
ot2 sc	10.0103
ot2 sc	9.70151
ot2 sc	12.74
ot2 sc	11.7804
ot2 sc	9.4175
ot2 sc	6.73331
ot2 sc	9.72689
ot2 sc	10.78
ot2 sc	9.70151
ot2 sc	12.6416
ot2 sc	6.92965
ot2 sc	11.4664
ot2 sc	12.74
ot2 sc	12.5375
ot2 sc	6.83536
ot2 sc	11.76

## Sheet: Ext Data Fig. 3p
sample_type	protein_area
on sc	193.101
on sc	77.6704
on sc	170.368
on sc	202.68
on sc	76.9515
on sc	144.232
on sc	135.821
on sc	187.627
on sc	177.283
on sc	140.699
on sc	185.44
on sc	166.77
on sc	179.217
on sc	173.835
on sc	96.0422
on sc	152.389
on sc	156.174
on sc	127.159
on sc	112.778
on sc	251.543
on sc	100.331
on sc	125.898
on sc	74.008
on sc	100.92
on sc	181.908
on sc	77.0356
on sc	41.7977
on sc	38.7701
on sc	176.61
on sc	107.059
on sc	78.5494
on sc	110.696
on sc	83.8921
on sc	119.398
on sc	87.025
on sc	190.411
on sc	111.044
on sc	144.81
on sc	192.151
on sc	198.765
on sc	126.012
on sc	215.822
on sc	218.259
on sc	172.658
on sc	153.164
on sc	89.1136
on sc	169.177
on sc	154.208
on sc	309.461
on sc	174.746
on sc	87.025
on sc	228.006
on sc	170.569
on sc	182.752
on sc	148.987
on sc	200.506
on sc	194.24
on sc	183.797
on sc	169.873
on sc	201.55
on sc	138.892
on sc	134.367
on sc	116.614
on sc	195.632
on sc	130.189
on sc	78.3225
on sc	54.6517
on sc	175.094
on sc	163.607
on sc	204.335
on sc	79.3668
on sc	56.7403
on sc	210.601
on sc	146.55
on sc	90.506
on sc	287.531
on sc	174.05
on sc	99.9047
on sc	123.924
on sc	108.955
on sc	179.271
on sc	309.461
on sc	147.246
on sc	123.892
on sc	168.07
on sc	161.347
on sc	75.8716
on sc	194.961
on sc	124.852
on sc	175.753
on sc	188.238
on sc	88.3568
on sc	159.426
on sc	178.634
on sc	252.585
on sc	274.674
on sc	194.001
on sc	170.951
on sc	143.1
on sc	83.5548
on sc	94.1192
on sc	162.308
on sc	180.555
on sc	144.06
on sc	137.337
on sc	167.11
on sc	177.674
on sc	180.555
on sc	224.734
on sc	177.674
on sc	211.288
on sc	147.902
on sc	179.595
on sc	121.971
on sc	124.852
on sc	117.169
on sc	174.793
on sc	212.248
on sc	146.941
on sc	199.763
on sc	195.922
on sc	182.476
on sc	161.347
on sc	248.744
on sc	115.248
on sc	194.001
on sc	175.753
on sc	162.308
ot1 sc	75.04
ot1 sc	105.377
ot1 sc	130.103
ot1 sc	77.2879
ot1 sc	102.013
ot1 sc	224.799
ot1 sc	62.5704
ot1 sc	146.334
ot1 sc	122.954
ot1 sc	105.041
ot1 sc	28.5099
ot1 sc	76.582
ot1 sc	173.702
ot1 sc	158.734
ot1 sc	395.442
ot1 sc	330.695
ot1 sc	96.4237
ot1 sc	181.012
ot1 sc	182.752
ot1 sc	223.48
ot1 sc	65.7909
ot1 sc	151.772
ot1 sc	156.993
ot1 sc	66.8352
ot1 sc	80.063
ot1 sc	83.1959
ot1 sc	58.4808
ot1 sc	137.151
ot1 sc	97.9608
ot1 sc	169.991
ot1 sc	222.813
ot1 sc	115.248
ot1 sc	118.129
ot1 sc	111.406
ot1 sc	253.546
ot1 sc	111.406
ot1 sc	114.288
ot1 sc	197.842
ot1 sc	142.139
ot1 sc	111.406
ot1 sc	165.189
ot1 sc	77.7924
ot1 sc	188.238
ot1 sc	156.545
ot1 sc	205.526
ot1 sc	97.9608
ot2 sc	116.787
ot2 sc	158.592
ot2 sc	91.8372
ot2 sc	63.916
ot2 sc	208.484
ot2 sc	98.7334
ot2 sc	218.576
ot2 sc	137.924
ot2 sc	67.0277
ot2 sc	131.785
ot2 sc	93.2669
ot2 sc	150.203
ot2 sc	157.373
ot2 sc	124.114
ot2 sc	56.784
ot2 sc	59.8792
ot2 sc	154.905
ot2 sc	89.4617
ot2 sc	154.905
ot2 sc	113.132
ot2 sc	103.038
ot2 sc	164.303
ot2 sc	166.74
ot2 sc	168.48
ot2 sc	79.7149
ot2 sc	158.734
ot2 sc	121.835
ot2 sc	111.044
ot2 sc	149.683
ot2 sc	156.645
ot2 sc	132.626
ot2 sc	74.1453
ot2 sc	123.924
ot2 sc	60.5694
ot2 sc	271.866
ot2 sc	184.397
ot2 sc	121.01
ot2 sc	80.6736
ot2 sc	176.714
ot2 sc	222.813
ot2 sc	183.436
ot2 sc	123.892
ot2 sc	56.6636
ot2 sc	114.288
ot2 sc	145.02
ot2 sc	231.456
ot2 sc	186.318
ot2 sc	77.7924
ot2 sc	73.9508
ot2 sc	97.0004
ot2 sc	77.7924
ot2 sc	113.327
ot2 sc	76.832
ot2 sc	103.723
ot2 sc	202.644
ot2 sc	105.644

[truncated: 1 more sheets: Ext Data Fig. 3q]
