# Supplementary material for: Structural basis of supercoiling-induced CRISPR–Cas9 off-target activity
Source: Nature. 2026 Mar 25;653(8114):627–35. doi: 10.1038/s41586-026-10255-7 (PMC13171457; doi:10.1038/s41586-026-10255-7)
Supplement: Supplementary file 11 — Source Data Extended Data Fig. 4 [file 41586_2026_10255_MOESM11_ESM.xlsx]

## Sheet: Ext. Data Fig. 4f
On-target-dCas9			OT1-dCas9			OT2-dCas9			OT1-WT Cas9
Fourier Shell Correlation	1/Resolution (Å)		Fourier Shell Correlation	1/Resolution (Å)		Fourier Shell Correlation	1/Resolution (Å)		Fourier Shell Correlation	1/Resolution (Å)
0.001001	1		0.001001	1		0.001001	1		0.001001	1
0.00378788	1		0.00325872	1		0.00649351	0.999999		0.0038956	1
0.00757576	1		0.00651744	1		0.012987	0.999975		0.0077912	0.999998
0.0113636	0.999999		0.00977616	0.999999		0.0194805	0.999954		0.0116868	0.999974
0.0151515	0.999996		0.0130349	0.999996		0.025974	0.99994		0.0155824	0.999928
0.0189394	0.999992		0.0162936	0.999993		0.0324675	0.999891		0.019478	0.999884
0.0227273	0.999983		0.0195523	0.99999		0.038961	0.999807		0.0233736	0.999735
0.0265152	0.999974		0.022811	0.99998		0.0454545	0.99948		0.0272692	0.999303
0.030303	0.999958		0.0260698	0.999964		0.0519481	0.999063		0.0311648	0.998402
0.0340909	0.999928		0.0293285	0.999937		0.0584416	0.998654		0.0350604	0.997578
0.0378788	0.999876		0.0325872	0.999913		0.0649351	0.998543		0.038956	0.997132
0.0416667	0.999822		0.0358459	0.999902		0.0714286	0.998059		0.0428516	0.995999
0.0454545	0.999727		0.0391046	0.99988		0.0779221	0.997234		0.0467472	0.994155
0.0492424	0.999623		0.0423633	0.999828		0.0844156	0.997034		0.0506428	0.992625
0.0530303	0.999557		0.0456221	0.999767		0.0909091	0.996066		0.0545384	0.990459
0.0568182	0.999446		0.0488808	0.999681		0.0974026	0.994902		0.058434	0.986769
0.0606061	0.999299		0.0521395	0.999644		0.103896	0.992154		0.0623296	0.984946
0.0643939	0.999087		0.0553982	0.999621		0.11039	0.988628		0.0662252	0.983955
0.0681818	0.998916		0.0586569	0.999548		0.116883	0.984292		0.0701208	0.983455
0.0719697	0.998845		0.0619157	0.99946		0.123377	0.981237		0.0740164	0.981768
0.0757576	0.998694		0.0651744	0.999389		0.12987	0.977645		0.077912	0.978011
0.0795455	0.998427		0.0684331	0.99926		0.136364	0.970236		0.0818076	0.975015
0.0833333	0.998144		0.0716918	0.99911		0.142857	0.957951		0.0857032	0.972958
0.0871212	0.998007		0.0749505	0.999037		0.149351	0.948169		0.0895988	0.971739
0.0909091	0.997807		0.0782093	0.999046		0.155844	0.939956		0.0934943	0.967025
0.094697	0.997507		0.081468	0.998969		0.162338	0.934495		0.0973899	0.957689
0.0984848	0.997045		0.0847267	0.998898		0.168831	0.928512		0.101286	0.938739
0.102273	0.996337		0.0879854	0.998743		0.175325	0.923809		0.105181	0.919773
0.106061	0.995376		0.0912441	0.998579		0.181818	0.913877		0.109077	0.905709
0.109848	0.994449		0.0945029	0.998375		0.188312	0.906161		0.112972	0.892434
0.113636	0.993378		0.0977616	0.998096		0.194805	0.88484		0.116868	0.874419
0.117424	0.992404		0.10102	0.997649		0.201299	0.872404		0.120764	0.855613
0.121212	0.991791		0.104279	0.997267		0.207792	0.851639		0.124659	0.695466
0.125	0.990435		0.107538	0.996935		0.214286	0.821898		0.128555	0.6648
0.128788	0.98882		0.110796	0.996407		0.220779	0.76808		0.13245	0.639367
0.132576	0.987076		0.114055	0.995878		0.227273	0.724065		0.136346	0.628143
0.136364	0.984863		0.117314	0.99569		0.233766	0.629955		0.140242	0.610857
0.140152	0.982514		0.120573	0.995586		0.24026	0.510689		0.144137	0.57495
0.143939	0.980131		0.123831	0.994887		0.246753	0.424054		0.148033	0.553521
0.147727	0.978438		0.12709	0.993694		0.253247	0.341418		0.151928	0.568037
0.151515	0.976981		0.130349	0.992633		0.25974	0.223669		0.155824	0.563929
0.155303	0.975608		0.133607	0.99192		0.266234	0.124526		0.15972	0.5375
0.159091	0.972294		0.136866	0.991058		0.272727	0.0975896		0.163615	0.531918
0.162879	0.970351		0.140125	0.989755		0.279221	0.0831059		0.167511	0.552462
0.166667	0.969269		0.143384	0.988451		0.285714	0.0541837		0.171406	0.55761
0.170455	0.968865		0.146642	0.987489		0.292208	0.0326		0.175302	0.541137
0.174242	0.967797		0.149901	0.98717		0.298701	0.0222308		0.179198	0.532746
0.17803	0.966925		0.15316	0.98664		0.305195	0.0157591		0.183093	0.573342
0.181818	0.966748		0.156419	0.986055		0.311688	-0.024455		0.186989	0.598408
0.185606	0.966625		0.159677	0.985545		0.318182	-0.0254997		0.190884	0.572521
0.189394	0.967174		0.162936	0.985323		0.324675	-0.0228775		0.19478	0.573318
0.193182	0.966916		0.166195	0.985035		0.331169	-0.0398035		0.198675	0.605318
0.19697	0.965444		0.169453	0.984528		0.337662	-0.0186611		0.202571	0.61778
0.200758	0.964888		0.172712	0.983974		0.344156	-0.0259387		0.206467	0.58041
0.204545	0.963688		0.175971	0.983953		0.350649	-0.0323598		0.210362	0.537681
0.208333	0.962043		0.17923	0.98429		0.357143	0.0014944		0.214258	0.494283
0.212121	0.960547		0.182488	0.984199		0.363636	-0.0233628		0.218153	0.447644
0.215909	0.957387		0.185747	0.984226		0.37013	-0.0384278		0.222049	0.434184
0.219697	0.953637		0.189006	0.984355		0.376623	-0.0335811		0.225945	0.435268
0.223485	0.949949		0.192264	0.98437		0.383117	0.00236668		0.22984	0.404435
0.227273	0.944535		0.195523	0.984143		0.38961	-0.0139703		0.233736	0.372213
0.231061	0.938017		0.198782	0.983647		0.396104	-0.0239028		0.237631	0.349521
0.234848	0.92999		0.202041	0.982921		0.402597	2.04779e-05		0.241527	0.30673
0.238636	0.921996		0.205299	0.982155		0.409091	-0.0152987		0.245423	0.266108
0.242424	0.914963		0.208558	0.981189		0.415584	-0.0151693		0.249318	0.265579
0.246212	0.909964		0.211817	0.979899		0.422078	-0.00261317		0.253214	0.251238
0.25	0.901694		0.215075	0.978521		0.428571	0.00309835		0.257109	0.217888
0.253788	0.890992		0.218334	0.977488		0.435065	-0.00911812		0.261005	0.184374
0.257576	0.842736		0.221593	0.97619		0.441558	-0.0095247		0.264901	0.136956
0.261364	0.829125		0.224852	0.974619		0.448052	-0.0234857		0.268796	0.104587
0.265152	0.815529		0.22811	0.972568		0.454545	-0.0300153		0.272692	0.0759469
0.268939	0.800409		0.231369	0.970536					0.276587	0.0718352
0.272727	0.783326		0.234628	0.967673					0.280483	0.0941139
0.276515	0.760125		0.237886	0.965156					0.284379	0.0869189
0.280303	0.721412		0.241145	0.96327					0.288274	0.0556107
0.284091	0.685321		0.244404	0.961785					0.29217	0.0441746
0.287879	0.647789		0.247663	0.959195					0.296065	0.00437342
0.291667	0.612816		0.250921	0.955457					0.299961	-0.00624549
0.295455	0.572001		0.25418	0.951777					0.303857	0.00967987
0.299242	0.520283		0.257439	0.948541					0.307752	0.0456384
0.30303	0.466383		0.260698	0.946357					0.311648	0.050114
0.306818	0.408384		0.263956	0.94327					0.315543	0.0362788
0.310606	0.349445		0.267215	0.938917					0.319439	0.0219988
0.314394	0.278175		0.270474	0.934613					0.323335	0.0128232
0.318182	0.196916		0.273732	0.931509					0.32723	0.0101648
0.32197	0.136053		0.276991	0.929503					0.331126	0.0213087
0.325758	0.0939944		0.28025	0.924427					0.335021	0.0196653
0.329545	0.0524791		0.283509	0.918575					0.338917	0.00396031
0.333333	0.0404903		0.286767	0.913279					0.342813	-0.00269138
0.337121	0.0303202		0.290026	0.856593					0.346708	-0.0105463
0.340909	-0.00225186		0.293285	0.859677					0.350604	-0.00281683
0.344697	-0.0113592		0.296543	0.850031					0.354499	0.0128063
0.348485	1.91907e-05		0.299802	0.840176					0.358395	-0.00228088
0.352273	0.00650207		0.303061	0.829835					0.362291	-0.011453
0.356061	-0.00138176		0.30632	0.819315					0.366186	0.0143807
0.359848	-0.0260521		0.309578	0.801957					0.370082	0.0208077
0.363636	-0.0446073		0.312837	0.77836					0.373977	0.00108928
0.367424	-0.0442418		0.316096	0.755794					0.377873	-0.00508553
0.371212	-0.0411551		0.319354	0.731296					0.381769	0.00863263
0.375	-0.0342348		0.322613	0.703342					0.385664	0.0322363
0.378788	-0.037857		0.325872	0.664913					0.38956	0.0391935
0.382576	-0.0484052		0.329131	0.630104					0.393455	0.0245527
0.386364	-0.054051		0.332389	0.601802					0.397351	0.0222335
0.390152	-0.0442115		0.335648	0.57782					0.401247	0.02038
0.393939	-0.0313084		0.338907	0.556819					0.405142	0.00773217
0.397727	-0.0318589		0.342165	0.535973					0.409038	-0.0118575
0.401515	-0.0420722		0.345424	0.504017					0.412933	-0.00779643
0.405303	-0.0455851		0.348683	0.469201					0.416829	0.013172
0.409091	-0.0634032		0.351942	0.432778					0.420725	0.00527706
0.412879	-0.0830264		0.3552	0.389032					0.42462	0.00825053
0.416667	-0.065991		0.358459	0.362032					0.428516	0.00928931
0.420455	-0.0480364		0.361718	0.328812					0.432411	-0.00235803
0.424242	-0.0489264		0.364977	0.297655					0.436307	-0.00592679
0.42803	-0.0470938		0.368235	0.268783					0.440203	0.0159227
0.431818	-0.0419277		0.371494	0.239381					0.444098	0.0256744
0.435606	-0.0264329		0.374753	0.207919					0.447994	0.0113202
0.439394	-0.02008		0.378011	0.182843					0.451889	0.000860267
0.443182	-0.0250794		0.38127	0.165079					0.455785	0.00119093
0.44697	-0.028211		0.384529	0.139161					0.459681	-0.0068282
0.450758	-0.0417738		0.387788	0.103536					0.463576	-0.022927
0.454545	-0.0674822		0.391046	0.0884268					0.467472	-0.0179713
			0.394305	0.0686904					0.471367	-0.00455212
			0.397564	0.0484476					0.475263	-0.0138566
			0.400822	0.0350835					0.479159	-0.0233772
			0.404081	0.0385462					0.483054	-0.0210315
			0.40734	0.0382523					0.48695	-0.0134786
			0.410599	0.0415573					0.490845	-0.00795149
			0.413857	0.0224173					0.494741	-0.002054
			0.417116	0.00226753					0.498637	0.0090253
			0.420375	-0.00309484					0.502532	0.0158557
			0.423633	-0.0112691					0.506428	0.0207563
			0.426892	-0.00958311					0.510323	0.0150807
			0.430151	0.00440924					0.514219	0.00327985
			0.43341	-0.00376765					0.518115	0.001133
			0.436668	-0.0113028					0.52201	-0.00337323
			0.439927	-0.0165009					0.525906	0.00130919
			0.443186	-0.0229687					0.529801	0.00489029
			0.446445	-0.0193323					0.533697	-0.00502935
			0.449703	-0.0168264					0.537593	-0.0135077
			0.452962	-0.00648073					0.541488	-0.0106345
			0.456221	-0.006488					0.545384	-0.0114941
			0.459479	-0.0158148					0.549279	-0.00542563
			0.462738	-0.0143325					0.553175	0.00117326
			0.465997	-0.0119684					0.55707	0.00591388
			0.469256	-0.00685218					0.560966	-0.00396034
			0.472514	-0.010177					0.564862	-0.00237078
			0.475773	-0.0109386					0.568757	0.00637734
			0.479032	-0.0148525					0.572653	0.00265811
			0.48229	-0.0090233					0.576548	0.00736007
			0.485549	-0.00975883					0.580444	0.00732375
			0.488808	-0.0144812					0.58434	0.00412576
			0.492067	-0.0122473					0.588235	-0.00118768
			0.495325	-0.00308369
			0.498584	0.000963368
			0.501843	-0.0100648
			0.505101	-0.0135106
			0.50836	-0.000129062
			0.511619	0.00881269
			0.514878	0.00940049
			0.518136	0.0156651
			0.521395	0.0167563
			0.524654	0.0104582
			0.527912	0.0101041
			0.531171	0.00593087
			0.53443	-0.0162319
			0.537689	-0.0181776
			0.540947	-0.00794787
			0.544206	-0.00471863
			0.547465	-0.00196976
			0.550724	0.00061803
			0.553982	0.0085164
			0.557241	0.0159575
			0.5605	0.00612253
			0.563758	-0.00796388
			0.567017	-0.0166472
			0.570276	-0.0107887
			0.573535	-0.00465395
			0.576793	-0.00209748
			0.580052	-0.000367755
			0.583311	-0.00590128
			0.586569	-0.0153262
