# Supplementary material for: Structural basis of supercoiling-induced CRISPR–Cas9 off-target activity
Source: Nature. 2026 Mar 25;653(8114):627–35. doi: 10.1038/s41586-026-10255-7 (PMC13171457; doi:10.1038/s41586-026-10255-7)
Supplement: Supplementary file 12 — Source Data Extended Data Fig. 9 [file 41586_2026_10255_MOESM12_ESM.xlsx]

## Sheet: Ext Data Fig. 9b
Middle Panel						Bottom Panel
Time (sec)	Donor Intensity [a.u.]	Donor Smoothed Intensity [a.u.]	Acceptor Intensity [a.u.]	Acceptor Smoothed Intensity [a.u.]		Time (sec)	FRET		Intensity values used to plot Extended Data Figure 9b.
0	0.277782	0.544446	3.47804	1.21137		0	0.689918
0.0628	0.277782	0.411114	0.700256	1.52248		0.0628	0.787383
0.1256	0.944442	0.366668	0.589146	1.50026		0.1256	0.803598
0.1884	0.277782	0.38889	2.14471	1.03359		0.1884	0.726612
0.2512	0.055552	0.366668	0.589146	0.944704		0.2512	0.720394
0.314	0.388892	0.144446	1.14471	0.855816		0.314	0.855592
0.3768	0.166672	0.277778	0.255816	0.589148		0.3768	0.679583
0.4396	-0.166668	0.455556	0.144706	0.833592		0.4396	0.646622
0.5024	0.944442	0.433334	0.811366	0.678036		0.5024	0.61009
0.5652	0.944442	0.633334	1.81137	0.789146		0.5652	0.554768
0.628	0.277782	0.78889	0.366926	0.922478		0.628	0.53903
0.6908	1.16667	0.744446	0.811366	0.9447		0.6908	0.559277
0.7536	0.611112	0.633336	0.811366	0.655812		0.7536	0.508717
0.8164	0.722222	0.67778	0.922476	0.722478		0.8164	0.515961
0.8792	0.388892	0.58889	0.366926	0.7447		0.8792	0.558418
0.942	0.500002	0.611112	0.700256	0.7447		0.942	0.549265
1.0048	0.722222	0.611112	0.922476	0.766924		1.0048	0.556534
1.0676	0.722222	0.722222	0.811366	0.766924		1.0676	0.515009
1.1304	0.722222	0.81111	1.0336	0.878036		1.1304	0.519811
1.1932	0.944442	0.788888	0.366926	0.70026		1.1932	0.470242
1.256	0.944442	0.81111	1.25582	0.766928		1.256	0.486001
1.3188	0.611112	0.922222	0.033596	0.633594		1.3188	0.407242
1.3816	0.833332	0.78889	1.14471	0.744704		1.3816	0.485594
1.4444	1.27778	0.655558	0.366926	0.655814		1.4444	0.500098
1.5072	0.277782	0.833336	0.922476	0.83359		1.5072	0.500076
1.57	0.277782	0.988892	0.811366	0.789144		1.57	0.443829
1.6328	1.5	0.96667	0.922476	0.878032		1.6328	0.475975
1.6956	1.61111	1.03334	0.922476	0.878032		1.6956	0.459374
1.7584	1.16667	1.12222	0.811366	0.85581		1.7584	0.432657
1.8212	0.611112	0.833334	0.922476	0.811366		1.8212	0.493322
1.884	0.722222	0.833334	0.700256	0.722478		1.884	0.464374
1.9468	0.055552	0.633334	0.700256	0.966924		1.9468	0.60423
2.0096	1.61111	0.677778	0.478036	0.989148		2.0096	0.593396
2.0724	0.166672	0.7	2.0336	0.989148		2.0724	0.58559
2.1352	0.833332	0.78889	1.0336	0.922482		2.1352	0.539031
2.198	0.833332	0.677778	0.700256	1.01137		2.198	0.598746
2.2608	0.500002	0.855554	0.366926	0.678036		2.2608	0.442123
2.3236	1.05555	1.05555	0.922476	0.766924		2.3236	0.420814
2.3864	1.05555	1.1	0.366926	0.833592		2.3864	0.431111
2.4492	1.83333	1.1	1.47804	0.944702		2.4492	0.462025
2.512	1.05555	0.988888	1.0336	0.944702		2.512	0.488574
2.5748	0.500002	0.988888	0.922476	1.1447		2.5748	0.536515
2.6376	0.500002	0.788888	0.922476	0.944702		2.6376	0.54494
2.7004	1.05555	0.633334	1.36693	1.05581		2.7004	0.625057
2.7632	0.833332	0.655556	0.478036	1.10026		2.7632	0.626637
2.826	0.277782	0.58889	1.58915	1.12248		2.826	0.655896
2.8888	0.611112	0.544446	1.14471	1.05582		2.8888	0.659777
2.9516	0.166672	0.655558	1.0336	1.32248		2.9516	0.668582
3.0144	0.833332	0.833336	1.0336	1.16693		3.0144	0.583387
3.0772	1.38889	0.76667	1.81137	1.23359		3.0772	0.616715
3.14	1.16667	0.744446	0.811366	1.58915		3.14	0.680987
3.2028	0.277782	0.58889	1.47804	1.83359		3.2028	0.756906
3.2656	0.055552	0.3	2.81137	1.87804		3.2656	0.862261
3.3284	0.055552	0.255554	2.25582	2.41137		3.3284	0.904176
3.3912	-0.055558	0.299998	2.0336	2.58915		3.3912	0.896164
3.454	0.944442	0.499998	3.47804	2.05582		3.454	0.804368
3.5168	0.500002	0.588888	2.36693	1.87804		3.5168	0.761287
3.5796	1.05555	0.566666	0.144706	1.56693		3.5796	0.734408
3.6424	0.500002	0.388888	1.36693	1.03359		3.6424	0.726613
3.7052	-0.166668	0.344444	0.478036	0.878036		3.7052	0.718242
3.768	0.055552	0.144444	0.811366	1.25581		3.768	0.896845
3.8308	0.277782	0.033332	1.58915	1.32248		3.8308	0.975415
3.8936	0.055552	0.1	2.0336	1.63359		3.8936	0.942316
3.9564	-0.055558	0.122224	1.70026	1.76693		3.9564	0.935302
4.0192	0.166672	0.122224	2.0336	1.70026		4.0192	0.932935
4.082	0.166672	0.16667	1.47804	1.56693		4.082	0.903859
4.1448	0.277782	0.300004	1.25582	1.5447		4.1448	0.83737
4.2076	0.277782	0.255558	1.36693	1.52248		4.2076	0.85627
4.2704	0.611112	0.300002	1.58915	1.45581		4.2704	0.829138
4.3332	-0.055558	0.27778	1.92248	1.45581		4.3332	0.839766
4.396	0.388892	0.38889	1.14471	1.25581		4.396	0.76355
4.4588	0.166672	0.322224	1.25582	1.18915		4.4588	0.7868
4.5216	0.833332	0.411114	0.366926	1.1447		4.5216	0.735757
4.5844	0.277782	0.433336	1.25582	1.03359		4.5844	0.704596
4.6472	0.388892	0.411112	1.70026	1.1447		4.6472	0.735758
4.71	0.500002	0.322224	0.589146	1.38915		4.71	0.811716
4.7728	0.055552	0.277778	1.81137	1.45581		4.7728	0.839767
4.8356	0.388892	0.322222	1.58915	1.3447		4.8356	0.806697
4.8984	0.055552	0.366666	1.58915	1.30026		4.8984	0.780034
4.9612	0.611112	0.5	1.14471	1.07804		4.9612	0.68315
5.024	0.722222	0.544444	0.366926	1.10026		5.024	0.668971
5.0868	0.722222	0.677778	0.700256	0.966924		5.0868	0.587902
5.1496	0.611112	0.655556	1.70026	1.01137		5.1496	0.606727
5.2124	0.722222	0.766668	0.922476	1.12248		5.2124	0.594172
5.2752	0.500002	0.811112	1.36693	1.16692		5.2752	0.58994
5.338	1.27778	0.655556	0.922476	0.900256		5.338	0.578641
5.4008	0.944442	0.566668	0.922476	0.811368		5.4008	0.588786
5.4636	-0.166668	0.566668	0.366926	0.678034		5.4636	0.544736
5.5264	0.277782	0.322222	0.478036	0.611368		5.5264	0.654857
5.5892	0.500002	0.166668	0.700256	0.500258		5.5892	0.750095
5.652	0.055552	0.322224	0.589146	0.589146		5.652	0.64644
5.7148	0.166672	0.500002	0.366926	0.744702		5.7148	0.598296
5.7776	0.611112	0.500002	0.811366	0.744702		5.7776	0.598296
5.8404	1.16667	0.611114	1.25582	0.789146		5.8404	0.563571
5.9032	0.500002	0.722224	0.700256	0.855812		5.9032	0.542327
5.966	0.611112	0.655558	0.811366	0.855812		5.966	0.566249
6.0288	0.722222	0.544446	0.700256	0.722478		6.0288	0.570262
6.0916	0.277782	0.544446	0.811366	0.7447		6.0916	0.577669
6.1544	0.611112	0.433334	0.589146	0.722478		6.1544	0.625083
6.2172	0.500002	0.366668	0.811366	0.655812		6.2172	0.641393
6.28	0.055552	0.522222	0.700256	0.700258		6.28	0.572818
6.3428	0.388892	0.588888	0.366926	0.81137		6.3428	0.579443
6.4056	1.05555	0.588888	1.0336	0.833592		6.4056	0.586013
6.4684	0.944442	0.7	1.14471	0.789148		6.4684	0.529933
6.5312	0.500002	0.633332	0.922476	0.744704		6.5312	0.54041
6.594	0.611112	0.544444	0.478036	0.766926		6.594	0.584828
6.6568	0.055552	0.455556	0.144706	0.789148		6.6568	0.634005
6.7196	0.611112	0.5	1.14471	0.722482		6.7196	0.590996
6.7824	0.500002	0.477778	1.25582	0.789148		6.7824	0.622884
6.8452	0.722222	0.611112	0.589146	0.900258		6.8452	0.595657
6.908	0.500002	0.58889	0.811366	0.766924		6.908	0.565656
6.9708	0.722222	0.477778	0.700256	0.63359		6.9708	0.570099
7.0336	0.500002	0.366668	0.478036	0.700256		7.0336	0.656332
7.0964	-0.055558	0.366668	0.589146	0.700256		7.0964	0.656332
7.1592	0.166672	0.27778	0.922476	0.83359		7.1592	0.750056
7.222	0.500002	0.255558	0.811366	1.05581		7.222	0.805121
7.2848	0.277782	0.344448	1.36693	1.01137		7.2848	0.745948
7.3476	0.388892	0.36667	1.58915	0.92248		7.3476	0.715572
7.4104	0.388892	0.411114	0.366926	0.92248		7.4104	0.691725
7.4732	0.277782	0.522224	0.478036	0.944702		7.4732	0.644001
7.536	0.722222	0.566668	0.811366	0.900258		7.536	0.613704
7.5988	0.833332	0.633334	1.47804	1.05581		7.5988	0.625057
7.6616	0.611112	0.7	1.36693	1.32248		7.6616	0.65389
7.7244	0.722222	0.677778	1.14471	1.36693		7.7244	0.66852
7.7872	0.611112	0.544446	1.81137	1.07804		7.7872	0.664437
7.85	0.611112	0.58889	1.0336	0.966926		7.85	0.621491
7.9128	0.166672	0.655556	0.033596	0.966926		7.9128	0.595955
7.9756	0.833332	0.633334	0.811366	0.811372		7.9756	0.561617
8.0384	1.05555	0.633334	1.14471	0.855816		8.0384	0.574701
8.1012	0.500002	0.655556	1.0336	1.12248		8.1012	0.631304
8.164	0.611112	0.677778	1.25582	1.07804		8.164	0.613981
8.2268	0.277782	0.544446	1.36693	1.07804		8.2268	0.664437
8.2896	0.944442	0.500002	0.589146	0.966926		8.2896	0.65915
8.3524	0.388892	0.38889	1.14471	0.833592		8.3524	0.681885
8.4152	0.277782	0.366668	0.478036	0.700258		8.4152	0.656332
8.478	0.055552	0.27778	0.589146	0.92248		8.478	0.768567
8.5408	0.166672	0.300002	0.700256	0.811368		8.5408	0.730061
8.6036	0.500002	0.300002	1.70026	0.900256		8.6036	0.750052
8.6664	0.500002	0.411114	0.589146	1.03359		8.6664	0.715434
8.7292	0.277782	0.500002	0.922476	1.18915		8.7292	0.703992
8.792	0.611112	0.455558	1.25582	1.1447		8.792	0.715323
8.8548	0.611112	0.455558	1.47804	1.25581		8.8548	0.733805
8.9176	0.277782	0.544446	1.47804	1.23359		8.9176	0.693794
8.9804	0.500002	0.500002	1.14471	1.27804		8.9804	0.71879
9.0432	0.722222	0.522224	0.811366	1.21137		9.0432	0.698762
9.106	0.388892	0.722224	1.47804	1.10026		9.106	0.603714
9.1688	0.722222	0.744446	1.14471	1.01137		9.1688	0.576011
9.2316	1.27778	0.744446	0.922476	0.966924		9.2316	0.565
9.2944	0.611112	0.700002	0.700256	0.72248		9.2944	0.507901
9.3572	0.722222	0.633336	0.589146	0.63359		9.3572	0.5001
9.42	0.166672	0.455558	0.255816	0.63359		9.42	0.58173
9.4828	0.388892	0.455558	0.700256	0.92248		9.4828	0.669416
9.5456	0.388892	0.522224	0.922476	1.05581		9.5456	0.669068
9.6084	0.611112	0.611112	2.14471	1.23359		9.6084	0.668721
9.6712	1.05555	0.677778	1.25582	1.38915		9.6712	0.672084
9.734	0.611112	0.7	1.14471	1.21137		9.734	0.633771
9.7968	0.722222	0.611112	1.47804	0.878038		9.7968	0.589624
9.8596	0.500002	0.455558	0.033596	0.766926		9.8596	0.627351
9.9224	0.166672	0.388892	0.478036	0.833592		9.9224	0.681884
9.9852	0.277782	0.322226	0.700256	0.72248		9.9852	0.691563
10.048	0.277782	0.16667	1.47804	0.766924		10.048	0.821475
10.1108	0.388892	0.36667	0.922476	0.700258		10.1108	0.656331
10.1736	-0.277778	0.544448	0.255816	0.678036		10.1736	0.554638
10.2364	1.16667	0.56667	0.144706	0.433592		10.2364	0.433478
10.2992	1.16667	0.588892	0.589146	0.278038		10.2992	0.320716
10.362	0.388892	0.788892	0.255816	0.344704		10.362	0.30408
10.4248	0.500002	0.722224	0.144706	0.522482		10.4248	0.419763
10.4876	0.722222	0.58889	0.589146	0.50026		10.4876	0.459312
10.5504	0.833332	0.7	1.0336	0.50026		10.5504	0.416793
10.6132	0.500002	0.633334	0.478036	0.433592		10.6132	0.406394
10.676	0.944442	0.744446	0.255816	0.300258		10.676	0.28741
10.7388	0.166672	0.811114	-0.188634	0.011368		10.7388	0.0138216
10.8016	1.27778	0.87778	-0.077524	-0.033076		10.8016	-0.0391569
10.8644	1.16667	0.788892	-0.410854	-0.121966		10.8644	-0.182878
10.9272	0.833332	0.900002	0.255816	-0.121966		10.9272	-0.156761
10.99	0.500002	1.03333	-0.188634	-0.188632		10.99	-0.223312
11.0528	0.722222	0.877778	-0.188634	-0.16641		11.0528	-0.23393
11.1156	1.94444	0.855556	-0.410854	-0.144188		11.1156	-0.202691
11.1784	0.388892	1.01111	-0.299744	-0.099742		11.1784	-0.109442
11.2412	0.722222	1.12222	0.366926	-0.010852		11.2412	-0.00976451
11.304	1.27778	0.87778	0.033596	0.078038		11.304	0.0816453
11.3668	1.27778	0.78889	0.255816	0.166928		11.3668	0.174644
11.4296	0.722222	0.78889	0.033596	0.100262		11.4296	0.112761
11.4924	-0.055558	0.7	0.144706	0.233594		11.4924	0.250209
11.5552	0.722222	0.588888	0.033596	0.122482		11.5552	0.172178
11.618	0.833332	0.566666	0.700256	0.100258		11.618	0.150329
11.6808	0.722222	0.766666	-0.299744	0.078036		11.6808	0.0923829
11.7436	0.611112	0.788888	-0.077524	0.12248		11.7436	0.134391
11.8064	0.944442	0.877778	0.033596	-0.07752		11.8064	-0.0968688
11.8692	0.833332	0.944444	0.255816	0.01137		11.8692	0.0118956
11.932	1.27778	1.01111	-0.299744	-0.010852		11.932	-0.0108492
11.9948	1.05555	0.988888	0.144706	-0.07752		11.9948	-0.0850589
12.0576	0.944442	1.12222	-0.188634	-0.16641		12.0576	-0.174103
12.1204	0.833332	1.14444	-0.299744	-0.033076		12.1204	-0.0297615
12.1832	1.5	1.1	-0.188634	-0.121966		12.1832	-0.124705
12.246	1.38889	1.12222	0.366926	-0.055298		12.246	-0.0518294
12.3088	0.833332	1.23333	-0.299744	-0.07752		12.3088	-0.0670696
12.3716	1.05555	1.12222	0.144706	-0.055298		12.3716	-0.0518294
12.4344	1.38889	1.21111	-0.410854	-0.099742		12.4344	-0.0897471
12.4972	0.944442	1.25555	-0.077524	-0.055298		12.4972	-0.0460718
12.56	1.83333	1.05555	0.144706	-0.144188		12.56	-0.158211
12.6228	1.05555	0.966664	-0.077524	-0.099744		12.6228	-0.115056
12.6856	0.055552	1.01111	-0.299744	-0.099744		12.6856	-0.109445
12.7484	0.944442	0.81111	-0.188634	-0.099744		12.7484	-0.140215
12.8112	1.16667	0.722222	-0.077524	-0.121966		12.8112	-0.20319
12.874	0.833332	0.98889	0.144706	-0.010854		12.874	-0.0110978
12.9368	0.611112	1.05556	-0.188634	0.12248		12.9368	0.103969
12.9996	1.38889	0.98889	0.255816	0.100258		12.9996	0.0920518
13.0624	1.27778	0.966668	0.478036	-0.033076		13.0624	-0.0354288
13.1252	0.833332	1.03333	-0.188634	-0.055298		13.1252	-0.0565398
13.188	0.722222	0.922222	-0.521964	-0.144188		13.188	-0.185324
13.2508	0.944442	0.922222	-0.299744	-0.233076		13.2508	-0.33821
13.3136	0.833332	1.16667	-0.188634	-0.233076		13.3136	-0.249656
13.3764	1.27778	1.7	0.033596	-0.099742		13.3764	-0.0623287
13.4392	2.05555	1.85556	-0.188634	0.01137		13.4392	0.00609023
13.502	3.38889	1.81111	0.144706	0.10026		13.502	0.0524545
13.5648	1.72222	1.78889	0.255816	0.033592		13.5648	0.018432
13.6276	0.611112	1.52222	0.255816	0.122482		13.6276	0.0744705
13.6904	1.16667	1.12222	-0.299744	0.122482		13.6904	0.0984024
13.7532	0.722222	0.900002	0.255816	0.122482		13.7532	0.119789
13.816	1.38889	1.05556	0.144706	0.10026		13.816	0.0867438
13.8788	0.611112	1.03333	0.255816	0.10026		13.8788	0.0884444
13.9416	1.38889	1.36667	0.144706	-0.010852		13.9416	-0.00800404
14.0044	1.05555	1.45556	-0.299744	-0.010852		14.0044	-0.00751157
14.0672	2.38889	1.43333	-0.299744	-0.144186		14.0672	-0.111846
14.13	1.83333	1.38889	0.144706	-0.255298		14.13	-0.225212
14.1928	0.500002	1.45556	-0.410854	-0.255298		14.1928	-0.212702
14.2556	1.16667	1.23334	-0.410854	-0.210854		14.2556	-0.206218
14.3184	1.38889	1.07778	-0.299744	-0.277522		14.3184	-0.346791
14.3812	1.27778	1.27778	-0.077524	-0.2553		14.3812	-0.249687
14.444	1.05555	1.23333	-0.188634	-0.16641		14.444	-0.155972
14.5068	1.5	1.1	-0.299744	-0.033076		14.5068	-0.0310013
14.5696	0.944442	1.21111	0.033596	0.166924		14.5696	0.121132
14.6324	0.722222	1.07778	0.366926	0.166924		14.6324	0.134108
14.6952	1.83333	0.833334	0.922476	0.233592		14.6952	0.218939
14.758	0.388892	0.722224	-0.188634	0.344702		14.758	0.32308
14.8208	0.277782	0.78889	0.033596	0.278036		14.8208	0.260595
14.8836	0.388892	0.500002	0.589146	0.166926		14.8836	0.250291
14.9464	1.05555	0.744446	0.033596	0.211372		14.9464	0.221143
15.0092	0.388892	0.966668	0.366926	0.278038		15.0092	0.223376
15.072	1.61111	1.07778	0.033596	0.233594		15.072	0.178129
15.1348	1.38889	1.07778	0.366926	0.278038		15.1348	0.205071
15.1976	0.944442	1.21111	0.366926	0.211372		15.1976	0.148594
15.2604	1.05555	1.18889	0.255816	0.278038		15.2604	0.189538
15.3232	1.05555	1.14444	0.033596	0.189148		15.3232	0.141833
15.386	1.5	1.14444	0.366926	0.100258		15.386	0.0805478
15.4488	1.16667	1.12222	-0.077524	0.078036		15.4488	0.065016
15.5116	0.944442	1.25556	-0.077524	0.011368		15.5116	0.00897291
15.5744	0.944442	1.21111	0.144706	-0.010854		15.5744	-0.00904306
15.6372	1.72222	1.18889	-0.299744	0.01137		15.6372	0.00947296
15.7	1.27778	1.14444	0.255816	0.01137		15.7	0.00983722
15.7628	1.05555	1.18889	0.033596	0.01137		15.7628	0.00947295
15.8256	0.722222	1.03333	-0.077524	0.033592		15.8256	0.0314848
15.8884	1.16667	0.944444	0.144706	-0.07752		15.8884	-0.0894196
15.9512	0.944442	0.922222	-0.188634	-0.033076		15.9512	-0.0371997
16.014	0.833332	1.05556	-0.299744	-0.099742		16.014	-0.104353
16.0768	0.944442	0.966666	0.255816	-0.144188		16.0768	-0.175309
16.1396	1.38889	0.966666	-0.410854	-0.144188		16.1396	-0.175309
16.2024	0.722222	0.944444	-0.077524	-0.07752		16.2024	-0.0894196
16.2652	0.944442	1.18889	-0.188634	-0.16641		16.2652	-0.162751
16.328	0.722222	1.01111	0.033596	-0.121966		16.328	-0.137172
16.3908	2.16667	1.07778	-0.188634	-0.010854		16.3908	-0.0101732
16.4536	0.500002	1.1	-0.188634	-0.010854		16.4536	-0.00996561
16.5164	1.05555	1.1	0.478036	-0.010854		16.5164	-0.00996561
16.5792	1.05555	0.922222	-0.188634	-0.010854		16.5792	-0.0119096
16.642	0.722222	1.03333	0.033596	0.055814		16.642	0.0512457
16.7048	1.27778	0.877778	-0.188634	-0.07752		16.7048	-0.0968688
16.7676	1.05555	0.922224	0.144706	-0.07752		16.7676	-0.0917718
16.8304	0.277782	0.922224	-0.188634	-0.099744		16.8304	-0.121272
16.8932	1.27778	0.811112	-0.188634	-0.077522		16.8932	-0.105675
16.956	0.722222	1.83334	-0.077524	0.011366		16.956	0.00616143
17.0188	0.722222	2.05556	-0.077524	0.055812		17.0188	0.026434
17.0816	6.16667	1.96667	0.589146	0.055812		17.0816	0.0275958
17.1444	1.38889	2.07778	0.033596	0.055812		17.1444	0.0261587
17.2072	0.833332	2.18889	-0.188634	0.100258		17.2072	0.043797
17.27	1.27778	1.23334	-0.077524	0.033592		17.27	0.0265145
17.3328	1.27778	1.1	0.144706	0.078036		17.3328	0.0662423
17.3956	1.38889	1.14445	0.255816	0.055814		17.3956	0.0465016
17.4584	0.722222	1.12222	0.255816	0.01137		17.4584	0.01003
17.5212	1.05555	0.944446	-0.299744	-0.010852		17.5212	-0.0116239
17.584	1.16667	0.877778	-0.299744	-0.055296		17.584	-0.0672307
17.6468	0.388892	1.03333	0.033596	-0.121964		17.6468	-0.133825
17.7096	1.05555	1.18889	0.033596	-0.033074		17.7096	-0.0286153
17.7724	1.5	1.07778	-0.077524	0.078038		17.7724	0.0675177
17.8352	1.83333	1.23333	0.144706	-0.010852		17.8352	-0.00887702
17.898	0.611112	1.23333	0.255816	-0.055298		17.898	-0.0469408
17.9608	1.16667	1.12222	-0.410854	-0.099742		17.9608	-0.0975491
18.0236	1.05555	1.32222	-0.188634	-0.144188		18.0236	-0.122397
18.0864	0.944442	1.56667	-0.299744	-0.210856		18.0864	-0.15552
18.1492	2.83333	1.61111	-0.077524	-0.077522		18.1492	-0.0505494
18.212	1.83333	1.74444	-0.077524	0.03359		18.212	0.0188917
18.2748	1.38889	1.56667	0.255816	0.100258		18.2748	0.0601455
18.3376	1.72222	1.3	0.366926	0.189148		18.3376	0.127018
18.4004	0.055552	1.03333	0.033596	0.211372		18.4004	0.169817
18.4632	1.5	0.877778	0.366926	0.18915		18.4632	0.177285
18.526	0.500002	0.722222	0.033596	0.10026		18.526	0.121899
18.5888	0.611112	0.877778	0.144706	0.01137		18.5888	0.0127875
18.6516	0.944442	0.833334	-0.077524	-0.121964		18.6516	-0.171449
18.7144	0.833332	0.877778	-0.410854	-0.233076		18.7144	-0.361525
18.7772	1.27778	0.9	-0.299744	-0.299744		18.7772	-0.49936
18.84	0.722222	0.877778	-0.521964	-0.27752		18.84	-0.462335
18.9028	0.722222	0.966668	-0.188634	-0.233076		18.9028	-0.317719
18.9656	0.833332	1.01111	0.033596	-0.166408		18.9656	-0.197002
19.0284	1.27778	1.12222	-0.188634	-0.055296		19.0284	-0.0518273
19.0912	1.5	1.36667	0.033596	-0.055296		19.0912	-0.0421665
19.154	1.27778	1.38889	0.033596	-0.07752		19.154	-0.0591138
19.2168	1.94444	1.27778	-0.188634	-0.010852		19.2168	-0.00856561
19.2796	0.944442	1.21111	-0.077524	-0.07752		19.2796	-0.0683844
19.3424	0.722222	1.07778	0.144706	-0.144188		19.3424	-0.154445
19.4052	1.16667	0.833334	-0.299744	-0.07752		19.4052	-0.102565
19.468	0.611112	0.98889	-0.299744	-0.07752		19.468	-0.0850588
19.5308	0.722222	1.05556	0.144706	-0.07752		19.5308	-0.0792609
19.5936	1.72222	1.27778	-0.077524	0.078036		19.5936	0.0575566
19.6564	1.05555	1.25556	0.144706	0.078036		19.6564	0.0585156
19.7192	2.27778	1.38889	0.478036	0.12248		19.7192	0.0810391
19.782	0.500002	1.23333	-0.299744	0.078036		19.782	0.0595072
19.8448	1.38889	1.07778	0.366926	0.011368		19.8448	0.0104375
19.9076	0.944442	0.811112	-0.299744	-0.07752		19.9076	-0.105672
19.9704	0.277782	1.1	-0.188634	-0.07752		19.9704	-0.0758157
20.0332	0.944442	1.03333	0.033596	-0.188632		20.0332	-0.223312
20.096	1.94444	0.944444	-0.299744	-0.010854		20.096	-0.0116261
20.1588	1.05555	1.01111	-0.188634	0.011368		20.1588	0.0111181
20.2216	0.500002	0.855556	0.589146	-0.010856		20.2216	-0.0128519
20.2844	0.611112	0.766668	-0.077524	-0.010856		20.2844	-0.0143634
20.3472	0.166672	0.922224	-0.077524	0.078034		20.3472	0.0780139
20.41	1.5	0.98889	-0.299744	-0.033076		20.41	-0.0346051
20.4728	1.83333	1.07778	0.255816	-0.033076		20.4728	-0.0316607
20.5356	0.833332	1.1	0.033596	0.01137		20.5356	0.0102306
20.5984	1.05555	0.833334	-0.077524	0.078038		20.5984	0.0856269
20.6612	0.277782	0.611112	0.144706	0.01137		20.6612	0.0182656
20.724	0.166672	0.67778	0.033596	-0.010854		20.724	-0.0162747
20.7868	0.722222	0.633336	-0.077524	0.078036		20.7868	0.109698
20.8496	1.16667	0.78889	-0.077524	0.03359		20.8496	0.0408399
20.9124	0.833332	0.944444	0.366926	0.03359		20.9124	0.0343444
20.9752	1.05555	1.05556	-0.077524	0.055814		20.9752	0.0502209
21.038	0.944442	1.01111	0.033596	0.10026		21.038	0.090213
21.1008	1.27778	1.14444	0.033596	0.033594		21.1008	0.0285169
21.1636	0.944442	1.21111	0.144706	0.166928		21.1636	0.121134
21.2264	1.5	1.23333	0.033596	0.122482		21.2264	0.0903382
21.2892	1.38889	1.34444	0.589146	0.21137		21.2892	0.135858
21.352	1.05555	1.43333	-0.188634	0.21137		21.352	0.128516
21.4148	1.83333	1.25556	0.478036	0.233592		21.4148	0.156863
21.4776	1.38889	1.21111	0.144706	0.033592		21.4776	0.0269879
21.5404	0.611112	1.14445	0.144706	0.033592		21.5404	0.0285152
21.6032	1.16667	1.01111	-0.410854	-0.144186		21.6032	-0.166318
21.666	0.722222	1.01111	-0.188634	-0.210854		21.666	-0.263482
21.7288	1.16667	1.05556	-0.410854	-0.233076		21.7288	-0.283381
21.7916	1.38889	0.966668	-0.188634	-0.144186		21.7916	-0.175306
21.8544	0.833332	0.944446	0.033596	-0.144186		21.8544	-0.180174
21.9172	0.722222	0.922222	0.033596	-0.033074		21.9172	-0.0371974
21.98	0.611112	0.966666	-0.188634	0.10026		21.98	0.0939709
22.0428	1.05555	0.988888	0.144706	0.078036		22.0428	0.0731411
22.1056	1.61111	1.14444	0.478036	0.12248		22.1056	0.0966751
22.1684	0.944442	1.16667	-0.077524	0.166926		22.1684	0.12517
22.2312	1.5	1.27778	0.255816	0.144704		22.2312	0.101726
22.294	0.722222	1.05556	0.033596	0.10026		22.294	0.0867439
22.3568	1.61111	0.966668	0.033596	0.10026		22.3568	0.0939707
22.4196	0.500002	0.922224	0.255816	0.078038		22.4196	0.0780176
22.4824	0.500002	0.900002	-0.077524	0.122482		22.4824	0.119789
22.5452	1.27778	0.811114	0.144706	0.189148		22.5452	0.189098
22.608	0.611112	0.96667	0.255816	0.12248		22.608	0.112455
22.6708	1.16667	1.12223	0.366926	0.144704		22.6708	0.114216
22.7336	1.27778	0.988892	-0.077524	0.078036		22.7336	0.0731408
22.7964	1.27778	0.944448	0.033596	0.12248		22.7964	0.114797
22.8592	0.611112	0.96667	-0.188634	0.166924		22.8592	0.147252
22.922	0.388892	1.03334	0.478036	0.189148		22.922	0.154724
22.9848	1.27778	0.855558	0.589146	0.189148		22.9848	0.181054
23.0476	1.61111	0.833336	0.033596	0.21137		23.0476	0.202325
23.1104	0.388892	0.811114	0.033596	0.055814		23.1104	0.0643814
23.1732	0.500002	0.655558	-0.077524	-0.010852		23.1732	-0.0168325
23.236	0.277782	0.611114	-0.299744	-0.055298		23.236	-0.0994898
23.2988	0.500002	0.700002	0.255816	-0.16641		23.2988	-0.311867
23.3616	1.38889	0.855558	-0.188634	-0.16641		23.3616	-0.241472
23.4244	0.833332	1.03334	-0.521964	-0.055298		23.4244	-0.0565397
23.4872	1.27778	1.1	-0.077524	-0.121966		23.4872	-0.124705
23.55	1.16667	1.16667	0.255816	-0.055298		23.55	-0.0497566
23.6128	0.833332	1.03334	-0.077524	0.03359		23.6128	0.031483
23.6756	1.72222	0.87778	0.144706	0.055814		23.6756	0.059784
23.7384	0.166672	0.87778	-0.077524	0.01137		23.7384	0.0127875
23.8012	0.500002	0.900002	0.033596	0.078038		23.8012	0.0797902
23.864	1.16667	0.766668	0.033596	0.055816		23.864	0.0678627
23.9268	0.944442	0.877778	0.255816	0.055816		23.9268	0.0597862
23.9896	1.05555	0.966666	0.033596	0.01137		23.9896	0.0116253
24.0524	0.722222	0.92222	-0.077524	0.100258		24.0524	0.0980539
24.1152	0.944442	0.944442	-0.188634	0.100258		24.1152	0.0959682
24.178	0.944442	0.988888	0.478036	0.055812		24.178	0.0534239
24.2408	1.05555	1.03333	0.255816	0.055812		24.2408	0.0512439
24.3036	1.27778	1.18889	-0.188634	0.078034		24.3036	0.0615934
24.3664	0.944442	1.18889	-0.077524	-0.077522		24.3664	-0.0697538
24.4292	1.72222	1.12222	-0.077524	-0.099744		24.4292	-0.0975512
24.492	0.944442	1.1	-0.299744	-0.077522		24.492	-0.0758178
24.5548	0.722222	1.01111	0.144706	-0.099744		24.5548	-0.109444
24.6176	1.16667	0.877778	-0.077524	-0.07752		24.6176	-0.0968688
24.6804	0.500002	0.722224	-0.188634	0.12248		24.6804	0.144998
24.7432	1.05555	0.833336	0.033596	0.100258		24.7432	0.107389
24.806	0.166672	0.744446	0.700256	0.078036		24.806	0.0948787
24.8688	1.27778	0.922224	0.033596	0.055814		24.8688	0.0570673
24.9316	0.722222	0.922224	-0.188634	0.03359		24.9316	0.0351428
24.9944	1.38889	1.12222	-0.299744	-0.210854		24.9944	-0.231359
25.0572	1.05555	1.07778	-0.077524	-0.16641		25.0572	-0.182594
25.12	1.16667	1.12222	-0.521964	-0.144188		25.12	-0.147426
25.1828	1.05555	1.03333	0.255816	-0.099744		25.1828	-0.106839
25.2456	0.944442	0.922222	-0.077524	-0.099744		25.2456	-0.121273
25.3084	0.944442	0.922222	-0.077524	0.055812		25.3084	0.0570655
25.3712	0.500002	0.966668	-0.077524	0.03359		25.3712	0.0335813
25.434	1.16667	0.811114	0.255816	0.03359		25.434	0.0397654
25.4968	1.27778	0.811114	0.144706	0.055814		25.4968	0.0643814
25.5596	0.166672	1.07778	-0.077524	0.122482		25.5596	0.102046
25.6224	0.944442	1.23333	0.033596	0.189148		25.6224	0.13297
25.6852	1.83333	1.32222	0.255816	0.100258		25.6852	0.0704811
25.748	1.94444	1.47778	0.589146	0.078036		25.748	0.0501577
25.8108	1.72222	1.5	-0.299744	0.055812		25.8108	0.0358733
25.8736	0.944442	1.18889	-0.188634	-0.010856		25.8736	-0.00921537
25.9364	1.05555	0.966666	-0.077524	-0.121966		25.9364	-0.14439
25.9992	0.277782	0.922222	-0.077524	-0.077522		25.9992	-0.0917746
26.062	0.833332	0.966668	0.033596	-0.077522		26.062	-0.087187
26.1248	1.5	0.87778	-0.077524	-0.055298		26.1248	-0.0672331
26.1876	1.16667	1.18889	-0.188634	-0.055298		26.1876	-0.0487812
26.2504	0.611112	1.16667	0.033596	-0.033076		26.2504	-0.029178
26.3132	1.83333	1.01111	-0.077524	0.01137		26.3132	0.01112
26.376	0.722222	0.877778	0.144706	0.01137		26.376	0.0127875
26.4388	0.722222	1.12222	0.144706	0.144702		26.4388	0.114215
26.5016	0.500002	0.811112	-0.188634	0.100258		26.5016	0.110008
26.5644	1.83333	1.01111	0.700256	-0.010854		26.5644	-0.0108512
26.6272	0.277782	1.16667	-0.299744	-0.010854		26.6272	-0.00939078
26.69	1.72222	1.38889	-0.410854	0.033592		26.69	0.0236151
26.7528	1.5	1.23333	0.144706	-0.09974		26.7528	-0.0879856
26.8156	1.61111	1.3	0.033596	-0.09974		26.8156	-0.0830987
26.8784	1.05555	1.27778	0.033596	-0.055296		26.8784	-0.0452326
26.9412	0.611112	1.07778	-0.299744	-0.010852		26.9412	-0.0101713
27.004	1.61111	0.966666	-0.188634	-0.033076		27.004	-0.0354288
27.0668	0.500002	1.03333	0.366926	0.011368		27.0668	0.0108816
27.1296	1.05555	1.07778	-0.077524	0.166924		27.1296	0.134108
27.1924	1.38889	0.966666	0.255816	0.21137		27.1924	0.179426
27.2552	0.833332	1.05555	0.478036	0.278036		27.2552	0.208487
27.318	1.05555	1.16667	0.033596	0.366926		27.318	0.239259
27.3808	0.944442	1.01111	0.700256	0.322482		27.3808	0.241815
27.4436	1.61111	0.966666	0.366926	0.233594		27.4436	0.194619
27.5064	0.611112	1.03333	0.033596	0.189148		27.5064	0.154725
27.5692	0.611112	1.03333	0.033596	0.033592		27.5692	0.0314848
27.632	1.38889	1.01111	-0.188634	-0.055298		27.632	-0.0578544
27.6948	0.944442	1.07778	-0.077524	-0.077522		27.6948	-0.0775022
27.7576	1.5	1.12222	-0.077524	-0.077522		27.7576	-0.074205
27.8204	0.944442	1.03333	-0.077524	-0.010854		27.8204	-0.0106154
27.8832	0.833332	1.01111	0.033596	-0.055298		27.8832	-0.0578545
27.946	0.944442	0.899998	0.144706	0.12248		27.946	0.119787
28.0088	0.833332	0.944444	-0.299744	0.144704		28.0088	0.13286
28.0716	0.944442	0.988888	0.811366	0.100258		28.0716	0.0920519
28.1344	1.16667	0.966666	0.033596	0.12248		28.1344	0.112455
28.1972	1.05555	1.12222	-0.188634	0.166924		28.1972	0.129484
28.26	0.833332	0.944444	0.255816	0.100258		28.26	0.095968
28.3228	1.61111	0.92222	-0.077524	0.03359		28.3228	0.035143
28.3856	0.055552	0.788888	0.478036	0.100258		28.3856	0.112758
28.4484	1.05555	0.81111	-0.299744	0.166924		28.4484	0.170673
28.5112	0.388892	0.722222	0.144706	0.12248		28.5112	0.144998
28.574	0.944442	1.1	0.589146	0.12248		28.574	0.10019
28.6368	1.16667	0.98889	-0.299744	0.278036		28.6368	0.219457
28.6996	1.94444	1.1	0.478036	0.278036		28.6996	0.201763
28.7624	0.500002	1.1	0.478036	0.055814		28.7624	0.0482898
28.8252	0.944442	1.01111	0.144706	0.100258		28.8252	0.0902113
28.888	0.944442	0.81111	-0.521964	0.01137		28.888	0.013824
28.9508	0.722222	0.966666	-0.077524	-0.055296		28.9508	-0.0606735
29.0136	0.944442	0.877778	0.033596	-0.121964		29.0136	-0.161368
29.0764	1.27778	0.677778	0.144706	0.055814		29.0764	0.0760832
29.1392	0.500002	0.78889	-0.188634	0.166926		29.1392	0.174642
29.202	-0.055558	0.833336	0.366926	0.189148		29.202	0.184989
29.2648	1.27778	0.722224	0.478036	0.144702		29.2648	0.166914
29.3276	1.16667	0.855558	0.144706	0.255814		29.3276	0.230179
29.3904	0.722222	1.07778	-0.077524	0.189148		29.3904	0.149297
29.4532	1.16667	1.01111	0.366926	0.166926		29.4532	0.141698
29.516	1.05555	0.988888	0.033596	0.189148		29.516	0.160562
29.5788	0.944442	0.944444	0.366926	0.233594		29.5788	0.198291
29.6416	1.05555	0.877776	0.255816	0.18915		29.6416	0.177285
29.7044	0.500002	0.922222	0.144706	0.255816		29.7044	0.217154
29.7672	0.833332	0.966668	0.144706	0.233594		29.7672	0.194619
29.83	1.27778	0.922224	0.366926	0.322482		29.83	0.259083
29.8928	1.16667	1.07778	0.255816	0.322482		29.8928	0.230301
29.9556	0.833332	0.922224	0.700256	0.455814		29.9556	0.33077
30.0184	1.27778	0.811112	0.144706	0.455814		30.0184	0.359779
30.0812	0.055552	0.722222	0.811366	0.433592		30.0812	0.37514
30.144	0.722222	0.722222	0.366926	0.278036		30.144	0.277964
30.2068	0.722222	0.7	0.144706	0.300258		30.2068	0.300181
30.2696	0.833332	1.05556	-0.077524	0.100258		30.2696	0.0867423
30.3324	1.16667	1.36667	0.255816	0.100258		30.3324	0.0683456
30.3952	1.83333	1.27778	-0.188634	0.100258		30.3952	0.0727542
30.458	2.27778	1.14445	0.366926	0.144704		30.458	0.112247
30.5208	0.277782	1.05556	0.144706	0.122482		30.5208	0.103971
30.5836	0.166672	0.944448	0.144706	0.144704		30.5836	0.132859
30.6464	0.722222	0.56667	0.144706	0.033592		30.6464	0.0559622
30.7092	1.27778	0.833336	-0.077524	0.055814		30.7092	0.0627723
30.772	0.388892	0.855558	-0.188634	0.078036		30.772	0.0835867
30.8348	1.61111	0.87778	0.255816	-0.010854		30.8348	-0.0125201
30.8976	0.277782	0.744446	0.255816	0.12248		30.8976	0.141281
30.9604	0.833332	1.01111	-0.299744	0.144702		30.9604	0.125195
31.0232	0.611112	1.01111	0.589146	0.100258		31.0232	0.0902112
31.086	1.72222	1.05556	-0.077524	0.011368		31.086	0.0106549
31.1488	1.61111	1.1	0.033596	0.078036		31.1488	0.0662425
31.2116	0.500002	1.16667	-0.188634	0.078036		31.2116	0.0626945
31.2744	1.05555	1.14444	0.033596	0.166926		31.2744	0.127291
31.3372	0.944442	1.01111	0.589146	0.233592		31.3372	0.187669
31.4	1.61111	1.14444	0.366926	0.233592		31.4	0.169511
31.4628	0.944442	1.16667	0.366926	0.189146		31.4628	0.139507
31.5256	1.16667	1.16667	-0.188634	0.12248		31.5256	0.0950085
31.5884	1.16667	1.18889	-0.188634	0.055814		31.5884	0.0448412
31.6512	0.944442	1.32222	0.255816	-0.033076		31.6512	-0.0256573
31.714	1.72222	1.18889	0.033596	-0.033076		31.714	-0.0286171
31.7768	1.61111	1.1	-0.077524	0.01137		31.7768	0.0102306
31.8396	0.500002	0.9	-0.188634	-0.033074		31.8396	-0.0381509
31.9024	0.722222	0.677778	0.033596	-0.144186		31.9024	-0.270218
31.9652	-0.055558	0.366666	0.033596	-0.166408		31.9652	-0.830968
32.028	0.611112	0.5	-0.521964	-0.18863		32.028	-0.605807
32.0908	0.055552	0.522222	-0.188634	-0.233076		32.0908	-0.806084
32.1536	1.16667	0.655556	-0.299744	-0.188632		32.1536	-0.403989
32.2164	0.833332	0.633334	-0.188634	-0.099744		32.2164	-0.18693
32.2792	0.611112	0.78889	0.255816	-0.010854		32.2792	-0.0139505
32.342	0.500002	0.7	-0.077524	-0.010854		32.342	-0.0157499
32.4048	0.833332	0.722222	0.255816	-0.010854		32.4048	-0.0152579
32.4676	0.722222	0.944444	-0.299744	-0.010854		32.4676	-0.0116261
32.5304	0.944442	1.25555	-0.188634	0.12248		32.5304	0.0888802
32.5932	1.72222	1.27778	0.255816	0.144702		32.5932	0.101725
32.656	2.05555	1.3	0.589146	0.189146		32.656	0.127017
32.7188	0.944442	1.27778	0.366926	0.233592		32.7188	0.154557
32.7816	0.833332	1.27778	-0.077524	0.166924		32.7816	0.115542
32.8444	0.833332	1.07778	0.033596	-0.010854		32.8444	-0.0101732
32.9072	1.72222	1.05555	-0.077524	-0.07752		32.9072	-0.079261
32.97	1.05555	1.07778	-0.299744	-0.099742		32.97	-0.101982
33.0328	0.833332	1.12222	0.033596	-0.16641		33.0328	-0.174104
33.0956	0.944442	0.92222	-0.188634	-0.210854		33.0956	-0.296407
33.1584	1.05555	0.744444	-0.299744	-0.144186		33.1584	-0.240207
33.2212	0.722222	0.7	-0.299744	-0.121964		33.2212	-0.210997
33.284	0.166672	0.655556	0.033596	-0.099742		33.284	-0.179452
33.3468	0.611112	0.544446	0.144706	0.01137		33.3468	0.0204564
33.4096	0.722222	0.47778	-0.077524	0.10026		33.4096	0.173448
33.4724	0.500002	0.633334	0.255816	0.055814		33.4724	0.0809899
33.5352	0.388892	0.633334	0.144706	0.011368		33.5352	0.017633
33.598	0.944442	0.7	-0.188634	0.011368		33.598	0.0159805
33.6608	0.611112	0.788888	-0.077524	0.100256		33.6608	0.112756
33.7236	1.05555	0.744444	-0.077524	0.166922		33.7236	0.183156
33.7864	0.944442	0.633334	0.700256	0.23359		33.7864	0.269447
33.8492	0.166672	0.766668	0.478036	0.300258		33.8492	0.281423
33.912	0.388892	0.722224	0.144706	0.389148		33.912	0.350151
33.9748	1.27778	0.633336	0.255816	0.189148		33.9748	0.229972
34.0376	0.833332	0.78889	0.366926	0.122482		34.0376	0.134393
34.1004	0.500002	0.855556	-0.299744	0.21137		34.1004	0.198111
34.1632	0.944442	0.788888	0.144706	0.278036		34.1632	0.260596
34.226	0.722222	0.81111	0.589146	0.166924		34.226	0.170673
34.2888	0.944442	0.92222	0.589146	0.211368		34.2888	0.186459
34.3516	0.944442	0.988888	-0.188634	0.189146		34.3516	0.160561
34.4144	1.05555	1.07778	-0.077524	0.12248		34.4144	0.102045
34.4772	1.27778	0.966668	0.033596	-0.055298		34.4772	-0.0606757
34.54	1.16667	1.07778	0.255816	-0.07752		34.54	-0.0774999
34.6028	0.388892	1.1	-0.299744	-0.07752		34.6028	-0.0758154
34.6656	1.5	1.05556	-0.299744	-0.099744		34.6656	-0.104355
34.7284	1.16667	1.01111	-0.077524	-0.033078		34.7284	-0.0338209
34.7912	1.05555	1.21111	-0.077524	0.011366		34.7912	0.00929751
34.854	0.944442	1.12222	0.589146	0.033588		34.854	0.0290601
34.9168	1.38889	1.07778	-0.077524	0.011366		34.9168	0.0104357
34.9796	1.05555	1.07778	-0.188634	0.03359		34.9796	0.0302241
35.0424	0.944442	1.05555	-0.188634	-0.16641		35.0424	-0.187158
35.1052	1.05555	0.966664	0.033596	-0.188632		35.1052	-0.242448
35.168	0.833332	0.966664	-0.410854	-0.055298		35.168	-0.060676
35.2308	0.944442	0.877776	-0.188634	-0.033076		35.2308	-0.0391571
35.2936	1.05555	0.81111	0.478036	-0.077522		35.2936	-0.105675
35.3564	0.500002	0.877778	-0.077524	0.011368		35.3564	0.0127853
35.4192	0.722222	0.9	-0.188634	0.055814		35.4192	0.0583942
35.482	1.16667	1.01111	0.033596	-0.033074		35.482	-0.0338167
35.5448	1.05555	1.18889	0.033596	-0.033074		35.5448	-0.0286153
35.6076	1.61111	1.14445	0.033596	-0.055296		35.6076	-0.0507699
35.6704	1.38889	1.18889	-0.077524	0.01137		35.6704	0.00947295
35.7332	0.500002	1.32222	-0.299744	0.055814		35.7332	0.0405025
35.796	1.38889	1.32222	0.366926	0.12248		35.796	0.0847786
35.8588	1.72222	1.27778	0.255816	0.189148		35.8588	0.128942
35.9216	1.61111	1.25556	0.366926	0.322482		35.9216	0.204356
35.9844	1.16667	1.05556	0.255816	0.278038		35.9844	0.208487
36.0472	0.388892	0.855558	0.366926	0.166926		36.0472	0.163255
36.11	0.388892	0.833336	0.144706	0.078036		36.11	0.0856248
36.1728	0.722222	0.855558	-0.299744	-0.033076		36.1728	-0.0402149
36.2356	1.5	0.966668	-0.077524	-0.144188		36.2356	-0.175309
36.2984	1.27778	1.12222	-0.299744	-0.16641		36.2984	-0.174103
36.3612	0.944442	1.32222	-0.188634	-0.099742		36.3612	-0.0815897
36.424	1.16667	1.16667	0.033596	-0.055296		36.424	-0.0497547
36.4868	1.72222	1.38889	0.033596	-0.055296		36.4868	-0.0414639
36.5496	0.722222	1.36667	0.144706	-0.033074		36.5496	-0.0248007
36.6124	2.38889	1.41111	-0.299744	-0.055298		36.6124	-0.0407858
36.6752	0.833332	1.21111	-0.077524	-0.121966		36.6752	-0.111983
36.738	1.38889	1.27778	-0.077524	-0.121966		36.738	-0.105524
36.8008	0.722222	0.9	-0.299744	-0.010854		36.8008	-0.0122072
36.8636	1.05555	0.877778	0.144706	0.144702		36.8636	0.141521
36.9264	0.500002	0.766666	0.255816	0.21137		36.9264	0.216117
36.9892	0.722222	0.655556	0.700256	0.166926		36.9892	0.202954
37.052	0.833332	0.67778	0.255816	0.189148		37.052	0.218182
37.1148	0.166672	0.700002	-0.521964	0.166926		37.1148	0.192549
37.1776	1.16667	0.766668	0.255816	-0.010852		37.1776	-0.014358
37.2404	0.611112	0.611112	0.144706	-0.055296		37.2404	-0.0994862
37.3032	1.05555	0.677778	-0.188634	0.189148		37.3032	0.218182
37.366	0.055552	0.633332	0.033596	0.12248		37.366	0.162051
37.4288	0.500002	0.855554	0.700256	0.23359		37.4288	0.214471
37.4916	0.944442	0.877778	-0.077524	0.32248		37.4916	0.268676
37.5544	1.72222	1.1	0.700256	0.300256		37.5544	0.214429
37.6172	1.16667	1.21111	0.255816	0.122478		37.6172	0.0918408
37.68	1.16667	1.25556	-0.077524	0.189146		37.68	0.130924
37.7428	1.05555	1.1	-0.188634	0.078036		37.7428	0.0662423
37.8056	1.16667	0.944446	0.255816	0.055814		37.8056	0.0557995
37.8684	0.944442	1.1	0.144706	0.055814		37.8684	0.0482898
37.9312	0.388892	1.05556	0.144706	0.078036		37.9312	0.0688396
37.994	1.94444	1.05556	-0.077524	0.144702		37.994	0.120559
38.0568	0.833332	1.1	-0.077524	0.03359		38.0568	0.0296315
38.1196	1.16667	1.16667	0.589146	0.011368		38.1196	0.00964996
38.1824	1.16667	0.855558	-0.410854	0.055814		38.1824	0.0612417
38.2452	0.722222	0.96667	0.033596	0.055814		38.2452	0.0545867
38.308	0.388892	0.96667	0.144706	-0.121964		38.308	-0.144386
38.3708	1.38889	0.811114	-0.077524	-0.033074		38.3708	-0.0425094
38.4336	1.16667	1.12223	-0.299744	-0.033074		38.4336	-0.0303667
38.4964	0.388892	1.23334	0.033596	-0.099742		38.4964	-0.0879874
38.5592	2.27778	1.21111	0.033596	-0.077518		38.5592	-0.0683824
38.622	0.944442	1.43334	-0.188634	-0.01085		38.622	-0.00762749
38.6848	1.27778	1.56667	0.033596	0.033594		38.6848	0.0209928
38.7476	2.27778	1.36667	0.033596	0.055816		38.7476	0.0392384
38.8104	1.05555	1.43334	0.255816	0.100262		38.8104	0.065377
38.8732	1.27778	1.32222	0.144706	0.033594		38.8732	0.0247777
38.936	1.27778	1.05556	0.033596	-0.010852		38.936	-0.0103876
38.9988	0.722222	1.1	-0.299744	-0.010852		38.9988	-0.00996373
39.0616	0.944442	1.14445	-0.188634	0.144702		39.0616	0.112246
39.1244	1.27778	1.03333	0.255816	0.144702		39.1244	0.122833
39.1872	1.5	1.05556	0.922476	0.233592		39.1872	0.181199
39.25	0.722222	1.01111	0.033596	0.278038		39.25	0.215675
39.3128	0.833332	1.03333	0.144706	0.30026		39.3128	0.225151
39.3756	0.722222	0.78889	0.033596	0.144706		39.3756	0.154999
39.4384	1.38889	0.78889	0.366926	0.078038		39.4384	0.0900167
39.5012	0.277782	0.811112	0.144706	0.078038		39.5012	0.087767
39.564	0.722222	0.833334	-0.299744	0.033592		39.564	0.0387484
39.6268	0.944442	0.677778	0.144706	-0.033074		39.6268	-0.0513011
39.6896	0.833332	0.81111	-0.188634	-0.144186		39.6896	-0.216196
39.7524	0.611112	0.833332	0.033596	-0.144186		39.7524	-0.209224
39.8152	0.944442	0.855554	-0.410854	-0.210854		39.8152	-0.327058
39.878	0.833332	0.833332	-0.299744	-0.255298		39.878	-0.441666
39.9408	1.05555	0.944444	-0.188634	-0.233076		39.9408	-0.327645
40.0036	0.722222	0.922222	-0.410854	-0.188632		40.0036	-0.257135
40.0664	1.16667	0.944444	0.144706	-0.210854		40.0664	-0.287428
40.1292	0.833332	0.944444	-0.188634	-0.166408		40.1292	-0.213882
40.192	0.944442	0.988888	-0.410854	-0.121964		40.192	-0.140686
40.2548	1.05555	0.877776	0.033596	-0.144186		40.2548	-0.196548
40.3176	0.944442	0.899998	-0.188634	-0.09974		40.3176	-0.124635
40.3804	0.611112	0.877776	0.033596	-0.055296		40.3804	-0.0672308
40.4432	0.944442	0.922222	0.033596	-0.010852		40.4432	-0.0119073
40.506	0.833332	0.811112	-0.188634	-0.010852		40.506	-0.0135606
40.5688	1.27778	0.944446	0.255816	-0.033076		40.5688	-0.0362926
40.6316	0.388892	1.25556	-0.188634	-0.0553		40.6316	-0.0460734
40.6944	1.27778	1.16667	-0.077524	-0.099744		40.6944	-0.0934873
40.7572	2.5	1.12222	-0.077524	-0.033078		40.7572	-0.0303706
40.82	0.388892	1.12222	-0.410854	0.055812		40.82	0.0473772
40.8828	1.05555	0.877778	0.589146	0.055812		40.8828	0.0597821
40.9456	0.388892	0.655556	0.255816	0.011368		40.9456	0.0170454
41.0084	0.055552	0.877778	-0.077524	0.100258		41.0084	0.10251
41.0712	1.38889	0.966668	-0.299744	0.055814		41.0712	0.0545868
41.134	1.5	1.14445	0.033596	-0.010854		41.134	-0.00957487
41.1968	1.5	1.38889	0.366926	0.01137		41.1968	0.00811991
41.2596	1.27778	1.23334	-0.077524	-0.010852		41.2596	-0.00887701
41.3224	1.27778	1.16667	0.033596	-0.055298		41.3224	-0.0497565
41.3852	0.611112	1.1	-0.410854	-0.188632		41.3852	-0.206976
41.448	1.16667	1.14445	-0.188634	-0.166408		41.448	-0.170144
41.5108	1.16667	1.23334	-0.299744	-0.210854		41.5108	-0.206218
41.5736	1.5	1.5	0.033596	-0.144188		41.5736	-0.106348
41.6364	1.72222	1.43333	-0.188634	-0.121966		41.6364	-0.0930067
41.6992	1.94444	1.54444	-0.077524	-0.010854		41.6992	-0.00707751
41.762	0.833332	1.45555	-0.077524	-0.0553		41.762	-0.0394928
41.8248	1.72222	1.25555	0.255816	-0.010854		41.8248	-0.00872017
41.8876	1.05555	1.03333	-0.188634	-0.010854		41.8876	-0.0106154
41.9504	0.722222	1.03333	0.033596	-0.033076		41.9504	-0.0330675
42.0132	0.833332	0.966666	-0.077524	-0.055298		42.0132	-0.0606758
42.076	0.833332	0.922222	-0.188634	-0.010852		42.076	-0.0119073
42.1388	1.38889	1.05556	0.144706	-0.033076		42.1388	-0.0323488
42.2016	0.833332	1.05556	0.033596	-0.010852		42.2016	-0.0103876
42.2644	1.38889	1.14445	-0.077524	-0.055296		42.2644	-0.0507699
42.3272	0.833332	1.25556	0.033596	-0.121964		42.3272	-0.107591
42.39	1.27778	1.25556	-0.410854	-0.07752		42.39	-0.0658044
42.4528	1.94444	1.16667	-0.188634	0.01137		42.4528	0.00965166
42.5156	0.833332	1.03333	0.255816	0.01137		42.5156	0.0108835
42.5784	0.944442	0.966666	0.366926	0.01137		42.5784	0.0116253
42.6412	0.166672	0.677778	0.033596	0.055816		42.6412	0.0760857
42.704	0.944442	0.633334	-0.410854	-0.010852		42.704	-0.0174334
42.7668	0.500002	0.722224	0.033596	-0.055296		42.7668	-0.0829115
42.8296	0.611112	0.966668	-0.077524	-0.055296		42.8296	-0.0606734
42.8924	1.38889	0.98889	0.144706	0.033594		42.8924	0.0328553
42.9552	1.38889	1.01111	0.033596	-0.055296		42.9552	-0.0578521
43.018	1.05555	1.07778	0.033596	0.10026		43.018	0.0851076
43.0808	0.611112	0.988888	-0.410854	0.055814		43.0808	0.0534258
43.1436	0.944442	0.788888	0.700256	0.03359		43.1436	0.04084
43.2064	0.944442	0.833334	-0.077524	0.1447		43.2064	0.14795
43.2692	0.388892	1.01111	-0.077524	0.255812		43.2692	0.201916
43.332	1.27778	1.05556	0.589146	0.211368		43.332	0.166835
43.3948	1.5	1.05556	0.144706	0.189146		43.3948	0.151961
43.4576	1.16667	1.18889	0.478036	0.144702		43.4576	0.108505
43.5204	0.944442	1.16667	-0.188634	-0.033076		43.5204	-0.029178
43.5832	1.05555	1.18889	-0.299744	-0.144188		43.5832	-0.138018
43.646	1.16667	1.1	-0.299744	-0.321966		43.646	-0.41382
43.7088	1.61111	1.16667	-0.410854	-0.255298		43.7088	-0.280126
43.7716	0.722222	1.21111	-0.410854	-0.299742		43.7716	-0.328891
43.8344	1.27778	1.32222	0.144706	-0.18863		43.8344	-0.1664
43.8972	1.27778	1.27778	-0.521964	-0.033074		43.8972	-0.0265717
43.96	1.72222	1.41111	0.255816	0.055816		43.96	0.0380495
44.0228	1.38889	1.23334	0.366926	-0.033074		44.0228	-0.0275557
44.0856	1.38889	1.16667	0.033596	0.01137		44.0856	0.00965164
44.1484	0.388892	1.01111	-0.299744	-0.07752		44.1484	-0.0830341
44.2112	0.944442	0.877778	-0.299744	-0.210854		44.2112	-0.316159
44.274	0.944442	0.744444	-0.188634	-0.2553		44.274	-0.521932
44.3368	0.722222	0.944444	-0.299744	-0.099744		44.3368	-0.118082
44.3996	0.722222	0.877778	-0.188634	-0.099744		44.3996	-0.1282
44.4624	1.38889	0.833334	0.478036	-0.055298		44.4624	-0.0710738
44.5252	0.611112	1.01111	-0.299744	0.033592		44.5252	0.0321546
44.588	0.722222	0.98889	0.033596	0.122482		44.588	0.110208
44.6508	1.61111	0.833334	0.144706	-0.033074		44.6508	-0.0413291
44.7136	0.611112	0.855556	0.255816	0.01137		44.7136	0.0131153
44.7764	0.611112	0.9	-0.299744	-0.010854		44.7764	-0.0122072
44.8392	0.722222	0.788888	-0.077524	0.055812		44.8392	0.0660732
44.902	0.944442	0.855554	-0.077524	-0.033078		44.902	-0.0402176
44.9648	1.05555	0.81111	0.478036	0.011366		44.9648	0.0138192
45.0276	0.944442	1.01111	-0.188634	-0.033078		45.0276	-0.033821
45.0904	0.388892	0.988888	-0.077524	-0.033078		45.0904	-0.0346073
45.1532	1.72222	0.988888	-0.299744	-0.010856		45.1532	-0.0110998
45.216	0.833332	0.988888	-0.077524	-0.033078		45.216	-0.0346073
45.2788	1.05555	1.01111	0.589146	0.03359		45.2788	0.0321528
45.3416	0.944442	0.833332	-0.299744	0.12248		45.3416	0.128142
45.4044	0.500002	0.944444	0.255816	0.078036		45.4044	0.0763203
45.4672	0.833332	1.01111	0.144706	-0.055298		45.4672	-0.0578544
45.53	1.38889	1.01111	-0.299744	-0.033076		45.53	-0.0338188
45.5928	1.38889	1.1	-0.077524	-0.099744		45.5928	-0.0997185
45.6556	0.944442	1.03333	-0.188634	-0.121966		45.6556	-0.133827
45.7184	0.944442	0.922222	-0.077524	-0.077522		45.7184	-0.0917746
45.7812	0.500002	0.744444	0.033596	-0.099744		45.7812	-0.154714
45.844	0.833332	0.855556	-0.077524	-0.033076		45.844	-0.040215
45.9068	0.500002	1.01111	-0.188634	0.078036		45.9068	0.0716487
45.9696	1.5	1.21111	0.144706	0.03359		45.9696	0.0269864
46.0324	1.72222	1.18889	0.478036	0.055814		46.0324	0.0448412
46.0952	1.5	1.38889	-0.188634	0.078036		46.0952	0.053197
46.158	0.722222	1.27778	0.033596	-0.010854		46.158	-0.00856721
46.2208	1.5	1.1	-0.077524	-0.121966		46.2208	-0.124705
46.2836	0.944442	1.03333	-0.299744	-0.099744		46.2836	-0.106839
46.3464	0.833332	1.03333	-0.077524	-0.077522		46.3464	-0.0811059
46.4092	1.16667	0.855556	-0.077524	-0.077522		46.4092	-0.0996383
46.472	0.722222	0.877778	0.144706	0.011368		46.472	0.0127853
46.5348	0.611112	0.9	-0.077524	-0.010854		46.5348	-0.0122072
46.5976	1.05555	0.744444	0.144706	-0.010854		46.5976	-0.0147957
46.6604	0.944442	0.722222	-0.188634	-0.121966		46.6604	-0.20319
46.7232	0.388892	0.877778	-0.077524	-0.144188		46.7232	-0.196551
46.786	0.611112	0.744446	-0.410854	-0.188634		46.786	-0.339385
46.8488	1.38889	0.700002	-0.188634	-0.210856		46.8488	-0.43107
46.9116	0.388892	0.944446	-0.077524	-0.233078		46.9116	-0.327648
46.9744	0.722222	1.03333	-0.299744	-0.166412		46.9744	-0.191957
47.0372	1.61111	0.944444	-0.188634	-0.099744		47.0372	-0.118082
47.1	1.05555	1.01111	-0.077524	-0.16641		47.1	-0.197005
47.1628	0.944442	1.05555	0.144706	-0.188632		47.1628	-0.217588
47.2256	0.722222	0.966666	-0.410854	-0.16641		47.2256	-0.207946
47.2884	0.944442	0.811112	-0.410854	-0.16641		47.2884	-0.258119
47.3512	1.16667	0.655558	-0.077524	-0.233078		47.3512	-0.55169
47.414	0.277782	0.722224	-0.077524	-0.188634		47.414	-0.353519
47.4768	0.166672	0.833336	-0.188634	-0.14419		47.4768	-0.20923
47.5396	1.05555	0.87778	-0.188634	-0.077522		47.5396	-0.0968713
47.6024	1.5	1.03333	-0.188634	-0.144188		47.6024	-0.162165
47.6652	1.38889	1.18889	0.255816	-0.121966		47.6652	-0.114316
47.728	1.05555	1.25556	-0.410854	-0.07752		47.728	-0.0658044
47.7908	0.944442	1.21111	-0.077524	-0.033074		47.7908	-0.0280755
47.8536	1.38889	1.07778	0.033596	-0.121964		47.8536	-0.127602
47.9164	1.27778	1.05556	0.033596	-0.010852		47.9164	-0.0103876
47.9792	0.722222	0.966668	-0.188634	0.011372		47.9792	0.0116273
48.042	0.944442	0.877778	0.144706	-0.033074		48.042	-0.0391545
48.1048	0.500002	0.833332	0.033596	0.01137		48.1048	0.0134604
48.1676	0.944442	0.922222	-0.188634	0.055816		48.1676	0.0570694
48.2304	1.05555	0.966668	0.255816	0.01137		48.2304	0.0116253
48.2932	1.16667	0.966668	0.033596	0.100258		48.2932	0.093969
48.356	1.16667	1.01111	-0.077524	0.144704		48.356	0.125196
48.4188	0.500002	1.1	0.478036	0.122482		48.4188	0.100191
48.4816	1.16667	1.21111	0.033596	0.144704		48.4816	0.106728
48.5444	1.5	1.18889	0.144706	0.144704		48.5444	0.108507
48.6072	1.72222	1.3	0.144706	0.166926		48.6072	0.113793
48.67	1.05555	1.16667	-0.077524	0.21137		48.67	0.153385
48.7328	1.05555	1.1	0.589146	0.255814		48.7328	0.188679
48.7956	0.500002	0.922222	0.255816	0.166924		48.7956	0.153261
48.8584	1.16667	0.877778	0.366926	0.144702		48.8584	0.141521
48.9212	0.833332	0.877778	-0.299744	0.011368		48.9212	0.0127853
48.984	0.833332	0.966666	-0.188634	-0.010854		48.984	-0.0113558
49.0468	1.05555	1.07778	-0.077524	-0.099744		49.0468	-0.101984
49.1096	0.944442	1.23333	0.144706	-0.099744		49.1096	-0.0879896
49.1724	1.72222	1.3	-0.077524	-0.055298		49.1724	-0.0444267
49.2352	1.61111	1.41111	-0.299744	-0.033074		49.2352	-0.0240008
49.298	1.16667	1.38889	0.033596	-0.07752		49.298	-0.0591138
49.3608	1.61111	1.34445	0.033596	-0.07752		49.3608	-0.0611875
49.4236	0.833332	1.16667	-0.077524	-0.055298		49.4236	-0.0497566
49.4864	1.5	1.1	-0.077524	-0.099744		49.4864	-0.0997185
49.5492	0.722222	0.922222	-0.188634	-0.14419		49.5492	-0.185327
49.612	0.833332	1.01111	-0.188634	-0.14419		49.612	-0.166324
49.6748	0.722222	0.98889	-0.188634	-0.121966		49.6748	-0.140688
49.7376	1.27778	1.14445	-0.077524	-0.07752		49.7376	-0.0726573
49.8004	1.38889	1.16667	0.033596	-0.033074		49.8004	-0.0291762
49.8632	1.5	1.23333	0.033596	-0.010852		49.8632	-0.00887702
49.926	0.944442	1.12222	0.033596	0.033594		49.926	0.0290652
49.9888	1.05555	1.21111	-0.077524	0.055816		49.9888	0.0440562
50.0516	0.722222	1.14444	0.144706	0.055816		50.0516	0.0465033
50.1144	1.83333	1.16667	0.144706	0.033592		50.1144	0.0279873
50.1772	1.16667	1.3	0.033596	0.033592		50.1772	0.0251891
50.24	1.05555	1.32222	-0.077524	-0.010854		50.24	-0.00827685
50.3028	1.72222	1.1	-0.077524	0.03359		50.3028	0.0296315
50.3656	0.833332	1.25555	-0.077524	-0.010856		50.3656	-0.00872179
50.4284	0.722222	1.14444	0.366926	-0.010856		50.4284	-0.00957667
50.4912	1.94444	0.922222	-0.188634	0.1447		50.4912	0.135624
50.554	0.500002	0.9	-0.077524	0.322478		50.554	0.26379
50.6168	0.611112	0.944444	0.700256	0.211366		50.6168	0.182873
50.6796	0.722222	0.78889	0.811366	0.255812		50.6796	0.244866
50.7424	0.944442	0.744446	-0.188634	0.278036		50.7424	0.271923
50.8052	1.16667	0.811112	0.033596	0.144704		50.8052	0.151393
50.868	0.277782	0.877778	0.033596	-0.01085		50.868	-0.0125155
50.9308	0.944442	0.98889	0.033596	-0.01085		50.9308	-0.0110936
50.9936	1.05555	0.944444	0.033596	-0.09974		50.9936	-0.118077
51.0564	1.5	1.05555	-0.188634	-0.033074		51.0564	-0.0323468
51.1192	0.944442	1.01111	-0.410854	-0.099742		51.1192	-0.109442
51.182	0.833332	1.07778	0.366926	-0.144188		51.182	-0.154445
51.2448	0.722222	1.03333	-0.299744	-0.033076		51.2448	-0.0330675
51.3076	1.38889	1.05556	-0.188634	0.011368		51.3076	0.0106549
51.3704	1.27778	1.05556	0.366926	-0.033076		51.3704	-0.0323488
51.4332	1.05555	1.14445	-0.188634	0.055814		51.4332	0.0465016
51.496	0.833332	1.25556	0.144706	0.078036		51.496	0.0585156
51.5588	1.16667	1.23333	0.144706	0.033592		51.5588	0.0265146
51.6216	1.94444	1.3	-0.077524	-0.010852		51.6216	-0.00841795
51.6844	1.16667	1.47778	0.144706	-0.055298		51.6844	-0.0388743
51.7472	1.38889	1.32222	-0.410854	-0.121966		51.7472	-0.101616
51.81	1.72222	1.21111	-0.077524	-0.121966		51.81	-0.111983
51.8728	0.388892	1.27778	-0.188634	-0.188634		51.8728	-0.173194
51.9356	1.38889	1.03334	-0.077524	-0.033078		51.9356	-0.0330695
51.9984	1.5	1.25556	-0.188634	0.055812		51.9984	0.0425601
52.0612	0.166672	1.43334	0.366926	0.03359		52.0612	0.0228982
52.124	2.83333	1.34445	0.366926	0.166924		52.124	0.110445
52.1868	1.27778	1.3	-0.299744	0.100258		52.1868	0.0715996
52.2496	0.944442	1.3	0.589146	0.100258		52.2496	0.0715996
52.3124	1.27778	1.16667	-0.521964	-0.010854		52.3124	-0.00939077
52.3752	0.166672	1.1	0.366926	0.055814		52.3752	0.0482897
52.438	2.16667	1.03334	-0.188634	0.01137		52.438	0.0108834
52.5008	0.944442	1.07778	0.033596	0.144704		52.5008	0.118369
52.5636	0.611112	1.32222	0.366926	0.078038		52.5636	0.055731
52.6264	1.5	1.43333	0.144706	0.10026		52.6264	0.0653758
52.6892	1.38889	1.38889	0.033596	0.21137		52.6892	0.132085
52.752	2.72222	1.52222	-0.077524	0.21137		52.752	0.121926
52.8148	0.722222	1.52222	0.589146	0.189148		52.8148	0.110524
52.8776	1.27778	1.41111	0.366926	0.166924		52.8776	0.10578
52.9404	1.5	1.1	0.033596	0.21137		52.9404	0.161182
53.0032	0.833332	1.1	-0.077524	0.166926		53.0032	0.131757
53.066	1.16667	1.05556	0.144706	0.078036		53.066	0.0688396
53.1288	0.722222	0.833334	0.366926	0.166924		53.1288	0.166881
53.1916	1.05555	0.811112	-0.077524	0.189148		53.1916	0.189099
53.2544	0.388892	0.744444	0.478036	0.21137		53.2544	0.221141
53.3172	0.722222	0.81111	0.033596	0.12248		53.3172	0.131192
53.38	0.833332	0.877778	0.255816	0.12248		53.38	0.122448
53.4428	1.05555	0.833334	-0.077524	0.033592		53.4428	0.0387484
53.5056	1.38889	0.855556	-0.077524	0.011368		53.5056	0.013113
53.5684	0.166672	0.966668	0.033596	-0.099744		53.5684	-0.115055
53.6312	0.833332	0.811114	-0.077524	-0.07752		53.6312	-0.105672
53.694	1.38889	0.722224	-0.299744	-0.055296		53.694	-0.0829115
53.7568	0.277782	0.877778	0.033596	-0.07752		53.7568	-0.0968688
53.8196	0.944442	0.944446	0.033596	0.01137		53.8196	0.0118956
53.8824	0.944442	1.03333	-0.077524	0.144704		53.8824	0.122835
53.9452	1.16667	1.21111	0.366926	0.21137		53.9452	0.148592
54.008	1.83333	1.23333	0.366926	0.144702		54.008	0.105006
54.0708	1.16667	1.01111	0.366926	0.12248		54.0708	0.108046
54.1336	1.05555	0.922222	-0.299744	0.166924		54.1336	0.153261
54.1964	-0.166668	0.877778	-0.188634	0.189146		54.1964	0.177282
54.2592	0.722222	0.833332	0.589146	0.100256		54.2592	0.107388
54.322	1.61111	0.81111	0.478036	0.300256		54.322	0.270168
54.3848	0.944442	0.988888	-0.077524	0.366924		54.3848	0.27063
54.4476	0.944442	0.966666	0.700256	0.23359		54.4476	0.194617
54.5104	0.722222	0.9	0.144706	0.078034		54.5104	0.0797866
54.5732	0.611112	0.877778	-0.077524	0.144702		54.5732	0.141521
54.636	1.27778	1.07778	-0.299744	0.033592		54.636	0.0302258
54.6988	0.833332	1.21111	0.255816	0.055814		54.6988	0.0440547
54.7616	1.94444	1.3	0.144706	0.033592		54.7616	0.0251891
54.8244	1.38889	1.16667	0.255816	0.10026		54.8244	0.0791364
54.8872	1.05555	1.16667	-0.188634	0.033592		54.8872	0.0279873
54.95	0.611112	1.07778	0.033596	0.01137		54.95	0.0104394
55.0128	0.833332	1.16667	-0.077524	-0.055298		55.0128	-0.0497567
55.0756	1.5	1.16667	0.033596	0.033592		55.0756	0.0279873
55.1384	1.83333	1.27778	-0.077524	0.033592		55.1384	0.025616
55.2012	1.05555	1.3	0.255816	0.10026		55.2012	0.071601
55.264	1.16667	1.16667	0.033596	0.122482		55.264	0.09501
55.3268	0.944442	0.988888	0.255816	0.078038		55.3268	0.0731428
55.3896	0.833332	0.833334	0.144706	0.078038		55.3896	0.0856269
55.4524	0.944442	0.833334	-0.299744	0.122482		55.4524	0.128144
55.5152	0.277782	0.78889	0.255816	0.055814		55.5152	0.0660752
55.578	1.16667	0.922224	0.255816	-0.033076		55.578	-0.0371997
55.6408	0.722222	0.900002	-0.077524	0.055814		55.6408	0.0583941
55.7036	1.5	1.03333	-0.299744	-0.033076		55.7036	-0.0330675
55.7664	0.833332	1.23333	0.144706	-0.099744		55.7664	-0.0879895
55.8292	0.944442	1.27778	-0.188634	-0.121966		55.8292	-0.105524
55.892	2.16667	1.14444	-0.077524	-0.077522		55.892	-0.0726595
55.9548	0.944442	1.3	-0.188634	-0.010856		55.9548	-0.00842109
56.0176	0.833332	1.54445	-0.077524	-0.010856		56.0176	-0.00707882
56.0804	1.61111	1.36667	0.478036	0.011368		56.0804	0.00824942
56.1432	2.16667	1.34445	-0.188634	0.055814		56.1432	0.0398597
56.206	1.27778	1.25556	0.033596	0.10026		56.206	0.073948
56.2688	0.833332	1.18889	0.033596	0.011372		56.2688	0.00947458
56.3316	0.388892	0.988892	0.144706	0.011372		56.3316	0.011369
56.3944	1.27778	0.944446	0.033596	-0.010852		56.3944	-0.0116239
56.4572	1.16667	0.966668	-0.188634	-0.055298		56.4572	-0.0606757
56.52	1.05555	1.07778	-0.077524	-0.121966		56.52	-0.127605
56.5828	0.944442	1.01111	-0.188634	-0.14419		56.5828	-0.166324
56.6456	0.944442	1.03333	-0.188634	-0.188634		56.6456	-0.223315
56.7084	0.944442	0.922222	-0.077524	-0.16641		56.7084	-0.220174
56.7712	1.27778	0.877778	-0.410854	-0.188632		56.7712	-0.273718
56.834	0.500002	0.966668	0.033596	-0.188632		56.834	-0.242446
56.8968	0.722222	1.1	-0.299744	-0.210854		56.8968	-0.237142
56.9596	1.38889	1.05556	-0.188634	-0.233076		56.9596	-0.283382
57.0224	1.61111	1.16667	-0.188634	-0.321966		57.0224	-0.38116
57.0852	1.05555	1.3	-0.521964	-0.188632		57.0852	-0.16973
57.148	1.05555	1.1	-0.410854	-0.210854		57.148	-0.237142
57.2108	1.38889	0.944444	0.366926	-0.144186		57.2108	-0.180174
57.2736	0.388892	0.922222	-0.299744	-0.033074		57.2736	-0.0371974
57.3364	0.833332	0.855556	0.144706	0.122482		57.3364	0.125232
57.3992	0.944442	0.877778	0.033596	0.01137		57.3992	0.0127875
57.462	0.722222	0.833334	0.366926	0.122482		57.462	0.128144
57.5248	1.5	0.900002	-0.188634	0.055814		57.5248	0.0583941
57.5876	0.166672	0.96667	0.255816	0.03359		57.5876	0.0335813
57.6504	1.16667	1.03334	-0.188634	-0.099744		57.6504	-0.106839
57.7132	1.27778	0.855558	-0.077524	-0.033076		57.7132	-0.0402149
57.776	1.05555	1.05556	-0.299744	-0.099744		57.776	-0.104355
57.8388	0.611112	0.944446	0.144706	-0.121966		57.8388	-0.148291
57.9016	1.16667	0.98889	-0.077524	-0.121966		57.9016	-0.140688
57.9644	0.611112	0.922224	-0.299744	-0.121966		57.9644	-0.152408
58.0272	1.5	0.922224	-0.077524	-0.144188		58.0272	-0.185323
58.09	0.722222	0.922224	-0.299744	-0.16641		58.09	-0.220173
58.1528	0.611112	1.03334	0.033596	-0.033076		58.1528	-0.0330674
58.2156	1.16667	0.788892	-0.188634	-0.055298		58.2156	-0.0753796
58.2784	1.16667	0.900004	0.366926	-0.07752		58.2784	-0.0942511
58.3412	0.277782	1.03334	-0.188634	-0.07752		58.3412	-0.0811033
58.404	1.27778	1.01111	-0.410854	0.01137		58.404	0.01112
58.4668	1.27778	0.811114	0.033596	-0.055296		58.4668	-0.0731605
58.5296	1.05555	1.07778	0.255816	0.011372		58.5296	0.0104412
58.5924	0.166672	0.98889	0.033596	0.122484		58.5924	0.11021
58.6552	1.61111	0.944444	0.144706	0.122484		58.6552	0.114801
58.718	0.833332	1.05556	0.144706	0.033594		58.718	0.0308442
58.7808	1.05555	1.07778	0.033596	0.01137		58.7808	0.0104394
58.8436	1.61111	0.811112	-0.188634	-0.07752		58.8436	-0.105672
58.9064	0.277782	0.966668	-0.077524	0.011368		58.9064	0.0116233
58.9692	0.277782	0.900002	-0.299744	0.055812		58.9692	0.0583921
59.032	1.61111	0.87778	0.589146	0.03359		59.032	0.0368566
59.0948	0.722222	0.98889	0.255816	0.100258		59.0948	0.0920518
59.1576	1.5	1.23333	-0.299744	0.12248		59.1576	0.0903369
59.2204	0.833332	1.23333	0.255816	0.01137		59.2204	0.0091347
59.2832	1.5	1.27778	-0.188634	-0.07752		59.2832	-0.0645861
59.346	1.61111	1.32222	0.033596	0.033592		59.346	0.0247763
59.4088	0.944442	1.47778	-0.188634	0.055814		59.4088	0.0363943
59.4716	1.72222	1.52222	0.255816	0.166926		59.4716	0.0988226
59.5344	1.61111	1.34444	0.366926	0.078036		59.5344	0.0548591
59.5972	1.72222	1.38889	0.366926	0.078036		59.5972	0.053197
59.66	0.722222	1.16667	-0.410854	0.100258		59.66	0.0791349
59.7228	1.16667	0.944446	-0.188634	-0.010854		59.7228	-0.0116261
59.7856	0.611112	0.900002	0.366926	-0.099744		59.7856	-0.12464
59.8484	0.500002	0.922224	-0.188634	0.03359		59.8484	0.0351428
59.9112	1.5	0.744446	-0.077524	0.03359		59.9112	0.0431728
59.974	0.833332	0.855558	0.255816	-0.0553		59.974	-0.0691027
60.0368	0.277782	1.05556	-0.188634	-0.033078		60.0368	-0.0323508
60.0996	1.16667	1.05556	-0.077524	-0.077522		60.0996	-0.0792629
60.1624	1.5	1.18889	-0.077524	-0.166412		60.1624	-0.162753
60.2252	1.5	1.16667	-0.299744	-0.166412		60.2252	-0.166369
60.288	1.5	1.21111	-0.188634	-0.144188		60.288	-0.135143
60.3508	0.166672	1.05556	-0.188634	-0.07752		60.3508	-0.0792607
60.4136	1.38889	0.988892	0.033596	-0.033076		60.4136	-0.034605
60.4764	0.722222	0.788892	0.255816	0.078036		60.4764	0.0900144
60.5392	1.16667	0.900002	-0.077524	0.100258		60.5392	0.100232
60.602	0.500002	0.944446	0.366926	0.100258		60.602	0.0959679
60.6648	0.722222	1.05556	-0.077524	0.100258		60.6648	0.0867422
60.7276	1.61111	1.1	0.033596	0.166926		60.7276	0.131757
60.7904	1.27778	1.38889	0.255816	0.21137		60.7904	0.132085
60.8532	1.38889	1.43333	0.255816	0.233594		60.8532	0.140134
60.916	1.94444	1.5	0.589146	0.233594		60.916	0.134746
60.9788	0.944442	1.36667	0.033596	0.166926		60.9788	0.108846
61.0416	1.94444	1.38889	0.033596	0.078036		61.0416	0.053197
61.1044	0.611112	1.16667	-0.077524	0.01137		61.1044	0.00965166
61.1672	1.5	1.14444	-0.188634	0.078036		61.1672	0.0638342
61.23	0.833332	1.03333	0.255816	0.03359		61.23	0.031483
61.2928	0.833332	0.98889	0.366926	0.03359		61.2928	0.0328515
61.3556	1.38889	0.9	-0.188634	0.100258		61.3556	0.100232
61.4184	0.388892	1.03333	-0.077524	0.055814		61.4184	0.0512456
61.4812	1.05555	1.27778	0.144706	0.033592		61.4812	0.025616
61.544	1.5	1.14444	0.033596	0.055814		61.544	0.0465017
61.6068	2.05555	1.14444	0.255816	0.078038		61.6068	0.0638357
61.6696	0.722222	1.1	-0.077524	0.055816		61.6696	0.0482914
61.7324	0.388892	0.988888	0.033596	0.033592		61.7324	0.0328535
61.7952	0.833332	0.766666	0.033596	-0.099742		61.7952	-0.149555
61.858	0.944442	0.855556	-0.077524	-0.077518		61.858	-0.0996327
61.9208	0.944442	1.03333	-0.410854	-0.077518		61.9208	-0.0811014
61.9836	1.16667	1.1	0.033596	-0.055296		61.9836	-0.0529297
62.0464	1.27778	1.14445	0.033596	-0.01085		62.0464	-0.00957129
62.1092	1.16667	1.18889	0.144706	0.100262		62.1092	0.0777734
62.172	1.16667	1.16667	0.144706	0.211372		62.172	0.153386
62.2348	1.16667	1.05556	0.144706	0.166926		62.2348	0.136547
62.2976	1.05555	0.966668	0.589146	0.189148		62.2976	0.163649
62.3604	0.722222	0.9	-0.188634	0.12248		62.3604	0.119787
62.4232	0.722222	0.788888	0.255816	0.12248		62.4232	0.134391
62.486	0.833332	0.9	-0.188634	0.055814		62.486	0.0583942
62.5488	0.611112	1.12222	0.144706	0.078036		62.5488	0.065016
62.6116	1.61111	1.12222	0.255816	0.011368		62.6116	0.0100283
62.6744	1.83333	0.98889	-0.077524	0.011368		62.6744	0.0113651
62.7372	0.722222	1.03333	-0.077524	0.011368		62.7372	0.0108816
62.8	0.166672	0.9	-0.188634	-0.099744		62.8	-0.12464
62.8628	0.833332	0.833334	0.144706	-0.055298		62.8628	-0.0710738
62.9256	0.944442	0.9	-0.299744	-0.033074		62.9256	-0.0381509
62.9884	1.5	0.988888	0.144706	-0.033074		62.9884	-0.034603
63.0512	1.05555	1.07778	0.033596	-0.033074		63.0512	-0.0316587
63.114	0.611112	1.07778	-0.188634	-0.055296		63.114	-0.0540802
63.1768	1.27778	0.988888	0.144706	-0.077518		63.1768	-0.0850566
63.2396	0.944442	1.07778	-0.410854	-0.144186		63.2396	-0.154442
63.3024	1.05555	1.34444	0.033596	-0.121964		63.3024	-0.0997677
63.3652	1.5	1.25555	-0.299744	-0.188632		63.3652	-0.1768
63.428	1.94444	1.21111	-0.077524	-0.099742		63.428	-0.0897471
63.4908	0.833332	1.27778	-0.188634	-0.144188		63.4908	-0.127196
63.5536	0.722222	1.3	0.033596	-0.07752		63.5536	-0.0634121
63.6164	1.38889	1.07778	-0.188634	-0.099742		63.6164	-0.101982
63.6792	1.61111	1.05556	0.033596	-0.099742		63.6792	-0.104353
63.742	0.833332	0.944446	-0.188634	-0.055298		63.742	-0.0621921
63.8048	0.722222	0.833334	-0.188634	-0.010852		63.8048	-0.0131942
63.8676	0.166672	0.722222	0.255816	-0.010852		63.8676	-0.0152551
63.9304	0.833332	0.744444	0.033596	0.055816		63.9304	0.0697473
63.9932	1.05555	0.833334	0.033596	0.18915		63.9932	0.184991
64.056	0.944442	1.14444	0.144706	0.10026		64.056	0.0805493
64.1188	1.16667	1.27778	0.478036	0.055814		64.1188	0.0418524
64.1816	1.72222	1.5	-0.188634	0.03359		64.1816	0.0219028
64.2444	1.5	1.52222	-0.188634	-0.010856		64.2444	-0.0071829
64.3072	2.16667	1.5	-0.077524	-0.099744		64.3072	-0.0712327
64.37	1.05555	1.5	-0.077524	0.055812		64.37	0.0358732
64.4328	1.05555	1.54444	0.033596	0.055812		64.4328	0.0348769
64.4956	1.72222	1.32222	0.589146	0.144702		64.4956	0.0986433
64.5584	1.72222	1.23333	-0.188634	0.144702		64.5584	0.105006
64.6212	1.05555	1.34444	0.366926	0.166924		64.6212	0.110446
64.684	0.611112	1.27778	-0.077524	-0.010854		64.684	-0.00856721
64.7468	1.61111	1.16667	0.144706	0.078036		64.7468	0.0626944
64.8096	1.38889	1.23334	-0.299744	-0.055298		64.8096	-0.0469408
64.8724	1.16667	1.41111	0.255816	-0.099742		64.8724	-0.0760593
64.9352	1.38889	1.47778	-0.299744	-0.16641		64.9352	-0.126898
64.998	1.5	1.5	-0.299744	-0.07752		64.998	-0.0544963
65.0608	1.94444	1.41111	-0.188634	-0.188632		65.0608	-0.154303
65.1236	1.5	1.27778	0.144706	-0.188632		65.1236	-0.173193
65.1864	0.722222	1.27778	-0.299744	-0.099742		65.1864	-0.084668
65.2492	0.722222	1.25556	-0.299744	-0.144186		65.2492	-0.129737
65.312	1.5	1.01111	0.144706	-0.144186		65.312	-0.166319
65.3748	1.83333	1.07778	-0.410854	-0.077518		65.3748	-0.0774979
65.4376	0.277782	1.05556	0.144706	-0.077518		65.4376	-0.0792587
65.5004	1.05555	0.9	0.033596	-0.121964		65.5004	-0.156759
65.5632	0.611112	0.766668	-0.299744	0.033592		65.5632	0.0419764
65.626	0.722222	0.766668	-0.077524	-0.07752		65.626	-0.112487
65.6888	1.16667	0.788892	0.366926	-0.144188		65.6888	-0.22365
65.7516	0.277782	0.922226	-0.410854	-0.010854		65.7516	-0.0119095
65.8144	1.16667	1.1	-0.299744	0.078036		65.8144	0.0662422
65.8772	1.27778	1.25556	0.366926	-0.010854		65.8772	-0.00872015
65.94	1.61111	1.56667	0.366926	0.078036		65.94	0.0474468
66.0028	1.94444	1.76667	-0.077524	0.166926		66.0028	0.0863294
66.0656	1.83333	1.78889	0.033596	0.10026		66.0656	0.0530715
66.1284	2.16667	2.01111	0.144706	0.01137		66.1284	0.00562181
66.1912	1.38889	1.85556	0.033596	-0.055296		66.1912	-0.0307155
66.254	2.72222	2.03334	-0.077524	-0.121964		66.254	-0.0638097
66.3168	1.16667	1.92222	-0.410854	-0.099742		66.3168	-0.0547287
66.3796	2.72222	1.81111	-0.299744	-0.07752		66.3796	-0.0447164
66.4424	1.61111	1.56667	0.255816	-0.07752		66.4424	-0.0520566
66.5052	0.833332	1.43333	0.144706	0.100258		66.5052	0.0653746
66.568	1.5	1.1	-0.077524	0.189148		66.568	0.146723
66.6308	0.500002	1.03333	0.478036	0.100258		66.6308	0.0884428
66.6936	1.05555	1.27778	0.144706	0.011368		66.6936	0.00881824
66.7564	1.27778	1.16667	-0.188634	-0.010854		66.7564	-0.0093908
66.8192	2.05555	1.36667	-0.299744	-0.07752		66.8192	-0.0601328
66.882	0.944442	1.32222	-0.188634	-0.010854		66.882	-0.00827685
66.9448	1.5	1.25555	0.144706	0.078036		66.9448	0.0585157
67.0076	0.833332	1.03333	0.478036	0.12248		67.0076	0.105969
67.0704	0.944442	0.944444	0.255816	0.078036		67.0704	0.0763203
67.1332	0.944442	0.744444	-0.077524	-0.010854		67.1332	-0.0147957
67.196	0.500002	0.811112	-0.410854	-0.121966		67.196	-0.176981
67.2588	0.500002	0.900002	-0.299744	-0.233078		67.2588	-0.349482
67.3216	1.16667	0.855558	-0.077524	-0.233078		67.3216	-0.374435
67.3844	1.38889	0.966668	-0.299744	-0.121966		67.3844	-0.144389
67.4472	0.722222	1.1	-0.077524	-0.099744		67.4472	-0.0997183
67.51	1.05555	1.03333	0.144706	-0.144188		67.51	-0.162165
67.5728	1.16667	0.9	-0.188634	-0.055298		67.5728	-0.0654645
67.6356	0.833332	0.922222	-0.299744	-0.010852		67.6356	-0.0119073
67.6984	0.722222	0.9	0.144706	-0.033074		67.6984	-0.0381509
67.7612	0.833332	0.9	0.144706	0.011372		67.7612	0.0124779
67.824	0.944442	1.16667	0.033596	0.055816		67.824	0.0456579
67.8868	1.16667	1.3	0.033596	-0.010852		67.8868	-0.00841795
67.9496	2.16667	1.23334	-0.077524	-0.010852		67.9496	-0.00887701
68.0124	1.38889	1.14445	-0.188634	-0.010852		68.0124	-0.00957308
68.0752	0.500002	1.14445	0.144706	0.01137		68.0752	0.00983719
68.138	0.500002	0.788892	0.033596	0.055816		68.138	0.0660773
68.2008	1.16667	0.700002	0.144706	0.078038		68.2008	0.100301
68.2636	0.388892	0.78889	0.144706	0.033592		68.2636	0.0408422
68.3264	0.944442	0.877778	-0.077524	-0.010854		68.3264	-0.0125201
68.3892	0.944442	0.922222	-0.077524	-0.0553		68.3892	-0.0637889
68.452	0.944442	1.1	-0.188634	0.011366		68.452	0.0102271
68.5148	1.38889	1.12222	-0.077524	0.011366		68.5148	0.0100266
68.5776	1.27778	1.05556	0.478036	0.03359		68.5776	0.0308407
68.6404	1.05555	1.01111	-0.077524	0.144702		68.6404	0.125195
68.7032	0.611112	0.833334	0.033596	0.300258		68.7032	0.264873
68.766	0.722222	0.766666	0.366926	0.233592		68.766	0.233532
68.8288	0.500002	0.677778	0.700256	0.30026		68.8288	0.307002
68.8916	0.944442	0.877778	0.144706	0.366926		68.8916	0.29479
68.9544	0.611112	1.03333	0.255816	0.233592		68.9544	0.184377
69.0172	1.61111	1.16667	0.366926	0.055814		69.0172	0.0456563
69.08	1.5	1.21111	-0.299744	0.011368		69.08	0.00929911
69.1428	1.16667	1.23334	-0.188634	-0.0553		69.1428	-0.0469425
69.2056	1.16667	1.14445	-0.077524	-0.14419		69.2056	-0.144153
69.2684	0.722222	1.14445	-0.077524	-0.0553		69.2684	-0.0507736
69.3312	1.16667	1.12222	-0.077524	-0.0553		69.3312	-0.0518312
69.394	1.5	1.1	0.144706	-0.077522		69.394	-0.0758178
69.4568	1.05555	1.16667	-0.188634	0.011368		69.4568	0.00964998
69.5196	1.05555	1.18889	-0.188634	0.055814		69.5196	0.0448413
69.5824	1.05555	0.988888	0.366926	0.033592		69.5824	0.0328535
69.6452	1.27778	1.03333	0.144706	0.01137		69.6452	0.0108835
69.708	0.500002	0.944446	0.033596	0.055816		69.708	0.0558014
69.7708	1.27778	0.87778	-0.299744	-0.077518		69.7708	-0.0968658
69.8336	0.611112	1.05556	0.033596	-0.010852		69.8336	-0.0103876
69.8964	0.722222	1.01111	-0.299744	0.033592		69.8964	0.0321545
69.9592	2.16667	1.01111	0.478036	0.10026		69.9592	0.0902127
70.022	0.277782	1.16667	0.255816	-0.010852		70.022	-0.00938902
70.0848	1.27778	1.16667	0.033596	0.033592		70.0848	0.0279872
70.1476	1.38889	0.922224	-0.521964	-0.121964		70.1476	-0.152405
70.2104	0.722222	0.98889	-0.077524	-0.233076		70.2104	-0.308377
70.2732	0.944442	0.98889	-0.299744	-0.210854		70.2732	-0.271008
70.336	0.611112	0.833334	-0.299744	-0.099742		70.336	-0.135964
70.3988	1.27778	0.766668	0.144706	-0.077518		70.3988	-0.112483
70.4616	0.611112	0.98889	0.033596	0.033594		70.4616	0.0328553
70.5244	0.388892	1.1	0.033596	0.078038		70.5244	0.0662439
70.5872	2.05555	0.944446	0.255816	0.078038		70.5872	0.076322
70.65	1.16667	0.98889	-0.077524	0.055814		70.65	0.0534257
70.7128	0.500002	1.16667	0.144706	0.12248		70.7128	0.0950085
70.7756	0.833332	1.01111	-0.077524	0.011368		70.7756	0.011118
70.8384	1.27778	1.03334	0.366926	-0.055298		70.8384	-0.0565397
70.9012	1.27778	1.16667	-0.299744	0.011368		70.9012	0.00964994
70.964	1.27778	1.1	-0.410854	-0.010854		70.964	-0.00996557
71.0268	1.16667	0.988892	0.478036	-0.010854		71.0268	-0.0110977
71.0896	0.500002	0.922224	-0.188634	0.03359		71.0896	0.0351428
71.1524	0.722222	0.811112	0.366926	0.100256		71.1524	0.110006
71.2152	0.944442	0.788888	-0.077524	-0.0553		71.2152	-0.0753829
71.278	0.722222	1.01111	-0.077524	0.055812		71.278	0.0523112
71.3408	1.05555	1.12222	-0.299744	0.011368		71.3408	0.0100283
71.4036	1.61111	1.16667	0.366926	0.078036		71.4036	0.0626944
71.4664	1.27778	1.21111	0.144706	0.122482		71.4664	0.0918435
71.5292	1.16667	1.18889	0.255816	0.255816		71.5292	0.177071
71.592	0.944442	1.03333	0.144706	0.30026		71.592	0.225151
71.6548	0.944442	0.966666	0.366926	0.233592		71.6548	0.194618
71.7176	0.833332	0.966666	0.589146	0.144702		71.7176	0.130202
71.7804	0.944442	1.12222	-0.188634	0.011368		71.7804	0.0100283
71.8432	1.16667	1.21111	-0.188634	-0.077522		71.8432	-0.0683863
71.906	1.72222	1.27778	-0.521964	-0.188632		71.906	-0.173192
71.9688	1.38889	1.3	-0.077524	-0.210854		71.9688	-0.193595
72.0316	1.16667	1.54445	0.033596	-0.144186		72.0316	-0.102971
72.0944	1.05555	1.38889	-0.299744	0.055814		72.0944	0.0386335
72.1572	2.38889	1.3	0.144706	0.033592		72.1572	0.0251891
72.22	0.944442	1.27778	0.478036	0.011368		72.22	0.00881825
72.2828	0.944442	1.14444	-0.188634	0.144702		72.2828	0.112246
72.3456	1.05555	0.877776	-0.077524	0.144702		72.3456	0.141521
72.4084	0.388892	0.833332	0.366926	0.100258		72.4084	0.10739
72.4712	1.05555	0.966666	0.144706	0.166926		72.4712	0.147254
72.534	0.722222	0.922222	0.255816	0.144704		72.534	0.135627
72.5968	1.61111	0.988888	0.144706	-0.010852		72.5968	-0.0110957
72.6596	0.833332	0.877778	-0.188634	-0.07752		72.6596	-0.0968688
72.7224	0.722222	1.14444	-0.410854	-0.121964		72.7224	-0.119283
72.7852	0.500002	0.922222	-0.188634	-0.16641		72.7852	-0.220174
72.848	2.05555	1.05556	0.033596	0.011368		72.848	0.0106549
72.9108	0.500002	1.41111	-0.077524	0.055812		72.9108	0.038047
72.9736	1.5	1.67778	0.700256	0.12248		72.9736	0.0680347
73.0364	2.5	1.43333	-0.188634	0.100256		73.0364	0.0653734
73.0992	1.83333	1.54444	0.144706	0.03359		73.0992	0.021286
73.162	0.833332	1.45555	-0.077524	-0.121966		73.162	-0.091457
73.2248	1.05555	1.1	-0.410854	-0.033076		73.2248	-0.0310013
73.2876	1.05555	0.899998	-0.077524	-0.099744		73.2876	-0.12464
73.3504	0.722222	1.01111	0.255816	-0.099744		73.3504	-0.109445
73.4132	0.833332	1.1	-0.188634	0.100256		73.4132	0.0835288
73.476	1.38889	1.1	-0.077524	0.255812		73.476	0.188678
73.5388	1.5	1.18889	0.589146	0.189144		73.5388	0.137256
73.6016	1.05555	1.21111	0.700256	0.300256		73.6016	0.198665
73.6644	1.16667	1.23333	-0.077524	0.32248		73.6644	0.207274
73.7272	0.944442	1.12222	0.366926	0.21137		73.7272	0.158497
73.79	1.5	1.05556	0.033596	0.01137		73.79	0.0106568
73.8528	0.944442	0.922222	0.033596	0.10026		73.8528	0.0980555
73.9156	0.722222	0.833334	-0.299744	0.01137		73.9156	0.0134603
73.9784	0.500002	0.766668	0.366926	-0.033076		73.9784	-0.0450877
74.0412	0.500002	0.722224	-0.077524	0.078034		74.0412	0.0975111
74.104	1.16667	0.700002	-0.188634	0.144702		74.104	0.171305
74.1668	0.722222	1.01111	0.589146	0.100258		74.1668	0.0902112
74.2296	0.611112	1.01111	0.033596	0.166926		74.2296	0.141698
74.2924	2.05555	0.944444	0.144706	0.233594		74.2924	0.198291
74.3552	0.500002	1.16667	0.255816	0.055816		74.3552	0.0456579
74.418	0.833332	1.36667	0.144706	0.01137		74.418	0.00825087
74.4808	1.83333	1.18889	-0.299744	0.033592		74.4808	0.0274785
74.5436	1.61111	1.23333	-0.188634	-0.055298		74.5436	-0.0469408
74.6064	1.16667	1.34445	0.255816	-0.07752		74.6064	-0.0611875
74.6692	0.722222	1.32222	-0.188634	-0.033076		74.6692	-0.0256573
74.732	1.38889	1.21111	0.033596	0.055814		74.732	0.0440547
74.7948	1.72222	1.07778	-0.077524	-0.033076		74.7948	-0.0316607
74.8576	1.05555	1.12222	0.255816	-0.033076		74.8576	-0.0303687
74.9204	0.500002	1.1	-0.188634	0.011368		74.9204	0.0102288
74.9832	0.944442	0.877778	-0.188634	0.078036		74.9832	0.0816435
75.046	1.27778	0.833334	0.255816	0.078036		75.046	0.0856249
75.1088	0.611112	0.833334	0.255816	0.078036		75.1088	0.0856249
75.1716	0.833332	0.944446	0.255816	0.144704		75.1716	0.13286
75.2344	0.500002	0.9	-0.188634	0.122482		75.2344	0.119789
75.2972	1.5	1.01111	0.144706	0.10026		75.2972	0.0902128
75.36	1.05555	1.25556	0.144706	-0.033074		75.36	-0.0270548
75.4228	1.16667	1.41111	0.144706	-0.055296		75.4228	-0.0407843
75.4856	2.05555	1.47778	-0.410854	-0.099742		75.4856	-0.0723798
75.5484	1.27778	1.47778	-0.299744	-0.07752		75.5484	-0.0553612
75.6112	1.83333	1.36667	-0.077524	-0.121966		75.6112	-0.0979883
75.674	1.05555	1.16667	0.255816	-0.077522		75.674	-0.071177
75.7368	0.611112	1.27778	-0.077524	-0.033078		75.7368	-0.0265751
75.7996	1.05555	1.1	-0.188634	-0.010854		75.7996	-0.00996562
75.8624	1.83333	1.1	-0.077524	-0.077522		75.8624	-0.0758179
75.9252	0.944442	1.12222	0.033596	0.03359		75.9252	0.0290619
75.988	1.05555	1.23333	-0.077524	0.03359		75.988	0.0265131
76.0508	0.722222	1.01111	0.478036	0.011368		76.0508	0.0111181
76.1136	1.61111	1.01111	-0.188634	-0.010856		76.1136	-0.0108532
76.1764	0.722222	1.01111	-0.188634	0.011368		76.1764	0.0111181
76.2392	0.944442	1.05555	-0.077524	0.011368		76.2392	0.0106549
76.302	1.05555	1.16667	0.033596	0.12248		76.302	0.0950086
76.3648	0.944442	1.23333	0.478036	0.144702		76.3648	0.105006
76.4276	2.16667	1.16667	0.366926	0.189148		76.4276	0.139509
76.4904	1.05555	1.03333	-0.077524	0.255814		76.4904	0.198436
76.5532	0.611112	1.12222	0.144706	0.12248		76.5532	0.0984009
76.616	0.388892	0.966668	0.366926	-0.010854		76.616	-0.0113558
76.6788	1.38889	1.07778	-0.188634	0.078036		76.6788	0.0675159
76.7416	1.38889	1.03334	-0.299744	0.078036		76.7416	0.0702159
76.8044	1.61111	1.14445	0.366926	-0.033076		76.8044	-0.0297615
76.8672	0.388892	1.05556	0.144706	-0.010854		76.8672	-0.0103896
76.93	0.944442	1.1	-0.188634	0.055814		76.93	0.0482898
76.9928	0.944442	1.21111	-0.077524	-0.010852		76.9928	-0.00904137
77.0556	1.61111	1.21111	0.033596	-0.010852		77.0556	-0.00904137
77.1184	2.16667	1.18889	0.033596	-0.010852		77.1184	-0.00921193
77.1812	0.388892	1.3	0.144706	0.011372		77.1812	0.00867182
77.244	0.833332	1.16667	-0.188634	-0.033074		77.244	-0.0291762
77.3068	1.5	1.1	0.033596	-0.033074		77.3068	-0.0309993
77.3696	0.944442	1.25556	-0.188634	-0.099742		77.3696	-0.0862959
77.4324	1.83333	1.3	0.033596	-0.07752		77.4324	-0.0634121
77.4952	1.16667	1.18889	-0.188634	-0.16641		77.4952	-0.162752
77.558	1.05555	1.18889	-0.077524	-0.07752		77.558	-0.0697519
77.6208	0.944442	0.9	-0.410854	-0.144188		77.6208	-0.190772
77.6836	0.944442	0.877776	0.255816	-0.033076		77.6836	-0.0391571
77.7464	0.388892	0.877776	-0.299744	-0.010852		77.7464	-0.0125178
77.8092	1.05555	0.833332	0.366926	0.01137		77.8092	0.0134604
77.872	1.05555	0.877778	0.033596	-0.099742		77.872	-0.128197
77.9348	0.722222	0.944444	-0.299744	-0.099742		77.9348	-0.11808
77.9976	1.16667	1.01111	-0.299744	-0.210854		77.9976	-0.263483
78.0604	0.722222	1.1	-0.299744	-0.16641		78.0604	-0.178247
78.1232	1.38889	1.21111	-0.188634	-0.16641		78.1232	-0.159289
78.186	1.5	1.23334	0.255816	-0.121966		78.186	-0.109744
78.2488	1.27778	1.14445	-0.299744	-0.077522		78.2488	-0.0726592
78.3116	1.27778	1.18889	-0.077524	-0.077522		78.3116	-0.0697535
78.3744	0.277782	1.1	-0.077524	-0.0553		78.3744	-0.0529338
78.4372	1.61111	1.07778	-0.188634	-0.0553		78.4372	-0.0540842
78.5	1.05555	1.1	0.366926	-0.033076		78.5	-0.0310012
78.5628	1.16667	1.18889	-0.299744	-0.07752		78.5628	-0.0697517
78.6256	1.38889	1.12222	0.033596	-0.033074		78.6256	-0.0303668
78.6884	0.722222	1.1	-0.299744	-0.033074		78.6884	-0.0309993
78.7512	1.27778	0.98889	0.033596	0.078038		78.7512	0.0731427
78.814	0.944442	0.922222	0.366926	0.144704		78.814	0.135627
78.8768	0.611112	1.07778	0.255816	0.189148		78.8768	0.149297
78.9396	1.05555	0.855556	0.366926	0.144702		78.9396	0.144665
79.0024	1.5	0.855556	-0.077524	0.144702		79.0024	0.144665
79.0652	0.166672	1.12222	-0.188634	0.100258		79.0652	0.082012
79.128	0.944442	1.25556	0.366926	0.078036		79.128	0.0585156
79.1908	1.94444	1.16667	0.033596	0.01137		79.1908	0.00965166
79.2536	1.72222	1.38889	0.255816	0.01137		79.2536	0.00811993
79.3164	1.05555	1.72222	-0.410854	-0.055296		79.3164	-0.0331724
79.3792	1.27778	1.56667	-0.188634	-0.010852		79.3792	-0.00697512
79.442	2.61111	1.38889	0.033596	-0.033074		79.442	-0.0243942
79.5048	1.16667	1.63334	0.255816	0.033592		79.5048	0.020152
79.5676	0.833332	1.47778	0.144706	0.144704		79.5676	0.0891867
79.6304	2.27778	1.25556	-0.077524	0.078036		79.6304	0.0585156
79.6932	0.500002	1.21111	0.366926	0.011368		79.6932	0.00929913
79.756	1.5	1.12222	-0.299744	0.03359		79.756	0.0290618
79.8188	0.944442	1.01111	-0.077524	0.144702		79.8188	0.125195
79.8816	0.388892	1.14445	0.255816	0.03359		79.8816	0.0285136
79.9444	1.72222	0.944446	0.478036	0.078034		79.9444	0.0763184
80.0072	1.16667	0.833336	-0.188634	0.100258		80.0072	0.107389
80.07	0.500002	1.1	-0.077524	-0.010854		80.07	-0.00996559
80.1328	0.388892	0.900002	0.033596	-0.144188		80.1328	-0.190772
80.1956	1.72222	0.944446	-0.299744	-0.099742		80.1956	-0.118079
80.2584	0.722222	1.1	-0.188634	-0.144186		80.2584	-0.150851
80.3212	1.38889	1.18889	0.033596	-0.16641		80.3212	-0.162751
80.384	1.27778	1.07778	-0.299744	-0.16641		80.384	-0.182593
80.4468	0.833332	1.1	-0.077524	-0.121964		80.4468	-0.124703
80.5096	1.16667	1.05556	-0.299744	-0.121964		80.5096	-0.130639
80.5724	0.833332	1.12222	0.033596	-0.033074		80.5724	-0.0303668
80.6352	1.16667	1.1	0.033596	-0.077518		80.6352	-0.0758134
80.698	1.61111	1.14445	0.144706	-0.033074		80.698	-0.0297596
80.7608	0.722222	1.14445	-0.299744	0.01137		80.7608	0.00983721
80.8236	1.38889	1.14445	-0.077524	-0.07752		80.8236	-0.0726573
80.8864	0.833332	0.944446	0.255816	-0.121966		80.8864	-0.148291
80.9492	1.16667	0.922224	-0.410854	-0.099744		80.9492	-0.121272
81.012	0.611112	1.01111	-0.077524	-0.099744		81.012	-0.109444
81.0748	0.611112	1.01111	-0.188634	-0.210856		81.0748	-0.263486
81.1376	1.83333	0.922222	-0.077524	-0.210856		81.1376	-0.29641
81.2004	0.833332	1.38889	-0.299744	-0.144188		81.2004	-0.115842
81.2632	0.722222	1.52222	-0.410854	0.011368		81.2632	0.00741267
81.326	2.94444	1.56667	0.255816	0.011368		81.326	0.0072039
81.3888	1.27778	1.65556	0.589146	0.100258		81.3888	0.0571006
81.4516	2.05555	1.61111	-0.077524	0.144702		81.4516	0.0824131
81.5144	1.27778	1.12222	0.144706	0.055812		81.5144	0.0473772
81.5772	0.500002	1.05556	-0.188634	-0.055298		81.5772	-0.0552837
81.64	0.500002	0.900002	-0.188634	-0.07752		81.64	-0.0942513
81.7028	0.944442	0.811112	0.033596	-0.144188		81.7028	-0.216199
81.7656	1.27778	0.922222	-0.188634	-0.16641		81.7656	-0.220174
81.8284	0.833332	0.922222	-0.188634	-0.099742		81.8284	-0.12127
81.8912	1.05555	0.944444	-0.299744	-0.099742		81.8912	-0.11808
81.954	0.500002	1.01111	0.144706	-0.010852		81.954	-0.0108492
82.0168	1.05555	1.21111	0.033596	0.055816		82.0168	0.0440562
82.0796	1.61111	1.3	0.255816	0.055816		82.0796	0.0411678
82.1424	1.83333	1.38889	0.144706	-0.033074		82.1424	-0.0243942
82.2052	1.5	1.36667	-0.299744	0.01137		82.2052	0.00825087
82.268	0.944442	1.36667	-0.299744	0.01137		82.268	0.00825087
82.3308	0.944442	1.21111	0.255816	0.033592		82.3308	0.026988
82.3936	1.61111	1.1	0.255816	0.055814		82.3936	0.0482899
82.4564	1.05555	1.1	0.255816	0.144704		82.4564	0.116256
82.5192	0.944442	1.01111	-0.188634	0.078036		82.5192	0.0716488
82.582	0.944442	0.899998	0.144706	-0.010854		82.582	-0.0122072
82.6448	0.500002	0.766666	-0.077524	-0.121966		82.6448	-0.189183
82.7076	1.05555	0.611112	-0.188634	-0.144188		82.7076	-0.308804
82.7704	0.388892	0.47778	-0.299744	-0.188634		82.7704	-0.652383
82.8332	0.166672	0.633336	-0.299744	-0.188634		82.8332	-0.424181
82.896	0.277782	0.65556	-0.077524	-0.210856		82.896	-0.474149
82.9588	1.27778	0.722226	-0.077524	-0.077522		82.9588	-0.120244
83.0216	1.16667	0.87778	-0.299744	-0.010854		83.0216	-0.0125201
83.0844	0.722222	1.01111	0.366926	0.01137		83.0844	0.01112
83.1472	0.944442	1.05556	0.033596	0.10026		83.1472	0.0867439
83.21	0.944442	0.944444	0.033596	0.122482		83.21	0.114799
83.2728	1.5	0.877778	0.366926	0.033592		83.2728	0.0368588
83.3356	0.611112	0.811112	-0.188634	0.033592		83.3356	0.0397678
83.3984	0.388892	0.78889	-0.077524	0.055814		83.3984	0.0660752
83.4612	0.611112	0.722224	0.033596	0.01137		83.4612	0.015499
83.524	0.833332	0.722224	0.144706	-0.010852		83.524	-0.015255
83.5868	1.16667	0.922224	0.144706	0.011372		83.5868	0.0121809
83.6496	0.611112	1.03334	-0.299744	-0.055296		83.6496	-0.0565376
83.7124	1.38889	1.05556	0.033596	-0.121964		83.7124	-0.130639
83.7752	1.16667	0.922224	-0.299744	-0.055298		83.7752	-0.0637863
83.838	0.944442	1.07778	-0.188634	0.033592		83.838	0.0302257
83.9008	0.500002	0.87778	0.478036	-0.010854		83.9008	-0.0125201
83.9636	1.38889	0.766668	0.144706	-0.055298		83.9636	-0.0777345
84.0264	0.388892	0.744446	-0.188634	0.01137		84.0264	0.0150433
84.0892	0.611112	0.811112	-0.521964	-0.18863		84.0892	-0.303029
84.152	0.833332	0.877778	0.144706	-0.27752		84.152	-0.462335
84.2148	0.833332	0.988888	-0.521964	-0.27752		84.2148	-0.390122
84.2776	1.72222	0.966666	-0.299744	-0.121964		84.2776	-0.144387
84.3404	0.944442	0.988888	-0.188634	-0.233076		84.3404	-0.308378
84.4032	0.500002	1.03333	0.255816	-0.144188		84.4032	-0.162165
84.466	0.944442	0.699998	-0.410854	-0.121966		84.466	-0.211002
84.5288	1.05555	0.833332	-0.077524	-0.033076		84.5288	-0.0413318
84.5916	0.055552	0.966666	-0.188634	-0.07752		84.5916	-0.0871848
84.6544	1.61111	0.877778	0.255816	0.01137		84.6544	0.0127875
84.7172	1.16667	0.944446	0.033596	0.055816		84.7172	0.0558014
84.78	0.500002	1.21111	0.033596	0.055816		84.78	0.0440561
84.8428	1.38889	1.14445	0.144706	0.10026		84.8428	0.080549
84.9056	1.38889	1.18889	-0.188634	0.01137		84.9056	0.00947293
84.9684	1.27778	1.25556	0.478036	0.055814		84.9684	0.0425615
85.0312	1.38889	1.03334	-0.410854	0.033592		85.0312	0.0314848
85.094	0.833332	0.944446	0.255816	0.033592		85.094	0.0343463
85.1568	0.277782	0.855556	0.033596	-0.099742		85.1568	-0.131966
85.2196	0.944442	0.766666	-0.188634	-0.07752		85.2196	-0.112487
85.2824	0.833332	0.61111	-0.188634	-0.121964		85.2824	-0.249341
85.3452	0.944442	0.833332	-0.299744	-0.07752		85.3452	-0.102565
85.408	0.055552	0.9	0.033596	-0.010852		85.408	-0.0122049
85.4708	1.38889	0.944444	0.255816	-0.033074		85.4708	-0.0362904
85.5336	1.27778	0.98889	0.144706	0.01137		85.5336	0.011367
85.5964	1.05555	1.07778	-0.299744	-0.07752		85.5964	-0.0774999
85.6592	1.16667	0.944446	-0.077524	-0.16641		85.6592	-0.213885
85.722	0.500002	0.855556	-0.410854	-0.210856		85.722	-0.327061
85.7848	0.722222	0.855556	-0.188634	-0.210856		85.7848	-0.327061
85.8476	0.833332	0.788888	-0.077524	-0.210856		85.8476	-0.364783
85.9104	1.05555	0.722222	-0.299744	-0.121966		85.9104	-0.20319
85.9732	0.833332	0.677778	-0.077524	-0.033076		85.9732	-0.0513043
86.036	0.166672	0.58889	0.033596	-0.055298		86.036	-0.103633
86.0988	0.500002	0.67778	0.255816	-0.055298		86.0988	-0.0888347
86.1616	0.388892	0.655558	-0.188634	-0.055298		86.1616	-0.0921234
86.2244	1.5	0.700002	-0.299744	0.011368		86.2244	0.0159804
86.2872	0.722222	0.722224	-0.077524	-0.033076		86.2872	-0.0479955
86.35	0.388892	0.811112	0.366926	-0.055298		86.35	-0.0731635
86.4128	0.611112	0.677778	0.033596	0.01137		86.4128	0.0164986
86.4756	0.833332	0.633334	-0.299744	0.033594		86.4756	0.0503713
86.5384	0.833332	0.766666	0.033596	0.011372		86.5384	0.0146163
86.6012	0.500002	0.922222	0.033596	-0.010852		86.6012	-0.0119073
86.664	1.05555	1.03333	0.255816	0.078038		86.664	0.0702177
86.7268	1.38889	0.98889	-0.077524	0.033592		86.7268	0.0328534
86.7896	1.38889	1.12222	0.144706	-0.010854		86.7896	-0.00976632
86.8524	0.611112	1.18889	-0.188634	-0.055298		86.8524	-0.0487811
86.9152	1.16667	1.16667	-0.188634	-0.055298		86.9152	-0.0497565
86.978	1.38889	1.23334	0.033596	-0.099744		86.978	-0.0879893
87.0408	1.27778	1.18889	-0.077524	-0.099744		87.0408	-0.0915798
87.1036	1.72222	1.1	-0.077524	-0.055298		87.1036	-0.0529317
87.1664	0.388892	0.966668	-0.188634	-0.055298		87.1664	-0.0606757
87.2292	0.722222	0.855556	0.033596	-0.099742		87.2292	-0.131966
87.292	0.722222	0.722222	0.033596	-0.166408		87.292	-0.299395
87.3548	0.722222	1.01111	-0.299744	-0.033074		87.3548	-0.0338168
87.4176	1.05555	1.01111	-0.410854	0.033592		87.4176	0.0321546
87.4804	1.83333	1.1	0.478036	-0.010854		87.4804	-0.00996561
87.5432	0.722222	1.16667	0.366926	-0.010854		87.5432	-0.0093908
87.606	1.16667	1.14444	-0.188634	0.078036		87.606	0.0638342
87.6688	1.05555	1.01111	-0.299744	-0.055298		87.6688	-0.0578544
87.7316	0.944442	1.1	0.033596	-0.16641		87.7316	-0.178247
87.7944	1.16667	1.05556	-0.188634	-0.188632		87.7944	-0.217588
87.8572	1.16667	1.12222	-0.188634	-0.099742		87.8572	-0.0975489
87.92	0.944442	0.988892	-0.299744	-0.16641		87.92	-0.202327
87.9828	1.38889	0.900002	0.144706	0.011368		87.9828	0.0124735
88.0456	0.277782	1.03333	-0.299744	0.011368		88.0456	0.0108816
88.1084	0.722222	1.05556	0.700256	0.078036		88.1084	0.0688396
88.1712	1.83333	1.1	-0.188634	0.12248		88.1712	0.10019
88.234	1.05555	1.3	0.033596	0.144702		88.234	0.10016
88.2968	1.61111	1.32222	0.366926	0.01137		88.2968	0.00852585
88.3596	1.27778	1.16667	-0.188634	0.055816		88.3596	0.0456579
88.4224	0.833332	1.03333	0.033596	0.055816		88.4224	0.0512473
88.4852	1.05555	0.877778	0.033596	-0.01085		88.4852	-0.0125155
88.548	0.388892	0.877778	0.033596	0.033596		88.548	0.036863
88.6108	0.833332	0.855556	0.033596	0.033596		88.6108	0.0377843
88.6736	1.27778	0.98889	0.033596	0.011372		88.6736	0.011369
88.7364	0.722222	1.16667	0.033596	-0.033074		88.7364	-0.0291762
88.7992	1.72222	1.21111	-0.077524	0.01137		88.7992	0.00930075
88.862	1.27778	1.14444	-0.188634	0.055814		88.862	0.0465017
88.9248	1.05555	1.21111	0.255816	0.03359		88.9248	0.0269864
88.9876	0.944442	0.944444	0.255816	0.078036		88.9876	0.0763203
89.0504	1.05555	0.766666	-0.077524	0.100258		89.0504	0.115648
89.1132	0.388892	0.7	0.144706	0.144702		89.1132	0.171305
89.176	0.388892	0.766668	-0.077524	0.03359		89.176	0.041974
89.2388	0.722222	0.766668	0.478036	0.011368		89.2388	0.0146111
89.3016	1.27778	0.9	-0.299744	-0.077522		89.3016	-0.0942542
89.3644	1.05555	0.922222	-0.188634	-0.055298		89.3644	-0.0637864
89.4272	1.05555	1.12222	-0.299744	-0.121964		89.4272	-0.121933
89.49	0.500002	1.32222	0.033596	-0.121964		89.49	-0.101615
89.5528	1.72222	1.36667	0.144706	-0.099742		89.5528	-0.0787276
89.6156	2.27778	1.36667	-0.299744	0.033592		89.6156	0.0239898
89.6784	1.27778	1.47778	-0.077524	0.078036		89.6784	0.0501577
89.7412	1.05555	1.3	0.366926	0.03359		89.7412	0.0251877
89.804	1.05555	0.988888	0.255816	0.100258		89.804	0.0920519
89.8668	0.833332	0.877776	-0.077524	0.100258		89.8668	0.10251
89.9296	0.722222	1.01111	0.033596	0.12248		89.9296	0.108046
89.9924	0.722222	0.966666	-0.077524	-0.010854		89.9924	-0.0113558
90.0552	1.72222	0.944444	0.478036	0.055814		90.0552	0.0557996
90.118	0.833332	0.988888	-0.410854	0.011368		90.118	0.0113651
90.1808	0.722222	0.922222	0.255816	-0.010854		90.1808	-0.0119096
90.2436	0.944442	0.811112	-0.188634	-0.033076		90.2436	-0.0425122
90.3064	0.388892	1.01111	-0.188634	0.011368		90.3064	0.0111181
90.3692	1.16667	1.05556	0.366926	-0.144188		90.3692	-0.158211
90.432	1.83333	1.01111	-0.188634	-0.188632		90.432	-0.229345
90.4948	0.944442	1.05556	-0.521964	-0.210854		90.4948	-0.249619
90.5576	0.722222	0.922222	-0.410854	-0.233076		90.5576	-0.33821
90.6204	0.611112	0.7	-0.299744	-0.210854		90.6204	-0.431066
90.6832	0.500002	0.722222	0.255816	-0.07752		90.6832	-0.120242
90.746	0.722222	0.766666	-0.077524	0.033592		90.746	0.0419765
90.8088	1.05555	0.877778	0.144706	0.21137		90.8088	0.194069
90.8716	0.944442	0.944444	0.144706	0.100258		90.8716	0.095968
90.9344	1.16667	1.01111	0.589146	0.055814		90.9344	0.052313
90.9972	0.833332	0.922222	-0.299744	0.055814		90.9972	0.0570674
91.06	1.05555	1.05556	-0.299744	0.078036		91.06	0.0688396
91.1228	0.611112	1.14444	0.144706	-0.033074		91.1228	-0.0297597
91.1856	1.61111	1.07778	0.255816	0.01137		91.1856	0.0104394
91.2484	1.61111	0.98889	0.033596	0.10026		91.2484	0.0920534
91.3112	0.500002	0.98889	-0.077524	0.055814		91.3112	0.0534257
91.374	0.611112	0.966668	0.144706	0.033592		91.374	0.0335833
91.4368	0.611112	0.855556	-0.077524	0.011368		91.4368	0.013113
91.4996	1.5	0.966666	0.144706	0.055814		91.4996	0.0545869
91.5624	1.05555	0.966666	-0.077524	-0.055298		91.5624	-0.0606758
91.6252	1.05555	1.05555	0.144706	-0.010852		91.6252	-0.0103877
91.688	0.611112	0.899998	-0.410854	-0.033074		91.688	-0.038151
91.7508	1.05555	0.944444	0.144706	-0.077518		91.7508	-0.0894171
91.8136	0.722222	0.944444	0.033596	-0.121964		91.8136	-0.148288
91.8764	1.27778	1.03333	-0.299744	0.01137		91.8764	0.0108835
91.9392	1.05555	1.01111	-0.077524	-0.010852		91.9392	-0.0108492
92.002	1.05555	1.03333	0.255816	-0.010852		92.002	-0.0106134
92.0648	0.944442	0.966664	0.033596	0.01137		92.0648	0.0116254
92.1276	0.833332	0.81111	0.033596	0.122482		92.1276	0.131194
92.1904	0.944442	0.766666	-0.188634	0.055814		92.1904	0.0678606
92.2532	0.277782	0.9	0.478036	-0.010854		92.2532	-0.0122072
92.316	0.833332	0.78889	-0.077524	-0.033078		92.316	-0.0437649
92.3788	1.61111	0.811112	-0.299744	0.011368		92.3788	0.0138216
92.4416	0.277782	0.877778	-0.077524	-0.010854		92.4416	-0.0125201
92.5044	1.05555	0.833334	0.033596	0.033592		92.5044	0.0387484
92.5672	0.611112	0.877778	0.366926	0.055814		92.5672	0.0597841
92.63	0.611112	1.05556	0.144706	0.078038		92.63	0.0688412
92.6928	1.83333	1.12222	-0.188634	0.078038		92.6928	0.0650175
92.7556	1.16667	1.03334	0.033596	-0.033074		92.7556	-0.0330653
92.8184	1.38889	1.07778	0.033596	0.01137		92.8184	0.0104393
92.8812	0.166672	0.944448	-0.188634	0.078038		92.8812	0.0763218
92.944	0.833332	0.922224	0.366926	0.055814		92.944	0.0570673
93.0068	1.16667	0.98889	0.144706	0.078036		93.0068	0.073141
93.0696	1.05555	1.21111	-0.077524	0.078036		93.0696	0.060533
93.1324	1.72222	1.34445	0.144706	0.055814		93.1324	0.0398597
93.1952	1.27778	1.25556	-0.188634	0.078036		93.1952	0.0585156
93.258	1.5	1.21111	0.255816	0.078036		93.258	0.060533
93.3208	0.722222	1.01111	0.255816	-0.033076		93.3208	-0.0338188
93.3836	0.833332	0.922222	-0.077524	-0.033076		93.3836	-0.0371997
93.4464	0.722222	0.966666	-0.410854	-0.07752		93.4464	-0.0871848
93.5092	0.833332	0.988888	-0.188634	-0.144188		93.5092	-0.170697
93.572	1.72222	0.966666	0.033596	-0.16641		93.572	-0.207946
93.6348	0.833332	0.966666	-0.077524	-0.055298		93.6348	-0.0606758
93.6976	0.722222	1.1	-0.188634	-0.055298		93.6976	-0.0529318
93.7604	0.722222	0.922222	0.144706	-0.033076		93.7604	-0.0371997
93.8232	1.5	0.922222	-0.188634	-0.07752		93.8232	-0.091772
93.886	0.833332	0.877778	0.144706	-0.099742		93.886	-0.128197
93.9488	0.833332	0.944444	-0.299744	-0.055298		93.9488	-0.0621923
94.0116	0.500002	0.766666	-0.299744	-0.033076		94.0116	-0.0450879
94.0744	1.05555	0.855556	0.366926	-0.033076		94.0744	-0.040215
94.1372	0.611112	1.12222	-0.077524	-0.033076		94.1372	-0.0303687
94.2	1.27778	1.16667	0.144706	-0.010854		94.2	-0.00939078
94.2628	2.16667	1.03334	-0.299744	-0.121966		94.2628	-0.133827
94.3256	0.722222	1.12222	-0.188634	-0.188632		94.3256	-0.20205
94.3884	0.388892	0.966668	-0.188634	-0.2553		94.3884	-0.358886
94.4512	1.05555	0.677778	-0.410854	-0.099744		94.4512	-0.172557
94.514	0.500002	0.655556	-0.188634	0.078034		94.514	0.106373
94.5768	0.722222	0.677778	0.478036	0.100256		94.5768	0.128858
94.6396	0.611112	0.700002	0.700256	0.189146		94.6396	0.212727
94.7024	0.500002	0.766668	-0.077524	0.189146		94.7024	0.19789
94.7652	1.16667	0.811112	0.033596	0.055812		94.7652	0.0643793
94.828	0.833332	0.855556	-0.188634	-0.099744		94.828	-0.131969
94.8908	0.944442	1.14444	-0.188634	-0.144188		94.8908	-0.144151
94.9536	0.833332	1.01111	-0.077524	-0.210856		94.9536	-0.263486
95.0164	1.94444	0.988888	-0.299744	-0.16641		95.0164	-0.202328
95.0792	0.500002	1.01111	-0.299744	-0.144188		95.0792	-0.166322
95.142	0.722222	1.01111	0.033596	-0.144188		95.142	-0.166322
95.2048	1.05555	0.766666	-0.077524	-0.121966		95.2048	-0.189183
95.2676	0.833332	1.05555	-0.077524	0.03359		95.2676	0.0308407
95.3304	0.722222	1.12222	-0.188634	0.03359		95.3304	0.0290619
95.3932	1.94444	1.1	0.478036	0.055814		95.3932	0.0482899
95.456	1.05555	1.12222	0.033596	0.10026		95.456	0.0820136
95.5188	0.944442	1.01111	0.033596	0.144706		95.5188	0.125198
95.5816	0.944442	0.722222	0.144706	0.07804		95.5816	0.0975181
95.6444	0.166672	0.611112	0.033596	0.011372		95.6444	0.0182687
95.7072	0.500002	0.522224	0.144706	0.011372		95.7072	0.021312
95.77	0.500002	0.455558	-0.299744	-0.033074		95.77	-0.0782846
95.8328	0.500002	0.544446	0.033596	-0.055298		95.8328	-0.11305
95.8956	0.611112	0.566668	-0.077524	0.011368		95.8956	0.0196666
95.9584	0.611112	0.722224	-0.077524	0.12248		95.9584	0.144998
96.0212	0.611112	0.833334	0.478036	0.144702		96.0212	0.147952
96.084	1.27778	0.922222	0.255816	0.21137		96.084	0.18646
96.1468	1.05555	1.03333	0.144706	0.166926		96.1468	0.139075
96.2096	1.05555	0.98889	0.255816	0.01137		96.2096	0.011367
96.2724	1.16667	0.944444	-0.299744	-0.07752		96.2724	-0.0894196
96.3352	0.388892	0.9	-0.299744	-0.07752		96.3352	-0.0942515
96.398	1.05555	0.944446	-0.188634	-0.07752		96.398	-0.0894194
96.4608	0.833332	0.811112	0.144706	0.033592		96.4608	0.0397678
96.5236	1.27778	0.811112	0.255816	0.055814		96.5236	0.0643815
96.5864	0.500002	0.67778	0.255816	0.01137		96.5864	0.0164986
96.6492	0.388892	0.655558	-0.188634	0.01137		96.6492	0.0170483
96.712	0.388892	0.611112	-0.410854	-0.099742		96.712	-0.195049
96.7748	0.722222	0.677778	0.144706	-0.144186		96.7748	-0.270218
96.8376	1.05555	0.788888	-0.299744	-0.09974		96.8376	-0.144729
96.9004	0.833332	0.833332	0.033596	-0.09974		96.9004	-0.135961
96.9632	0.944442	0.899998	0.033596	-0.09974		96.9632	-0.124635
97.026	0.611112	0.699998	-0.410854	-0.077518		97.026	-0.124531
97.0888	1.05555	0.788888	0.144706	-0.055296		97.0888	-0.075377
97.1516	0.055552	0.7	-0.188634	-0.121964		97.1516	-0.210997
97.2144	1.27778	0.833334	0.144706	-0.121964		97.2144	-0.171449
97.2772	0.500002	0.78889	-0.299744	-0.099742		97.2772	-0.144732
97.34	1.27778	0.922224	-0.410854	-0.166408		97.34	-0.22017
97.4028	0.833332	0.855556	0.255816	-0.255298		97.4028	-0.425314
97.4656	0.722222	0.9	-0.521964	-0.255298		97.4656	-0.395994
97.5284	0.944442	0.988888	-0.299744	-0.210854		97.5284	-0.271009
97.5912	0.722222	1.12222	-0.299744	-0.210854		97.5912	-0.23136
97.654	1.72222	1.16667	-0.188634	-0.099742		97.654	-0.0934856
97.7168	1.5	1.21111	0.255816	0.166926		97.7168	0.121133
97.7796	0.944442	1.12222	0.033596	0.189148		97.7796	0.144237
97.8424	1.16667	1.01111	1.0336	0.255816		97.8424	0.201918
97.9052	0.277782	1.01111	-0.188634	0.189148		97.9052	0.157589
97.968	1.16667	1.01111	0.144706	0.233592		97.968	0.187668
98.0308	1.5	1.03334	-0.077524	0.011368		98.0308	0.0108816
98.0936	0.944442	1.16667	0.255816	0.055814		98.0936	0.0456563
98.1564	1.27778	1.07778	-0.077524	0.078036		98.1564	0.0675161
98.2192	0.944442	1.3	0.033596	0.166926		98.2192	0.113793
98.282	0.722222	1.43333	0.255816	0.122482		98.282	0.0787252
98.3448	2.61111	1.67778	0.366926	0.255816		98.3448	0.132301
98.4076	1.61111	1.7	0.033596	0.21137		98.4076	0.110586
98.4704	2.5	1.67778	0.589146	0.100258		98.4704	0.0563869
98.5332	1.05555	1.23333	-0.188634	0.033592		98.5332	0.0265146
98.596	0.611112	1.16667	-0.299744	0.011368		98.596	0.00964996
98.6588	0.388892	0.78889	0.033596	-0.16641		98.6588	-0.267334
98.7216	1.27778	0.78889	-0.077524	-0.121964		98.7216	-0.182875
98.7844	0.611112	0.855556	-0.299744	-0.055296		98.7844	-0.0690975
98.8472	1.05555	0.944444	0.033596	-0.033074		98.8472	-0.0362904
98.91	0.944442	0.833332	0.033596	-0.055296		98.91	-0.0710713
98.9728	0.833332	0.899998	0.144706	-0.010852		98.9728	-0.012205
99.0356	0.722222	0.922222	-0.188634	-0.033076		99.0356	-0.0371997
99.0984	0.944442	0.855556	-0.077524	-0.033076		99.0984	-0.040215
99.1612	1.16667	1.21111	-0.077524	-0.033076		99.1612	-0.0280772
99.224	0.611112	1.25556	0.033596	-0.033076		99.224	-0.0270565
99.2868	2.61111	1.32222	0.144706	0.033592		99.2868	0.0247762
99.3496	0.944442	1.27778	-0.188634	0.01137		99.3496	0.00881978
99.4124	1.27778	1.54444	0.255816	0.055814		99.4124	0.0348781
99.4752	0.944442	1.12222	-0.188634	-0.010854		99.4752	-0.00976634
99.538	1.94444	1.1	0.255816	0.055814		99.538	0.0482898
99.6008	0.500002	1.07778	-0.188634	0.033592		99.6008	0.0302258
99.6636	0.833332	1.05556	0.144706	0.144704		99.6636	0.120561
99.7264	1.16667	0.78889	0.144706	0.166926		99.7264	0.174642
99.7892	0.833332	0.944446	0.366926	0.278038		99.7892	0.227437
99.852	0.611112	1.05556	0.366926	0.30026		99.852	0.22146
99.9148	1.27778	0.966668	0.366926	0.278038		99.9148	0.223376
99.9776	1.38889	0.922224	0.255816	0.166926		99.9776	0.153263
100.04	0.722222	1.1	0.033596	0.122482		100.04	0.100191
100.103	0.611112	1.1	-0.188634	0.078038		100.103	0.0662439
100.166	1.5	1.05556	0.144706	0.055816		100.166	0.0502225
100.229	1.27778	1.18889	0.144706	0.01137		100.229	0.00947293
100.292	1.16667	1.21111	0.144706	0.01137		100.292	0.00930074
100.354	1.38889	1.05556	-0.188634	0.01137		100.354	0.0106568
100.417	0.722222	1.05556	-0.188634	-0.055298		100.417	-0.0552836
100.48	0.722222	1.16667	0.144706	-0.07752		100.48	-0.0711749
100.543	1.27778	1.27778	-0.188634	-0.07752		100.543	-0.0645861
100.606	1.72222	1.43333	0.033596	-0.121964		100.606	-0.093005
100.668	1.94444	1.43333	-0.188634	-0.121964		100.668	-0.093005
100.731	1.5	1.34444	-0.410854	-0.077518		100.731	-0.0611859
100.794	0.722222	1.07778	0.144706	-0.099742		100.794	-0.101982
100.857	0.833332	0.855556	0.033596	-0.033074		100.857	-0.0402124
100.92	0.388892	0.877778	-0.077524	0.055816		100.92	0.0597862
100.982	0.833332	0.855556	0.144706	0.033594		100.982	0.0377822
101.045	1.61111	0.944446	0.033596	0.033594		101.045	0.0343483
101.108	0.611112	1.21111	0.033596	0.055818		101.108	0.0440577
101.171	1.27778	1.23333	0.033596	-0.033072		101.171	-0.027554
101.234	1.72222	1.14445	0.033596	-0.055296		101.234	-0.0507699
101.296	0.944442	1.07778	-0.299744	-0.099742		101.296	-0.101982
101.359	1.16667	0.944446	-0.077524	-0.07752		101.359	-0.0894194
101.422	0.277782	0.744446	-0.188634	-0.055298		101.422	-0.0802411
101.485	0.611112	0.87778	0.144706	0.033592		101.485	0.0368587
101.548	0.722222	0.855556	0.144706	0.01137		101.548	0.0131153
101.61	1.61111	0.988888	0.144706	0.033592		101.61	0.0328535
101.673	1.05555	1.1	-0.188634	-0.055298		101.673	-0.0529318
101.736	0.944442	1.23333	-0.077524	-0.033076		101.736	-0.0275574
101.799	1.16667	1.12222	-0.299744	-0.099744		101.799	-0.0975512
101.862	1.38889	1.07778	0.255816	-0.077522		101.862	-0.0775022
101.924	1.05555	1.07778	-0.188634	-0.055298		101.924	-0.0540822
101.987	0.833332	1.01111	-0.077524	-0.010854		101.987	-0.0108512
102.05	0.944442	1.01111	0.033596	0.055812		102.05	0.0523112
102.113	0.833332	0.944444	-0.077524	0.078034		102.113	0.0763185
102.176	1.38889	0.811112	0.589146	0.144702		102.176	0.151391
102.238	0.722222	0.944446	-0.077524	0.122478		102.238	0.114795
102.301	0.166672	0.78889	0.255816	0.166924		102.301	0.174641
102.364	1.61111	0.611112	-0.077524	0.12248		102.364	0.166959
102.427	0.055552	0.611112	0.144706	0.12248		102.427	0.166959
102.49	0.500002	0.655556	0.366926	0.055812		102.49	0.0784573
102.552	0.722222	0.544444	-0.077524	0.078036		102.552	0.125363
102.615	0.388892	0.544444	-0.077524	0.144702		102.615	0.209973
102.678	1.05555	0.744444	0.033596	0.055812		102.678	0.0697427
102.741	0.055552	0.788888	0.478036	0.055812		102.741	0.0660732
102.804	1.5	0.899998	-0.077524	0.078036		102.804	0.0797886
102.866	0.944442	0.855554	-0.077524	0.03359		102.866	0.0377779
102.929	0.944442	1.3	0.033596	-0.099744		102.929	-0.0831023
102.992	0.833332	1.67778	-0.188634	-0.033076		102.992	-0.0201106
103.055	2.27778	1.65556	-0.188634	0.033592		103.055	0.0198869
103.118	3.38889	1.63333	0.255816	0.055814		103.118	0.0330427
103.18	0.833332	1.74445	0.255816	0.166926		103.18	0.0873331
103.243	0.833332	1.52222	0.144706	0.211372		103.243	0.121927
103.306	1.38889	1.14445	0.366926	0.122482		103.306	0.0966764
103.369	1.16667	1.14445	0.033596	0.10026		103.369	0.0805491
103.432	1.5	1.16667	-0.188634	0.01137		103.432	0.00965164
103.494	0.833332	0.98889	0.144706	-0.099742		103.494	-0.112177
103.557	0.944442	1.01111	-0.299744	-0.144188		103.557	-0.166321
103.62	0.500002	0.855556	-0.188634	-0.144188		103.62	-0.202691
103.683	1.27778	0.9	-0.188634	-0.144188		103.683	-0.190772
103.746	0.722222	0.966668	-0.188634	0.011368		103.746	0.0116233
103.808	1.05555	1.16667	0.144706	0.011368		103.808	0.00964996
103.871	1.27778	1.27778	0.478036	0.078036		103.871	0.0575566
103.934	1.5	1.34444	-0.188634	0.166926		103.934	0.110447
103.997	1.83333	1.27778	0.144706	0.144704		103.997	0.101726
104.06	1.05555	1.21111	0.255816	0.10026		104.06	0.0764544
104.122	0.722222	1.21111	0.033596	0.278038		104.122	0.186709
104.185	0.944442	1.07778	0.255816	0.30026		104.185	0.217889
104.248	1.5	1.03333	0.700256	0.278038		104.248	0.212021
104.311	1.16667	1.18889	0.255816	0.255814		104.311	0.17707
104.374	0.833332	1.14445	0.144706	0.166924		104.374	0.12729
104.436	1.5	1.05556	-0.077524	0.166924		104.436	0.136545
104.499	0.722222	0.855556	-0.188634	0.055812		104.499	0.0612398
104.562	1.05555	0.833334	0.700256	-0.033078		104.562	-0.0413343
104.625	0.166672	0.766668	-0.299744	-0.033078		104.625	-0.0450906
104.688	0.722222	0.744446	-0.299744	0.03359		104.688	0.0431728
104.75	1.16667	0.855558	-0.077524	-0.099742		104.75	-0.131966
104.813	0.611112	1.03333	0.144706	-0.033074		104.813	-0.0330654
104.876	1.61111	1.05556	0.033596	-0.010852		104.876	-0.0103876
104.939	1.05555	1.16667	0.033596	0.011372		104.939	0.00965334
105.002	0.833332	1.21111	-0.188634	0.011372		105.002	0.00930239
105.064	1.72222	1.05555	0.033596	-0.010852		105.064	-0.0103877
105.127	0.833332	1.14444	0.144706	-0.033076		105.127	-0.0297615
105.19	0.833332	1.27778	-0.077524	0.078036		105.19	0.0575566
105.253	1.5	1.12222	-0.077524	0.100258		105.253	0.082012
105.316	1.5	1.23333	0.366926	0.03359		105.316	0.026513
105.378	0.944442	1.14445	0.144706	0.011368		105.378	0.00983549
105.441	1.38889	1.01111	-0.188634	0.011368		105.441	0.0111181
105.504	0.388892	0.922222	-0.188634	0.011368		105.504	0.0121767
105.567	0.833332	0.944444	-0.077524	-0.0553		105.567	-0.0621947
105.63	1.05555	0.877776	0.366926	-0.033078		105.63	-0.0391596
105.692	1.05555	0.966664	-0.188634	0.011368		105.692	0.0116233
105.755	1.05555	0.944442	-0.077524	0.011368		105.755	0.0118936
105.818	0.833332	0.81111	0.033596	-0.055298		105.818	-0.0731637
105.881	0.722222	0.988888	-0.077524	-0.010852		105.881	-0.0110957
105.944	0.388892	1.03333	0.033596	0.033594		105.944	0.0314867
106.006	1.94444	1.12222	0.033596	0.055816		106.006	0.0473804
106.069	1.27778	1.14445	0.144706	0.100262		106.069	0.0805506
106.132	1.27778	1.27778	0.144706	0.100262		106.132	0.072757
106.195	0.833332	0.98889	0.144706	0.078038		106.195	0.0731427
106.258	1.05555	0.877778	0.033596	0.055816		106.258	0.0597862
106.32	0.500002	0.722222	-0.077524	0.01137		106.32	0.0154991
106.383	0.722222	0.78889	0.033596	-0.099742		106.383	-0.144732
106.446	0.500002	0.811114	-0.077524	-0.144188		106.446	-0.216198
106.509	1.16667	1.05556	-0.410854	-0.121964		106.509	-0.130639
106.572	1.16667	1.12222	-0.188634	-0.010854		106.572	-0.00976632
106.634	1.72222	1.21111	0.033596	-0.010854		106.634	-0.00904306
106.697	1.05555	1.41111	0.589146	0.100258		106.697	0.0663358
106.76	0.944442	1.41111	-0.077524	0.100258		106.76	0.0663358
106.823	2.16667	1.16667	0.144706	0.078034		106.823	0.0626929
106.886	1.16667	1.03334	-0.188634	0.03359		106.886	0.031483
106.948	0.500002	1.07778	-0.077524	0.03359		106.948	0.0302239
107.011	0.388892	0.788892	0.366926	0.03359		107.011	0.0408398
107.074	1.16667	0.722224	-0.077524	0.100258		107.074	0.121897
107.137	0.722222	0.811112	0.144706	0.144704		107.137	0.151393
107.2	0.833332	0.922222	0.144706	0.01137		107.2	0.0121788
107.262	0.944442	0.81111	0.144706	-0.033074		107.262	-0.0425096
107.325	0.944442	0.744444	-0.299744	-0.07752		107.325	-0.116235
107.388	0.611112	0.833334	-0.299744	-0.188632		107.388	-0.292588
107.451	0.388892	0.855556	-0.077524	-0.210854		107.451	-0.327057
107.514	1.27778	0.766668	-0.410854	-0.144186		107.514	-0.231631
107.576	1.05555	0.900002	0.033596	-0.033074		107.576	-0.0381508
107.639	0.500002	0.98889	0.033596	0.011372		107.639	0.011369
107.702	1.27778	0.944444	0.255816	0.100262		107.702	0.0959715
107.765	0.833332	0.966668	0.144706	0.100262		107.765	0.0939724
107.828	1.05555	1.1	0.033596	0.011372		107.828	0.0102324
107.89	1.16667	1.12222	0.033596	-0.01085		107.89	-0.00976269
107.953	1.16667	0.966668	-0.410854	-0.09974		107.953	-0.11505
108.016	1.38889	0.966668	0.144706	-0.166408		108.016	-0.207942
108.079	0.055552	0.877778	-0.299744	-0.121964		108.079	-0.161368
108.142	1.05555	0.81111	-0.299744	-0.055298		108.142	-0.0731637
108.204	0.722222	0.566666	0.255816	-0.121966		108.204	-0.274266
108.267	0.833332	0.78889	-0.077524	-0.010854		108.267	-0.0139505
108.33	0.166672	0.700002	-0.188634	0.100258		108.33	0.125282
108.393	1.16667	0.722224	0.255816	0.055814		108.393	0.0717369
108.456	0.611112	0.544446	0.255816	0.10026		108.456	0.155513
108.518	0.833332	0.58889	0.033596	0.122482		108.518	0.172177
108.581	-0.055558	0.5	0.144706	0.055814		108.581	0.100418
108.644	0.388892	0.633334	-0.077524	-0.055298		108.644	-0.0956653
108.707	0.722222	0.566668	-0.077524	-0.121966		108.707	-0.274265
108.77	1.27778	0.655558	-0.299744	-0.099744		108.77	-0.179456
108.832	0.500002	0.744446	-0.299744	-0.121966		108.832	-0.195936
108.895	0.388892	0.87778	0.255816	-0.210854		108.895	-0.316158
108.958	0.833332	0.78889	-0.188634	-0.07752		108.958	-0.108973
109.021	1.38889	0.811112	-0.521964	0.055814		109.021	0.0643815
109.084	0.833332	0.966668	0.366926	-0.010854		109.084	-0.0113558
109.146	0.611112	0.87778	0.366926	-0.010854		109.146	-0.0125201
109.209	1.16667	0.766668	-0.077524	0.055812		109.209	0.0678582
109.272	0.388892	0.811112	-0.188634	-0.0553		109.272	-0.0731663
109.335	0.833332	0.877778	-0.188634	-0.0553		109.335	-0.0672358
109.398	1.05555	0.944444	-0.188634	-0.099744		109.398	-0.118082
109.46	0.944442	1.05555	0.366926	-0.010854		109.46	-0.0103896
109.523	1.5	1.1	-0.299744	-0.055298		109.523	-0.0529319
109.586	0.944442	0.922222	0.255816	-0.07752		109.586	-0.091772
109.649	1.05555	0.78889	-0.410854	-0.210854		109.649	-0.364777
109.712	0.166672	0.877778	-0.299744	-0.210854		109.712	-0.316159
109.774	0.277782	0.744446	-0.299744	-0.299744		109.774	-0.674033
109.837	1.94444	0.655558	-0.299744	-0.2553		109.837	-0.637839
109.9	0.277782	0.744446	-0.188634	-0.233078		109.9	-0.455793
109.963	0.611112	0.98889	-0.188634	-0.099744		109.963	-0.11218
110.026	0.611112	0.766668	-0.188634	-0.010854		110.026	-0.0143607
110.088	1.5	0.9	0.366926	0.033592		110.088	0.0359815
110.151	0.833332	0.833334	0.144706	0.10026		110.151	0.107391
110.214	0.944442	0.966668	0.033596	0.122482		110.214	0.112457
110.277	0.277782	0.78889	0.144706	0.055816		110.277	0.0660774
110.34	1.27778	0.944446	-0.077524	0.033594		110.34	0.0343483
110.402	0.611112	0.988892	0.033596	0.01137		110.402	0.011367
110.465	1.61111	1.34445	0.033596	-0.010852		110.465	-0.00813741
110.528	1.16667	1.52222	-0.077524	0.011372		110.528	0.00741525
110.591	2.05555	1.63334	0.033596	0.011372		110.591	0.0069143
110.654	2.16667	1.38889	0.033596	-0.055296		110.654	-0.0414638
110.716	1.16667	1.38889	0.033596	-0.033072		110.716	-0.0243926
110.779	0.388892	1.25556	-0.299744	0.078038		110.779	0.0585169
110.842	1.16667	1.18889	0.033596	0.033592		110.842	0.0274785
110.905	1.38889	1.21111	0.589146	-0.033076		110.905	-0.0280772
110.968	1.83333	1.3	-0.188634	0.055814		110.968	0.0411664
111.03	1.27778	1.5	-0.299744	0.23359		111.03	0.134743
111.093	0.833332	1.43333	0.144706	0.078034		111.093	0.0516314
111.156	2.16667	1.23333	0.922476	0.078034		111.156	0.0595058
111.219	1.05555	1.14444	-0.188634	0.166924		111.219	0.12729
111.282	0.833332	1.3	-0.188634	0.144702		111.282	0.10016
111.344	0.833332	1.01111	0.144706	-0.010852		111.344	-0.0108492
111.407	1.61111	0.966666	0.033596	-0.010852		111.407	-0.0113537
111.47	0.722222	1.01111	0.144706	-0.010852		111.47	-0.0108492
111.533	0.833332	1.05555	-0.188634	-0.099742		111.533	-0.104353
111.596	1.05555	1.12222	-0.188634	-0.121966		111.596	-0.121935
111.658	1.05555	1.14444	-0.299744	-0.166412		111.658	-0.17015
111.721	1.94444	1.12222	-0.077524	-0.14419		111.721	-0.147429
111.784	0.833332	1.12222	-0.077524	-0.121968		111.784	-0.121937
111.847	0.722222	1.12222	-0.077524	-0.099746		111.847	-0.0975536
111.91	1.05555	0.899998	-0.077524	0.011366		111.91	0.0124714
111.972	1.05555	0.944442	-0.188634	-0.033078		111.972	-0.036295
112.035	0.833332	0.966664	0.478036	0.03359		112.035	0.0335815
112.098	1.05555	0.92222	-0.299744	0.166924		112.098	0.153262
112.161	0.833332	0.855554	0.255816	0.278036		112.161	0.24527
112.224	0.833332	0.922222	0.589146	0.233592		112.224	0.202102
112.286	0.722222	0.877778	0.366926	0.30026		112.286	0.254881
112.349	1.16667	1.07778	0.255816	0.233592		112.349	0.178128
112.412	0.833332	1.1	0.033596	0.233592		112.412	0.17516
112.475	1.83333	1.1	-0.077524	0.166926		112.475	0.131757
112.538	0.944442	0.922222	0.589146	0.100258		112.538	0.0980538
112.6	0.722222	0.9	0.033596	0.078034		112.6	0.0797866
112.663	0.277782	0.655556	-0.077524	0.12248		112.663	0.157422
112.726	0.722222	0.744446	-0.077524	-0.010854		112.726	-0.0147957
112.789	0.611112	0.67778	0.144706	-0.033078		112.789	-0.0513074
112.852	1.38889	0.855558	-0.077524	0.055812		112.852	0.0612397
112.914	0.388892	0.900002	-0.077524	0.12248		112.914	0.119787
112.977	1.16667	0.944446	0.366926	0.12248		112.977	0.114797
113.04	0.944442	0.98889	0.255816	0.166926		113.04	0.144423
113.103	0.833332	1.05556	0.144706	0.344704		113.103	0.246171
113.166	1.61111	1.07778	0.144706	0.278038		113.166	0.205071
113.228	0.722222	1.21111	0.811366	0.166926		113.228	0.121133
113.291	1.27778	1.3	0.033596	0.189148		113.291	0.127017
113.354	1.61111	1.05556	-0.299744	0.078036		113.354	0.0688395
113.417	1.27778	1.05556	0.255816	-0.099742		113.417	-0.104353
113.48	0.388892	0.87778	-0.410854	-0.055298		113.48	-0.0672331
113.542	0.722222	0.611114	-0.077524	-0.010854		113.542	-0.0180822
113.605	0.388892	0.500002	0.255816	-0.033076		113.605	-0.0708378
113.668	0.277782	0.655558	-0.077524	0.144702		113.668	0.180819
113.731	0.722222	0.76667	0.144706	0.255814		113.731	0.250189
113.794	1.16667	0.788892	0.478036	0.233592		113.794	0.228455
113.856	1.27778	0.944446	0.478036	0.233592		113.856	0.198289
113.919	0.500002	1.03334	0.144706	0.144702		113.919	0.122833
113.982	1.05555	1.01111	-0.077524	0.03359		113.982	0.0321527
114.045	1.16667	1.01111	-0.299744	-0.033076		114.045	-0.0338188
114.108	1.05555	1.1	-0.077524	-0.033076		114.108	-0.0310013
114.17	1.27778	1.36667	0.144706	0.100258		114.17	0.0683456
114.233	0.944442	1.27778	0.144706	0.21137		114.233	0.14194
114.296	2.38889	1.3	0.589146	0.166926		114.296	0.113793
114.359	0.722222	1.21111	0.255816	0.278036		114.359	0.186708
114.422	1.16667	1.18889	-0.299744	0.344702		114.422	0.224768
114.484	0.833332	1.03333	0.700256	0.278036		114.484	0.212019
114.547	0.833332	1.03333	0.478036	0.278036		114.547	0.212019
114.61	1.61111	0.877778	0.255816	0.389148		114.61	0.307159
114.673	0.722222	0.966668	0.255816	0.278038		114.673	0.223376
114.736	0.388892	1.23334	0.255816	0.233594		114.736	0.15924
114.798	1.27778	1.03334	0.144706	0.144704		114.798	0.122835
114.861	2.16667	1.14445	0.255816	0.21137		114.861	0.155899
114.924	0.611112	1.25556	-0.188634	0.166926		114.924	0.117348
114.987	1.27778	1.16667	0.589146	0.144704		114.987	0.110346
115.05	0.944442	0.855556	0.033596	0.21137		115.05	0.198111
115.112	0.833332	0.966668	0.033596	0.189148		115.112	0.163649
115.175	0.611112	0.833334	0.589146	0.055814		115.175	0.0627725
115.238	1.16667	0.87778	-0.299744	0.011368		115.238	0.0127853
115.301	0.611112	1.07778	-0.077524	0.055812		115.301	0.0492346
115.364	1.16667	1.36667	-0.188634	-0.077522		115.364	-0.0601344
115.426	1.83333	1.34444	0.255816	-0.010854		115.426	-0.00813893
115.489	2.05555	1.45556	-0.077524	-0.055298		115.489	-0.0394913
115.552	1.05555	1.5	0.033596	-0.055298		115.552	-0.0382764
115.615	1.16667	1.5	-0.299744	-0.144188		115.615	-0.106348
115.678	1.38889	1.36667	-0.188634	-0.099742		115.678	-0.0787276
115.74	1.83333	1.32222	-0.188634	-0.055298		115.74	-0.0436474
115.803	1.38889	1.23333	0.144706	0.01137		115.803	0.0091347
115.866	0.833332	1.12222	0.255816	-0.010852		115.866	-0.00976452
115.929	0.722222	0.9	0.033596	-0.010852		115.929	-0.0122049
115.992	0.833332	0.9	-0.299744	-0.07752		115.992	-0.0942515
116.054	0.722222	0.833334	-0.188634	-0.07752		116.054	-0.102565
116.117	1.38889	0.855556	-0.188634	-0.033076		116.117	-0.040215
116.18	0.500002	0.877778	0.255816	0.033592		116.18	0.0368588
116.243	0.833332	0.966668	0.255816	0.122482		116.243	0.112457
116.306	0.944442	0.811112	0.033596	0.144704		116.306	0.151393
116.368	1.16667	0.855556	0.255816	0.078036		116.368	0.0835868
116.431	0.611112	0.966668	-0.077524	0.100258		116.431	0.093969
116.494	0.722222	1.01111	-0.077524	0.100258		116.494	0.090211
116.557	1.38889	0.966668	0.366926	0.144702		116.557	0.130201
116.62	1.16667	1.16667	0.033596	0.144702		116.62	0.110344
116.682	0.944442	1.21111	0.478036	0.255814		116.682	0.174388
116.745	1.61111	1.23333	-0.077524	0.144702		116.745	0.105006
116.808	0.944442	1.23333	0.478036	0.144702		116.808	0.105006
116.871	1.5	1.3	-0.188634	0.011368		116.871	0.0086688
116.934	1.16667	1.12222	0.033596	0.011368		116.934	0.0100283
116.996	1.27778	1.07778	-0.188634	-0.144188		116.996	-0.154444
117.059	0.722222	0.811114	-0.077524	-0.188632		117.059	-0.303032
117.122	0.722222	0.811114	-0.299744	-0.188632		117.122	-0.303032
117.185	0.166672	0.67778	-0.410854	-0.144186		117.185	-0.270217
117.248	1.16667	0.56667	0.033596	-0.121962		117.248	-0.274252
117.31	0.611112	0.65556	0.033596	-0.166406		117.31	-0.340191
117.373	0.166672	0.922226	0.033596	-0.033072		117.373	-0.0371949
117.436	1.16667	0.855558	-0.521964	-0.077518		117.436	-0.0996324
117.499	1.5	1.12222	0.255816	-0.077518		117.499	-0.0742008
117.562	0.833332	1.27778	-0.188634	-0.033074		117.562	-0.0265718
117.624	1.94444	1.25555	0.033596	0.033592		117.624	0.0260576
117.687	0.944442	1.16666	0.255816	0.033592		117.687	0.0279874
117.75	1.05555	1.18889	-0.188634	0.033592		117.75	0.0274786
117.813	1.05555	1.1	0.255816	0.100258		117.813	0.0835305
117.876	0.944442	1.12222	-0.188634	0.12248		117.876	0.0984012
117.938	1.5	1.07778	0.366926	0.144702		117.938	0.118368
118.001	1.05555	1.1	0.366926	0.011368		118.001	0.0102288
118.064	0.833332	1.16667	-0.077524	0.011368		118.064	0.00964996
118.127	1.16667	0.98889	-0.410854	-0.077522		118.127	-0.0850611
118.19	1.27778	1.01111	-0.188634	-0.2553		118.19	-0.337782
118.252	0.611112	1.16667	-0.077524	-0.144188		118.252	-0.141018
118.315	1.16667	1.12222	-0.521964	-0.055298		118.315	-0.0518293
118.378	1.61111	1.07778	0.478036	-0.055298		118.378	-0.0540822
118.441	0.944442	1.1	0.033596	-0.144186		118.441	-0.150852
118.504	1.05555	1.1	-0.188634	-0.033074		118.504	-0.0309993
118.566	0.722222	0.922222	-0.521964	-0.121962		118.566	-0.152403
118.629	1.16667	0.944444	0.033596	-0.18863		118.629	-0.249572
118.692	0.722222	0.966668	0.033596	-0.09974		118.692	-0.11505
118.755	1.05555	1.16667	-0.299744	0.033594		118.755	0.0279889
118.818	1.16667	1.07778	0.255816	-0.033074		118.818	-0.0316587
118.88	1.72222	1.1	0.144706	-0.010852		118.88	-0.00996375
118.943	0.722222	1.23333	-0.299744	0.122482		118.943	0.0903382
119.006	0.833332	1.18889	0.144706	0.033592		119.006	0.0274786
119.069	1.72222	0.944444	0.366926	0.055814		119.069	0.0557996
119.132	0.944442	0.966666	-0.188634	0.078036		119.132	0.0746969
119.194	0.500002	0.9	0.255816	0.011368		119.194	0.0124736
119.257	0.833332	0.655556	-0.188634	-0.099744		119.257	-0.179456
119.32	0.500002	0.677778	-0.188634	-0.055298		119.32	-0.088835
119.383	0.500002	0.722222	-0.188634	-0.144188		119.383	-0.249446
119.446	1.05555	1.05556	0.033596	-0.121966		119.446	-0.130642
119.508	0.722222	1.21111	-0.188634	-0.099744		119.508	-0.0897489
119.571	2.5	1.61111	-0.077524	-0.033076		119.571	-0.0209602
119.634	1.27778	1.5	-0.077524	-0.144188		119.634	-0.106348
119.697	2.5	1.61111	0.144706	-0.07752		119.697	-0.0505479
119.76	0.500002	1.43334	-0.521964	-0.099742		119.76	-0.0747919
119.822	1.27778	1.43334	0.144706	-0.099742		119.822	-0.0747919
119.885	1.61111	1.12222	-0.188634	-0.121964		119.885	-0.121932
119.948	1.27778	1.25556	-0.077524	-0.055298		119.948	-0.0460717
120.011	0.944442	1.18889	0.033596	-0.099744		120.011	-0.09158
120.074	1.16667	1.03333	-0.188634	0.011368		120.074	0.0108816
120.136	0.944442	0.833334	-0.077524	0.055814		120.136	0.0627725
120.199	0.833332	0.87778	0.366926	0.100258		120.199	0.102509
120.262	0.277782	0.78889	0.144706	0.166926		120.262	0.174642
120.325	1.16667	0.966668	0.255816	0.18915		120.325	0.16365
120.388	0.722222	0.922224	0.144706	0.011372		120.388	0.0121809
120.45	1.83333	1.03333	0.033596	0.011372		120.45	0.0108854
120.513	0.611112	0.988888	-0.521964	-0.09974		120.513	-0.112175
120.576	0.833332	1.1	0.144706	-0.144186		120.576	-0.150852
120.639	0.944442	0.877778	-0.299744	-0.188632		120.639	-0.273718
120.702	1.27778	0.9	-0.077524	-0.121966		120.702	-0.156762
120.764	0.722222	1.03333	-0.188634	-0.144188		120.764	-0.162165
120.827	0.722222	0.922224	-0.188634	-0.099744		120.827	-0.121272
120.89	1.5	0.78889	0.033596	0.011368		120.89	0.0142054
120.953	0.388892	0.833334	-0.077524	-0.033076		120.953	-0.0413317
121.016	0.611112	0.78889	0.478036	0.12248		121.016	0.134391
121.078	0.944442	0.522224	-0.410854	0.100256		121.078	0.161059
121.141	0.500002	0.58889	0.589146	0.03359		121.141	0.0539616
121.204	0.166672	0.58889	-0.077524	-0.033076		121.204	-0.0595091
121.267	0.722222	0.544446	-0.410854	0.03359		121.267	0.0581106
121.33	0.611112	0.611112	0.144706	-0.099744		121.33	-0.195053
121.392	0.722222	0.833334	-0.077524	-0.033076		121.392	-0.0413317
121.455	0.833332	0.78889	-0.077524	0.12248		121.455	0.134391
121.518	1.27778	0.855556	0.255816	0.100258		121.518	0.104893
121.581	0.500002	0.833334	0.366926	0.033592		121.581	0.0387484
121.644	0.944442	0.944446	0.033596	0.078038		121.644	0.076322
121.706	0.611112	0.766668	-0.410854	0.055816		121.706	0.0678627
121.769	1.38889	0.78889	0.144706	-0.033074		121.769	-0.0437593
121.832	0.388892	0.922224	0.144706	0.01137		121.832	0.0121787
121.895	0.611112	1.01111	-0.077524	0.078036		121.895	0.0716487
121.958	1.61111	0.78889	0.255816	0.100258		121.958	0.112757
122.02	1.05555	0.944446	-0.077524	0.055812		122.02	0.0557976
122.083	0.277782	1.01111	0.255816	0.12248		122.083	0.108046
122.146	1.16667	0.855556	-0.077524	-0.033076		122.146	-0.040215
122.209	0.944442	0.833334	0.255816	-0.055298		122.209	-0.0710738
122.272	0.833332	0.922222	-0.521964	-0.144188		122.272	-0.185324
122.334	0.944442	0.966666	-0.188634	-0.16641		122.334	-0.207946
122.397	0.722222	1.07778	-0.188634	-0.16641		122.397	-0.182594
122.46	1.38889	0.98889	-0.188634	-0.010854		122.46	-0.0110978
122.523	1.5	1.01111	0.255816	-0.010854		122.523	-0.0108512
122.586	0.388892	1.1	0.255816	-0.010854		122.586	-0.00996559
122.648	1.05555	1.05556	-0.188634	0.078036		122.648	0.0688395
122.711	1.16667	1.07778	-0.188634	0.078036		122.711	0.0675159
122.774	1.16667	1.36667	0.255816	0.055814		122.774	0.0392371
122.837	1.61111	1.27778	0.255816	0.078036		122.837	0.0575565
122.9	1.83333	1.14445	0.144706	0.144704		122.9	0.112248
122.962	0.611112	1.12222	-0.077524	0.078036		122.962	0.065016
123.025	0.500002	0.9	0.144706	-0.010854		123.025	-0.0122072
123.088	1.05555	0.655556	-0.077524	-0.010854		123.088	-0.0168357
123.151	0.500002	0.78889	-0.188634	-0.010854		123.151	-0.0139505
123.214	0.611112	0.744446	0.144706	-0.099744		123.214	-0.154713
123.276	1.27778	0.722224	-0.077524	-0.099744		123.276	-0.160236
123.339	0.277782	0.722224	-0.299744	-0.010854		123.339	-0.0152579
123.402	0.944442	0.744446	-0.077524	-0.010854		123.402	-0.0147957
123.465	0.500002	0.633334	0.255816	-0.07752		123.465	-0.139471
123.528	0.722222	0.744444	0.144706	-0.055298		123.528	-0.0802413
123.59	0.722222	0.633334	-0.410854	-0.033074		123.59	-0.0550995
123.653	0.833332	0.877778	-0.188634	-0.033074		123.653	-0.0391545
123.716	0.388892	0.922222	0.033596	-0.010852		123.716	-0.0119073
123.779	1.72222	1.01111	0.255816	0.055814		123.779	0.0523129
123.842	0.944442	1.1	0.255816	0.10026		123.842	0.0835318
123.904	1.16667	1.16667	-0.077524	0.078036		123.904	0.0626944
123.967	1.27778	0.855558	0.033596	0.055814		123.967	0.0612417
124.03	0.722222	0.922226	-0.077524	-0.010854		124.03	-0.0119095
124.093	0.166672	0.811114	0.144706	-0.055298		124.093	-0.0731633
124.156	1.27778	0.744446	-0.077524	-0.033076		124.156	-0.0464962
124.218	0.611112	0.700002	-0.299744	-0.055298		124.218	-0.0857727
124.281	0.944442	0.744446	0.144706	-0.188632		124.281	-0.33938
124.344	0.500002	0.655556	-0.188634	-0.144186		124.344	-0.28196
124.407	0.388892	0.766668	-0.521964	-0.033074		124.407	-0.0450849
124.47	0.833332	0.722224	0.144706	-0.099742		124.47	-0.160233
124.532	1.16667	0.833334	0.255816	-0.055296		124.532	-0.0710711
124.595	0.722222	1.05556	-0.188634	0.033592		124.595	0.0308425
124.658	1.05555	1.12222	0.033596	-0.055298		124.658	-0.0518293
124.721	1.5	1.18889	-0.077524	-0.099742		124.721	-0.091578
124.784	1.16667	1.23333	-0.299744	-0.121964		124.784	-0.109742
124.846	1.5	1.07778	0.033596	-0.233076		124.846	-0.275926
124.909	0.944442	1.01111	-0.299744	-0.210852		124.909	-0.263479
124.972	0.277782	1.14445	-0.521964	-0.144184		124.972	-0.144146
125.035	1.16667	1.1	0.033596	-0.233074		125.035	-0.26885
125.098	1.83333	1.18889	0.033596	-0.18863		125.098	-0.188581
125.16	1.27778	1.3	-0.410854	-0.099742		125.16	-0.0831003
125.223	1.38889	1.3	-0.077524	-0.121966		125.223	-0.103533
125.286	0.833332	0.988892	-0.077524	-0.0553		125.286	-0.0592336
125.349	1.16667	1.07778	-0.077524	-0.010856		125.349	-0.010175
125.412	0.277782	0.922224	0.366926	0.078034		125.412	0.0780139
[truncated: 1,611 more rows]

## Sheet: Ext Data Fig. 9c
Middle Panel						Bottom Panel
Time (sec)	Donor Intensity [a.u.]	Donor Smoothed Intensity [a.u.]	Acceptor Intensity [a.u.]	Acceptor Smoothed Intensity [a.u.]		Time (sec)	FRET		Intensity values used to plot Extended Data Figure 9c.
0	-0.007411	-0.051855	-0.186377	0.391395		0	1.15272
0.0628	-0.118521	0.059257	-0.408607	0.258063		0.0628	0.813258
0.1256	-0.007411	0.103703	1.48028	0.991397		0.1256	0.905303
0.1884	0.548149	0.125927	0.813623	1.52473		0.1884	0.923711
0.2512	0.103709	0.103705	3.25806	1.81362		0.2512	0.945912
0.314	0.103709	0.059261	2.48028	1.7914		0.314	0.967978
0.3768	-0.229631	0.059261	1.03584	1.70251		0.3768	0.966363
0.4396	-0.229631	0.148149	1.36917	1.10251		0.4396	0.881543
0.5024	0.548149	0.103703	0.369173	0.924729		0.5024	0.899164
0.5652	0.548149	0.125925	0.258063	0.991395		0.5652	0.887297
0.628	-0.118521	0.192593	1.59139	0.858063		0.628	0.816693
0.6908	-0.118521	0.081481	1.36917	0.791397		0.6908	0.906652
0.7536	0.103709	0.059259	0.702513	1.10251		0.7536	0.948992
0.8164	-0.007411	0.059259	0.035843	1.21362		0.8164	0.953445
0.8792	0.437039	0.059259	1.81362	1.41362		0.8792	0.959767
0.942	-0.118521	0.037035	2.14695	1.50251		0.942	0.975944
1.0048	-0.118521	-0.007409	2.36917	1.63584		1.0048	1.00455
1.0676	-0.007411	-0.051853	1.14695	1.5914		1.0676	1.03368
1.1304	-0.229631	-0.096297	0.702513	1.3914		1.1304	1.07435
1.1932	0.214819	-0.074075	1.59139	1.32473		1.1932	1.05923
1.256	-0.340741	-0.051851	1.14695	1.28029		1.256	1.04221
1.3188	-0.007411	0.081483	2.03584	1.3914		1.3188	0.944678
1.3816	0.103709	0.037037	0.924733	1.23584		1.3816	0.970903
1.4444	0.437039	0.081481	1.25806	1.21362		1.4444	0.937085
1.5072	-0.007411	0.192593	0.813623	1.03584		1.5072	0.843221
1.57	-0.118521	0.192593	1.03584	1.14695		1.57	0.856225
1.6328	0.548149	0.237037	1.14695	1.16918		1.6328	0.831436
1.6956	0.103709	0.237037	1.48028	1.25806		1.6956	0.841457
1.7584	0.659259	0.259259	1.36917	1.50251		1.7584	0.852841
1.8212	-0.007411	0.259259	1.25806	1.54695		1.8212	0.856462
1.884	-0.007411	0.237035	2.25806	1.50251		1.884	0.863737
1.9468	0.548149	0.103701	1.36917	1.50251		1.9468	0.935437
2.0096	-0.007411	0.125925	1.25806	1.65806		2.0096	0.929414
2.0724	-0.007411	0.148149	1.36917	1.3914		2.0724	0.903771
2.1352	0.103709	0.103705	2.03584	1.28029		2.1352	0.925068
2.198	0.103709	0.192595	0.924733	1.1914		2.198	0.860841
2.2608	0.325929	0.148151	0.813623	1.45807		2.2608	0.907764
2.3236	0.437039	0.103705	0.813623	1.36918		2.3236	0.92959
2.3864	-0.229631	0.148149	2.70251	1.41362		2.3864	0.90514
2.4492	-0.118521	0.037037	1.59139	1.56917		2.4492	0.976941
2.512	0.325929	0.014815	1.14695	1.76917		2.512	0.991696
2.5748	-0.229631	0.014815	1.59139	1.28028		2.5748	0.988561
2.6376	0.325929	0.037037	1.81362	1.23584		2.6376	0.970903
2.7004	-0.229631	0.103703	0.258063	1.25806		2.7004	0.923847
2.7632	-0.007411	0.237037	1.36917	1.30251		2.7632	0.846034
2.826	0.659259	0.214815	1.25806	1.25806		2.826	0.854153
2.8888	0.437039	0.170371	1.81362	1.56917		2.8888	0.90206
2.9516	0.214819	0.170371	1.59139	1.61362		2.9516	0.9045
3.0144	-0.451851	-0.007407	1.81362	1.68029		3.0144	1.00443
3.0772	-0.007411	0.148149	1.59139	1.61362		3.0772	0.915909
3.14	-0.229631	0.081481	1.59139	1.63584		3.14	0.952553
3.2028	1.21482	0.259259	1.48028	1.43584		3.2028	0.847054
3.2656	-0.118521	0.237037	1.70251	1.63584		3.2656	0.873437
3.3284	0.437039	0.325927	0.813623	1.76917		3.3284	0.844434
3.3912	-0.118521	0.081481	2.59139	1.61362		3.3912	0.951932
3.454	0.214819	0.170371	2.25806	1.92473		3.454	0.918681
3.5168	-0.007411	0.170371	0.702513	2.01362		3.5168	0.921991
3.5796	0.325929	0.170371	3.25806	1.92473		3.5796	0.918681
3.6424	0.437039	0.125925	1.25806	1.94695		3.6424	0.939251
3.7052	-0.118521	0.148149	2.14695	1.92473		3.7052	0.92853
3.768	-0.007411	0.214815	2.36917	1.50251		3.768	0.874913
3.8308	0.103709	0.170371	0.591393	1.36917		3.8308	0.889337
3.8936	0.659259	0.125927	1.14695	1.14695		3.8936	0.901069
3.9564	0.214819	0.192595	0.591393	0.924729		3.9564	0.827628
4.0192	-0.340741	0.325927	1.03584	0.969175		4.0192	0.748339
4.082	0.325929	0.281483	1.25806	1.10251		4.082	0.796615
4.1448	0.770369	0.281483	0.813623	1.12473		4.1448	0.799829
4.2076	0.437039	0.481483	1.81362	1.03584		4.2076	0.682677
4.2704	0.214819	0.437039	0.702513	0.791399		4.2704	0.644232
4.3332	0.659259	0.370373	0.591393	0.858065		4.3332	0.698501
4.396	0.103709	0.281483	0.035843	0.835843		4.396	0.748074
4.4588	0.437039	0.281483	1.14695	0.858065		4.4588	0.752987
4.5216	-0.007411	0.325927	1.70251	0.880289		4.5216	0.729794
4.5844	0.214819	0.303703	0.813623	1.23585		4.5844	0.802732
4.6472	0.881479	0.214813	0.702513	1.23585		4.6472	0.85192
4.71	-0.007411	0.525925	1.81362	1.43585		4.71	0.731913
4.7728	-0.007411	0.637035	1.14695	1.63584		4.7728	0.719723
4.8356	1.54815	0.481481	2.70251	1.83584		4.8356	0.792226
4.8984	0.770369	0.503705	1.81362	1.76918		4.8984	0.778385
4.9612	0.103709	0.570373	1.70251	1.72473		4.9612	0.751483
5.024	0.103709	0.259261	1.48028	1.61362		5.024	0.861571
5.0868	0.325929	0.014817	0.924733	1.61362		5.0868	0.990901
5.1496	-0.007411	0.059261	2.14695	1.34695		5.1496	0.957858
5.2124	-0.451851	0.059261	1.81362	1.32473		5.2124	0.957181
5.2752	0.325929	-0.007407	0.369173	1.25806		5.2752	1.00592
5.338	0.103709	0.125927	1.36917	0.880285		5.338	0.87485
5.4008	-0.007411	0.214815	0.591393	0.658063		5.4008	0.7539
5.4636	0.659259	0.214815	0.258063	0.924731		5.4636	0.811491
5.5264	-0.007411	0.281481	0.702513	0.858065		5.5264	0.752988
5.5892	0.325929	0.348149	1.70251	0.991399		5.5892	0.7401
5.652	0.437039	0.325927	1.03584	1.10251		5.652	0.77183
5.7148	0.325929	0.481483	1.25806	1.1914		5.7148	0.712184
5.7776	0.548149	0.770371	0.813623	1.08029		5.7776	0.583731
5.8404	0.770369	0.681481	1.14695	1.03584		5.8404	0.603173
5.9032	1.77037	0.637037	1.14695	0.991399		5.9032	0.608804
5.966	-0.007411	0.592593	0.813623	1.08029		5.966	0.645765
6.0288	0.103709	0.681483	1.03584	1.30251		6.0288	0.656509
6.0916	0.325929	0.659261	1.25806	1.14695		6.0916	0.635004
6.1544	1.21482	0.703707	2.25806	1.32473		6.1544	0.653079
6.2172	1.65926	0.792595	0.369173	1.3914		6.2172	0.637089
6.28	0.214819	0.703705	1.70251	1.41362		6.28	0.667644
6.3428	0.548149	0.570371	1.36917	1.10251		6.3428	0.659048
6.4056	-0.118521	0.325927	1.36917	1.5914		6.4056	0.83001
6.4684	0.548149	0.303705	0.702513	1.45806		6.4684	0.827614
6.5312	0.437039	0.259261	2.81362	1.3914		6.5312	0.842935
6.594	0.103709	0.303707	1.03584	1.32473		6.594	0.813498
6.6568	0.325929	0.237041	1.03584	1.3914		6.6568	0.854437
6.7196	0.103709	0.525929	1.03584	1.03584		6.7196	0.663249
6.7824	0.214819	0.525929	1.03584	1.21362		6.7824	0.697664
6.8452	1.88148	0.592595	1.03584	1.16918		6.8452	0.663637
6.908	0.103709	0.703705	1.92473	1.08029		6.908	0.605545
6.9708	0.659259	0.681483	0.813623	1.03584		6.9708	0.603172
7.0336	0.659259	0.325929	0.591393	1.21362		7.0336	0.788296
7.0964	0.103709	0.414817	0.813623	1.08029		7.0964	0.72255
7.1592	0.103709	0.281483	1.92473	1.08029		7.1592	0.793296
7.222	0.548149	0.348149	1.25806	1.34695		7.222	0.794615
7.2848	-0.007411	0.348149	0.813623	1.48029		7.2848	0.809592
7.3476	0.992589	0.303703	1.92473	1.36918		7.3476	0.818455
7.4104	0.103709	0.214815	1.48028	1.28029		7.4104	0.856321
7.4732	-0.118521	0.281483	1.36917	1.63584		7.4732	0.85319
7.536	0.103709	0.037039	0.813623	1.56917		7.536	0.97694
7.5988	0.325929	0.059261	2.59139	1.54695		7.5988	0.963105
7.6616	-0.229631	0.059261	1.59139	1.68029		7.6616	0.965933
7.7244	0.214819	0.214815	1.36917	1.68029		7.7244	0.886647
7.7872	-0.118521	0.125925	2.03584	1.43584		7.7872	0.91937
7.85	0.881479	0.214815	0.813623	1.25806		7.85	0.854153
7.9128	-0.118521	0.125925	1.36917	1.12473		7.9128	0.899313
7.9756	0.214819	0.148147	0.702513	1.16918		7.9756	0.887539
8.0384	-0.229631	-0.074075	0.702513	1.23584		8.0384	1.06376
8.1012	-0.007411	0.059259	2.25806	1.05807		8.1012	0.946963
8.164	-0.229631	-0.007409	1.14695	1.3914		8.164	1.00535
8.2268	0.548149	-0.029631	0.480283	1.30251		8.2268	1.02328
8.2896	-0.118521	-0.051853	2.36917	1.1914		8.2896	1.0455
8.3524	-0.340741	-0.029631	0.258063	1.1914		8.3524	1.02551
8.4152	-0.118521	-0.118519	1.70251	1.14695		8.4152	1.11524
8.478	-0.118521	0.548149	1.14695	0.858065		8.478	0.610195
8.5408	0.103709	0.659261	0.258063	0.902509		8.5408	0.577876
8.6036	3.21482	0.792595	0.924733	0.791397		8.6036	0.499622
8.6664	0.214819	0.859263	0.480283	0.902509		8.6664	0.512273
8.7292	0.548149	0.837039	1.14695	0.969175		8.7292	0.536578
8.792	0.214819	0.214817	1.70251	1.12473		8.792	0.839635
8.8548	-0.007411	0.281483	0.591393	1.21362		8.8548	0.81173
8.9176	0.103709	0.303705	1.70251	1.54696		8.9176	0.835894
8.9804	0.548149	0.303705	0.924733	1.70251		8.9804	0.848618
9.0432	0.659259	0.281483	2.81362	1.90251		9.0432	0.871115
9.106	0.214819	0.414815	2.48028	1.7914		9.106	0.811979
9.1688	-0.118521	0.414815	1.59139	1.70251		9.1688	0.804085
9.2316	0.770369	0.281481	1.14695	1.48029		9.2316	0.840228
9.2944	0.548149	0.237035	0.480283	1.3914		9.2944	0.85444
9.3572	-0.007411	0.525925	1.70251	1.25806		9.3572	0.705197
9.42	-0.007411	0.370369	2.03584	1.28029		9.42	0.775623
9.4828	1.32593	0.303703	0.924733	1.52473		9.4828	0.8339
9.5456	-0.007411	0.392593	1.25806	1.50251		9.5456	0.792838
9.6084	0.214819	0.503705	1.70251	1.63584		9.6084	0.764574
9.6712	0.437039	0.192593	1.59139	1.61362		9.6712	0.893372
9.734	0.548149	0.325927	2.70251	1.83584		9.734	0.849231
9.7968	-0.229631	0.392593	0.813623	1.88029		9.7968	0.827271
9.8596	0.659259	0.325927	2.36917	2.03584		9.8596	0.861999
9.9224	0.548149	0.348149	1.92473	1.70251		9.9224	0.830226
9.9852	0.103709	0.437039	2.36917	1.76917		9.9852	0.801905
10.048	0.659259	0.303705	1.03584	1.45806		10.048	0.827614
10.1108	0.214819	0.170371	1.14695	1.25806		10.1108	0.880729
10.1736	-0.007411	0.214815	0.813623	1.03584		10.1736	0.828238
10.2364	-0.118521	0.037037	0.924733	1.05807		10.2364	0.966179
10.2992	0.325929	-0.051853	1.25806	1.05807		10.2992	1.05153
10.362	-0.229631	-0.118519	1.14695	0.902509		10.362	1.15117
10.4248	-0.229631	0.059259	1.14695	0.746953		10.4248	0.926497
10.4876	-0.340741	-0.007409	0.035843	0.724731		10.4876	1.01033
10.5504	0.770369	0.014813	0.146953	0.613619		10.5504	0.976429
10.6132	-0.007411	0.081481	1.14695	0.435841		10.6132	0.842495
10.676	-0.118521	0.281481	0.591393	0.502507		10.676	0.640963
10.7388	0.103709	0.081481	0.258063	0.480285		10.7388	0.854956
10.8016	0.659259	0.125927	0.369173	0.502507		10.8016	0.799618
10.8644	-0.229631	0.214817	0.035843	0.546953		10.8644	0.718003
10.9272	0.214819	0.192593	1.25806	1.05807		10.9272	0.846007
10.99	0.325929	0.148149	0.813623	1.16918		10.99	0.887538
11.0528	-0.007411	0.237039	2.81362	1.34695		11.0528	0.850354
11.1156	0.437039	0.170371	0.924733	1.30251		11.1156	0.884328
11.1784	0.214819	0.125927	0.924733	1.16918		11.1784	0.902767
11.2412	-0.118521	0.059261	1.03584	0.858065		11.2412	0.935398
11.304	0.103709	-0.029629	0.146953	0.858065		11.304	1.03576
11.3668	-0.340741	0.037037	1.25806	0.835843		11.3668	0.957569
11.4296	-0.007411	0.081483	0.924733	0.724731		11.4296	0.898931
11.4924	0.548149	0.281483	0.813623	0.791397		11.4924	0.737638
11.5552	0.103709	0.348149	0.480283	0.924731		11.5552	0.726487
11.618	1.10371	0.303705	0.480283	0.880287		11.618	0.743491
11.6808	-0.007411	0.259261	1.92473	1.12473		11.6808	0.812672
11.7436	-0.229631	0.259261	0.702513	1.1914		11.7436	0.821281
11.8064	0.325929	0.059261	2.03584	1.25807		11.8064	0.955014
11.8692	0.103709	0.081485	0.813623	1.1914		11.8692	0.935984
11.932	0.103709	0.125929	0.813623	1.30251		11.932	0.911841
11.9948	0.103709	0.148151	1.59139	0.924731		11.9948	0.861913
12.0576	-0.007411	0.170373	1.25806	1.12473		12.0576	0.868448
12.1204	0.437039	0.192595	0.146953	1.3914		12.1204	0.878412
12.1832	0.214819	0.214817	1.81362	1.54695		12.1832	0.878068
12.246	0.214819	0.237041	2.14695	1.56917		12.246	0.868764
12.3088	0.214819	0.170375	2.36917	2.08029		12.3088	0.9243
12.3716	0.103709	0.281485	1.36917	1.88029		12.3716	0.86979
12.4344	0.103709	0.281485	2.70251	1.83584		12.4344	0.867056
12.4972	0.770369	0.325929	0.813623	1.45806		12.4972	0.817304
12.56	0.214819	0.303705	1.92473	1.34695		12.56	0.81601
12.6228	0.437039	0.237037	0.480283	1.01362		12.6228	0.81047
12.6856	-0.007411	0.037037	0.813623	0.991399		12.6856	0.963987
12.7484	-0.229631	0.059259	1.03584	0.991399		12.7484	0.943598
12.8112	-0.229631	-0.051853	0.702513	1.23585		12.8112	1.0438
12.874	0.325929	0.170371	1.92473	1.32473		12.874	0.886047
12.9368	-0.118521	0.237039	1.70251	1.25807		12.9368	0.841457
12.9996	1.10371	0.237039	1.25806	1.54696		12.9996	0.86713
13.0624	0.103709	0.170371	0.702513	1.36918		13.0624	0.889337
13.1252	-0.229631	0.214817	2.14695	1.16918		13.1252	0.844785
13.188	-0.007411	0.014817	1.03584	1.21362		13.188	0.987938
13.2508	0.103709	-0.051851	0.702513	1.3914		13.2508	1.03871
13.3136	0.103709	0.014817	1.48028	1.36918		13.3136	0.989294
13.3764	-0.229631	0.081485	1.59139	1.48029		13.3764	0.947825
13.4392	0.103709	0.125929	2.03584	1.61362		13.4392	0.927608
13.502	0.325929	0.281483	1.59139	1.41362		13.502	0.833943
13.5648	0.325929	0.325927	1.36917	1.41362		13.5648	0.812637
13.6276	0.881479	0.503703	0.480283	1.34695		13.6276	0.727824
13.6904	-0.007411	0.414813	1.59139	1.34695		13.6904	0.764547
13.7532	0.992589	0.348145	1.70251	1.16917		13.7532	0.770552
13.816	-0.118521	0.214813	1.59139	1.39139		13.816	0.866261
13.8788	-0.007411	0.281481	0.480283	1.41362		13.8788	0.833944
13.9416	0.214819	-0.007407	1.59139	1.34695		13.9416	1.00553
14.0044	0.325929	-0.007407	1.70251	1.23584		14.0044	1.00603
14.0672	-0.451851	-0.029629	1.36917	1.48029		14.0672	1.02042
14.13	-0.118521	0.325925	1.03584	1.56918		14.13	0.828017
14.1928	-0.118521	0.303703	1.70251	1.48029		14.1928	0.829762
14.2556	1.99259	0.325925	2.03584	1.34695		14.2556	0.805171
14.3184	0.214819	0.259259	1.25806	1.56918		14.3184	0.858207
14.3812	-0.340741	0.348149	0.702513	1.54695		14.3812	0.81629
14.444	-0.451851	0.037039	2.14695	1.25806		14.444	0.971401
14.5068	0.325929	-0.074073	1.59139	1.14695		14.5068	1.06904
14.5696	0.437039	0.037039	0.591393	1.36918		14.5696	0.97366
14.6324	-0.340741	0.192595	0.702513	1.21362		14.6324	0.86304
14.6952	0.214819	0.148151	1.81362	1.08029		14.6952	0.879399
14.758	0.325929	-0.007405	1.36917	1.12473		14.758	1.00663
14.8208	0.103709	0.170373	0.924733	1.23584		14.8208	0.878843
14.8836	-0.340741	0.192595	0.813623	1.14695		14.8836	0.856224
14.9464	0.548149	0.370373	1.25806	1.01362		14.9464	0.732388
15.0092	0.325929	0.437039	1.36917	0.946953		15.0092	0.684219
15.072	1.21482	0.459261	0.702513	0.924731		15.072	0.668162
15.1348	0.437039	0.414817	0.591393	1.28029		15.1348	0.755285
15.1976	-0.229631	0.348149	0.702513	1.21362		15.1976	0.77708
15.2604	0.325929	0.281481	3.03584	1.56917		15.2604	0.847902
15.3232	-0.007411	0.281481	1.03584	1.56917		15.3232	0.847902
15.386	0.881479	0.414815	2.48028	1.54695		15.386	0.78855
15.4488	0.437039	0.348147	0.591393	1.41362		15.4488	0.802387
15.5116	0.437039	0.348147	0.591393	1.63584		15.5116	0.824521
15.5744	-0.007411	0.237037	2.36917	1.30251		15.5744	0.846034
15.6372	-0.007411	0.259259	2.14695	1.50251		15.6372	0.852841
15.7	0.325929	0.237037	0.813623	1.72473		15.7	0.879172
15.7628	0.548149	0.281483	1.59139	1.5914		15.7628	0.849706
15.8256	0.325929	0.481483	1.70251	1.34695		15.8256	0.73667
15.8884	0.214819	0.437039	1.70251	1.45806		15.8884	0.769385
15.9512	0.992589	0.348151	0.924733	1.23584		15.9512	0.780207
16.014	0.103709	0.325929	1.36917	1.16918		16.014	0.782002
16.0768	0.103709	0.348151	0.480283	1.21362		16.0768	0.777079
16.1396	0.214819	0.325929	1.36917	1.48029		16.1396	0.819551
16.2024	0.325929	0.370373	1.92473	1.61362		16.2024	0.813319
16.2652	0.881479	0.392595	2.25806	1.74695		16.2652	0.816506
16.328	0.325929	0.437039	2.03584	1.70251		16.328	0.795733
16.3908	0.214819	0.414817	1.14695	1.52473		16.3908	0.786127
16.4536	0.437039	0.237039	1.14695	1.43584		16.4536	0.858305
16.5164	0.214819	0.170371	1.03584	1.34695		16.5164	0.887716
16.5792	-0.007411	0.214815	1.81362	1.56917		16.5792	0.879587
16.642	-0.007411	0.192593	1.59139	1.50251		16.642	0.886383
16.7048	0.437039	0.192593	2.25806	1.50251		16.7048	0.886383
16.7676	0.325929	0.237039	0.813623	1.3914		16.7676	0.854438
16.8304	0.214819	0.370373	1.03584	1.30251		16.8304	0.778602
16.8932	0.214819	0.281483	1.25806	1.28029		16.8932	0.819767
16.956	0.659259	0.214815	1.14695	1.32473		16.956	0.860469
17.0188	-0.007411	0.281481	2.14695	1.30251		17.0188	0.822296
17.0816	-0.007411	0.348147	1.03584	1.50251		17.0816	0.811879
17.1444	0.548149	0.392591	0.924733	1.61362		17.1444	0.804312
17.2072	0.548149	0.437037	2.25806	1.34695		17.2072	0.755023
17.27	0.881479	0.548149	1.70251	1.30251		17.27	0.703809
17.3328	0.214819	0.392593	0.813623	1.34695		17.3328	0.774313
17.3956	0.548149	0.392593	0.813623	1.1914		17.3956	0.75215
17.4584	-0.229631	0.281483	1.14695	0.791399		17.4584	0.737638
17.5212	0.548149	0.192593	1.48028	1.10251		17.5212	0.851291
17.584	0.325929	0.014815	-0.297487	1.21362		17.584	0.98794
17.6468	-0.229631	0.125927	2.36917	1.43584		17.6468	0.919369
17.7096	-0.340741	0.059261	1.36917	1.54695		17.7096	0.963105
17.7724	0.325929	-0.051851	2.25806	1.85806		17.7724	1.02871
17.8352	0.214819	0.081483	2.03584	1.63584		17.8352	0.952552
17.898	-0.229631	0.192595	1.25806	1.72473		17.898	0.89955
17.9608	0.437039	0.103705	1.25806	1.50251		17.9608	0.935435
18.0236	0.214819	0.148149	1.81362	1.23584		18.0236	0.892955
18.0864	-0.118521	0.214817	1.14695	1.30251		18.0864	0.858424
18.1492	0.437039	0.281483	0.702513	1.16918		18.1492	0.805962
18.212	0.103709	0.214815	1.59139	0.902507		18.212	0.807741
18.2748	0.770369	0.259261	0.591393	0.835841		18.2748	0.763254
18.3376	-0.118521	0.148149	0.480283	1.10251		18.3376	0.881543
18.4004	0.103709	0.059259	0.813623	0.991397		18.4004	0.943598
18.4632	-0.118521	-0.051851	2.03584	1.41362		18.4632	1.03808
18.526	-0.340741	-0.007405	1.03584	1.68029		18.526	1.00443
18.5888	0.214819	-0.096295	2.70251	1.7914		18.5888	1.05681
18.6516	0.103709	0.037039	1.81362	1.63584		18.6516	0.977859
18.7144	-0.340741	0.303705	1.36917	1.65806		18.7144	0.845188
18.7772	0.548149	0.170371	1.25806	1.30251		18.7772	0.884328
18.84	0.992589	0.237037	1.14695	1.28029		18.84	0.84378
18.9028	-0.451851	0.281481	0.924733	1.36918		18.9028	0.829473
18.9656	0.437039	0.192593	1.70251	1.25807		18.9656	0.867238
19.0284	-0.118521	0.014817	1.81362	1.45807		19.0284	0.98994
19.0912	0.103709	0.125929	0.702513	1.34695		19.0912	0.914502
19.154	0.103709	0.081485	2.14695	1.25806		19.154	0.93917
19.2168	0.103709	0.259263	0.369173	1.05807		19.2168	0.80319
19.2796	0.214819	0.214817	1.25806	1.03584		19.2796	0.828237
19.3424	0.770369	0.259261	0.813623	1.1914		19.3424	0.82128
19.4052	-0.118521	0.170371	0.591393	1.25806		19.4052	0.880729
19.468	0.325929	0.237037	2.92473	1.16918		19.468	0.831436
19.5308	-0.340741	0.170371	0.702513	1.12473		19.5308	0.86845
19.5936	0.548149	0.303705	0.813623	1.1914		19.5936	0.796867
19.6564	0.437039	0.237037	0.591393	1.10251		19.6564	0.823047
19.7192	0.548149	0.459259	0.924733	1.43584		19.7192	0.75766
19.782	-0.007411	0.303703	2.48028	1.43584		19.782	0.825412
19.8448	0.770369	0.259259	2.36917	1.5914		19.8448	0.85991
19.9076	-0.229631	0.148147	0.813623	1.5914		19.9076	0.914836
19.9704	0.214819	0.370371	1.36917	1.23584		19.9704	0.769414
20.0332	-0.007411	0.148149	0.924733	0.946955		20.0332	0.864717
20.096	1.10371	0.214817	0.702513	1.05807		20.096	0.831236
20.1588	-0.340741	0.170371	0.924733	1.16918		20.1588	0.872815
20.2216	0.103709	0.125927	1.36917	1.14695		20.2216	0.901069
20.2844	-0.007411	0.037037	1.92473	1.14695		20.2844	0.968719
20.3472	-0.229631	0.103703	0.813623	1.30251		20.3472	0.926254
20.41	0.659259	0.081479	0.702513	1.50251		20.41	0.948561
20.4728	-0.007411	0.548147	1.70251	1.12473		20.4728	0.672333
20.5356	-0.007411	0.525925	2.36917	0.991399		20.5356	0.653386
20.5984	2.32593	0.325925	0.035843	0.769175		20.5984	0.702379
20.6612	-0.340741	0.303703	0.146953	0.458063		20.6612	0.601317
20.724	-0.340741	0.214815	-0.408607	0.013619		20.724	0
20.7868	-0.118521	-0.251853	0.146953	-0.053047		20.7868	0
20.8496	-0.451851	-0.207409	0.146953	-0.119713		20.8496	0
20.9124	-0.007411	-0.140743	-0.297487	0.013621		20.9124	0
20.9752	-0.118521	-0.118521	-0.186377	0.080287		20.9752	0
21.038	-0.007411	-0.118521	0.258063	-0.053047		21.038	0
21.1008	-0.007411	0.125925	0.480283	0.035841		21.1008	0
21.1636	-0.451851	0.348147	-0.519717	0.035841		21.1636	0
21.2264	1.21482	0.325925	0.146953	0.013619		21.2264	0
21.2892	0.992589	0.414815	-0.186377	-0.075269		21.2892	0
21.352	-0.118521	0.548149	0.146953	0.013621		21.352	0
21.4148	0.437039	0.281481	0.035843	-0.097491		21.4148	0
21.4776	0.214819	0.125927	-0.075267	-0.053047		21.4776	0
21.5404	-0.118521	0.281483	-0.408607	0.013619		21.5404	0
21.6032	0.214819	0.103705	0.035843	-0.053047		21.6032	0
21.666	0.659259	-0.029629	0.480283	0.058063		21.666	0
21.7288	-0.451851	-0.074073	-0.297487	0.124731		21.7288	0
21.7916	-0.451851	-0.118519	0.480283	0.080287		21.7916	0
21.8544	-0.340741	-0.296297	-0.075267	-0.008601		21.8544	0
21.9172	-0.007411	-0.251853	-0.186377	0.058065		21.9172	0
21.98	-0.229631	-0.185187	0.035843	-0.141935		21.98	0
22.0428	-0.229631	-0.162965	0.035843	-0.141935		22.0428	0
22.1056	-0.118521	-0.118519	-0.519717	-0.097491		22.1056	0
22.1684	-0.229631	-0.118519	-0.075267	-0.097491		22.1684	0
22.2312	0.214819	-0.096297	0.035843	-0.075269		22.2312	0
22.294	-0.229631	-0.007407	0.035843	-0.030823		22.294	0
22.3568	-0.118521	-0.007407	0.146953	0.124733		22.3568	0
22.4196	0.325929	-0.029629	-0.297487	0.124733		22.4196	0
22.4824	-0.229631	-0.029629	0.702513	0.258067		22.4824	0
22.5452	0.103709	0.059261	0.035843	0.169179		22.5452	0

## Sheet: Ext Data Fig. 9d
Middle Panel						Bottom Panel
Time (sec)	Donor Intensity [a.u.]	Donor Smoothed Intensity [a.u.]	Acceptor Intensity [a.u.]	Acceptor Smoothed Intensity [a.u.]		Time (sec)	FRET		Intensity values used to plot Extended Data Figure 9d.
0	0.037037	0.399996	0.048309	0.044444		0	0.171428
0.0628141	0.259257	0.466664	-0.173911	0.088888		0.0628141	0.239998
0.125628	0.259257	0.599998	-0.173911	0.155554		0.125628	0.272725
0.188442	0.592597	0.71111	0.048309	0.11111		0.188442	0.174417
0.251256	0.925927	0.822222	0.159419	0.199998		0.251256	0.238936
0.31407	0.592597	0.911112	-0.173911	0.22222		0.31407	0.234372
0.376884	0.814817	0.933334	0.270529	0.22222		0.376884	0.229005
0.439698	0.703707	1.02222	-0.062801	0.155554		0.439698	0.156714
0.502513	0.703707	1.17778	0.048309	0.177776		0.502513	0.151897
0.565327	1.37038	1.2	-0.173911	0.133332		0.565327	0.116128
0.628141	1.37038	1.17778	-0.062801	0.177776		0.628141	0.151897
0.690955	0.925927	1.28889	0.048309	0.22222		0.690955	0.167596
0.753769	0.592597	1.13333	0.159419	0.311108		0.753769	0.247056
0.816583	1.25926	0.977778	0.270529	0.311108		0.816583	0.281877
0.879397	0.592597	0.88889	0.270529	0.399998		0.879397	0.362414
0.942211	0.592597	0.866668	-0.062801	0.399998		0.942211	0.369861
1.00503	0.481487	0.755558	0.492759	0.399998		1.00503	0.412211
1.06784	0.481487	0.911114	0.159419	0.377776		1.06784	0.342279
1.13065	0.703707	0.911114	0.270529	0.444442		1.13065	0.379744
1.19347	1.37038	0.955558	0.159419	0.42222		1.19347	0.354035
1.25628	0.592597	1.15556	0.270529	0.42222		1.25628	0.303189
1.3191	0.703707	1.24445	0.381649	0.399998		1.3191	0.27411
1.38191	1.48149	1.06667	0.159419	0.42222		1.38191	0.323862
1.44472	1.14815	1.11111	0.159419	0.533332		1.44472	0.365481
1.50754	0.481487	1.24445	0.270529	0.533332		1.50754	0.334882
1.57035	0.814817	1.04445	0.826089	0.466666		1.57035	0.351954
1.63317	1.37038	0.844446	0.381649	0.444444		1.63317	0.402683
1.69598	0.481487	1.02222	-0.173911	0.422222		1.69598	0.335293
1.75879	0.148147	1.08889	0.048309	0.244444		1.75879	0.212902
1.82161	1.37038	1.15556	0.159419	0.22222		1.82161	0.186333
1.88442	1.14815	1.15556	-0.062801	0.244442		1.88442	0.201217
1.94724	1.70371	1.28889	0.270529	0.244442		1.94724	0.181317
2.01005	0.481487	1.26667	-0.062801	0.288888		2.01005	0.21081
2.07286	0.814817	1.13333	0.048309	0.333332		2.07286	0.260114
2.13568	1.25926	0.844444	0.381649	0.288888		2.13568	0.304686
2.19849	0.481487	0.933332	0.159419	0.31111		2.19849	0.293705
2.26131	0.259257	0.82222	0.048309	0.444444		2.26131	0.410959
2.32412	0.925927	0.888888	0.048309	0.444444		2.32412	0.387096
2.38693	0.259257	1.04444	0.714979	0.422222		2.38693	0.32948
2.44975	1.5926	1.06667	0.381649	0.533334		2.44975	0.376963
2.51256	1.25926	1.11111	0.048309	0.511112		2.51256	0.35567
2.57538	0.370377	1.17778	0.603869	0.355556		2.57538	0.263736
2.63819	1.14815	1.15556	-0.062801	0.377778		2.63819	0.280219
2.70101	0.592597	1.08889	-0.062801	0.466668		2.70101	0.34054
2.76382	1.48149	1.11111	0.492759	0.422224		2.76382	0.313187
2.82663	0.925927	1	0.492759	0.600002		2.82663	0.424083
2.88945	0.481487	1.02222	0.381649	0.666668		2.88945	0.443349
2.95226	0.592597	0.911112	0.826089	0.6		2.95226	0.452513
3.01508	0.703707	0.866668	0.270529	0.51111		3.01508	0.42857
3.07789	0.925927	0.911112	0.159419	0.444442		3.07789	0.379745
3.1407	0.703707	0.866668	0.048309	0.288886		3.1407	0.297707
3.20352	0.703707	0.88889	0.048309	0.244442		3.20352	0.25781
3.26633	0.370377	0.955556	0.048309	0.244442		3.26633	0.240873
3.32915	0.814817	1.06667	0.048309	0.288886		3.32915	0.246833
3.39196	1.25926	1.06667	0.159419	0.311108		3.39196	0.260867
3.45477	1.25926	1.13333	0.270529	0.399998		3.45477	0.296702
3.51759	0.703707	1.17778	0.159419	0.399998		3.51759	0.287233
3.5804	0.703707	1.04444	0.492759	0.399998		3.5804	0.317646
3.64322	1.03704	1	0.048309	0.355554		3.64322	0.303796
3.70603	0.592597	1.13333	0.159419	0.444444		3.70603	0.319148
3.76884	1.03704	1.33333	0.048309	0.355554		3.76884	0.236452
3.83166	1.37038	1.4	0.603869	0.422222		3.83166	0.257918
3.89447	1.70371	1.37778	0.048309	0.422222		3.89447	0.261467
3.95729	1.37038	1.24445	0.381649	0.48889		3.95729	0.315789
4.0201	0.481487	1.15556	0.159419	0.466668		4.0201	0.324742
4.08291	0.370377	0.933336	0.381649	0.511112		4.08291	0.405881
4.14573	0.925927	0.844446	0.492759	0.444444		4.14573	0.402683
4.20854	0.592597	0.844446	0.270529	0.511112		4.20854	0.436708
4.27136	0.925927	0.8	0.048309	0.444444		4.27136	0.419579
4.33417	0.481487	0.866666	0.492759	0.466666		4.33417	0.406451
4.39698	0.148147	0.955554	0.048309	0.622222		4.39698	0.446808
4.4598	1.25926	0.82222	0.603869	0.622222		4.4598	0.494118
4.52261	1.03704	0.866664	1.04831	0.577776		4.52261	0.458823
4.58543	0.259257	0.955554	0.048309	0.733332		4.58543	0.487684
4.64824	0.703707	0.8	0.270529	0.644442		4.64824	0.511763
4.71106	0.592597	0.666668	0.826089	0.42222		4.71106	0.46721
4.77387	0.481487	0.800002	0.159419	0.444442		4.77387	0.419577
4.83668	0.370377	0.800002	-0.062801	0.399998		4.83668	0.394158
4.8995	0.925927	0.844446	0.159419	0.31111		4.8995	0.320609
4.96231	0.703707	0.866668	0.048309	0.377778		4.96231	0.356642
5.02513	0.814817	1	0.381649	0.48889		5.02513	0.375
5.08794	0.592597	0.977778	0.492759	0.555558		5.08794	0.412088
5.15075	1.03704	0.911112	0.492759	0.57778		5.15075	0.443182
5.21357	0.814817	0.933334	0.492759	0.511112		5.21357	0.405882
5.27638	0.370377	1.22222	0.159419	0.4		5.27638	0.27835
5.3392	0.925927	1.08889	0.048309	0.355554		5.3392	0.282351
5.40201	2.03704	1.15556	-0.062801	0.244442		5.40201	0.201217
5.46482	0.370377	1.44444	0.270529	0.42222		5.46482	0.2511
5.52764	1.14815	1.44444	-0.062801	0.399998		5.52764	0.24107
5.59045	1.81482	1.08889	1.04831	0.51111		5.59045	0.361256
5.65327	0.925927	1.17778	-0.062801	0.555556		5.65327	0.358852
5.71608	0.259257	1.2	0.492759	0.622222		5.71608	0.38009
5.77889	0.814817	0.91111	0.492759	0.511112		5.77889	0.413174
5.84171	1.25926	0.91111	0.270529	0.511112		5.84171	0.413174
5.90452	0.370377	0.955556	0.492759	0.444444		5.90452	0.365853
5.96734	0.925927	1.2	-0.062801	0.422222		5.96734	0.293814
6.03015	0.481487	1.17778	0.159419	0.4		6.03015	0.287234
6.09296	2.03704	1.26667	0.381649	0.31111		6.09296	0.223403
6.15578	1.14815	1.24444	0.159419	0.4		6.15578	0.274111
6.21859	0.814817	1.26667	0.048309	0.48889		6.21859	0.311321
6.28141	0.814817	1.04444	0.381649	0.466666		6.28141	0.351955
6.34422	0.592597	1.06667	0.603869	0.577778		6.34422	0.395939
6.40704	0.925927	1.04444	0.270529	0.533334		6.40704	0.382979
6.46985	1.25926	0.977778	0.714979	0.555556		6.46985	0.412087
6.53266	0.703707	0.866666	-0.173911	0.422222		6.53266	0.38255
6.59548	0.481487	0.666666	0.492759	0.355556		6.59548	0
6.65829	0.037037	0.4	-0.062801	0.222222		6.65829	0
6.72111	-0.074073	0.288888	-0.062801	0.266666		6.72111	0
6.78392	-0.074073	0.177776	0.048309	0.177776		6.78392	0
6.84673	0.148147	0.22222	0.048309	0.199998		6.84673	0
6.90955	-0.074073	0.22222	0.048309	0.22222		6.90955	0
6.97236	0.259257	0.244442	0.048309	0.266664		6.97236	0
7.03518	-0.074073	0.199998	0.048309	0.22222		7.03518	0
7.09799	0.037037	0.22222	0.270529	0.244442		7.09799	0
7.1608	-0.074073	0.133332	-0.173911	0.244442		7.1608	0
7.22362	0.037037	0.11111	0.159419	0.199998		7.22362	0
7.28643	-0.185183	0.088888	0.048309	0.133332		7.28643	0
7.34925	-0.185183	0.133332	-0.173911	0.133332		7.34925	0
7.41206	-0.074073	0.133332	-0.062801	0.11111		7.41206	0
7.47487	0.148147	0.177776	-0.173911	0.11111		7.47487	0
7.53769	0.037037	0.22222	0.048309	0.11111		7.53769	0
7.6005	0.037037	0.22222	0.048309	0.11111		7.6005	0
7.66332	0.037037	0.22222	-0.173911	0.133332		7.66332	0
7.72613	-0.074073	0.199998	-0.062801	0.133332		7.72613	0
7.78894	0.148147	0.155554	-0.062801	0.133332		7.78894	0
7.85176	-0.074073	0.399998	0.048309	0.177776		7.85176	0
7.91457	-0.185183	0.444442	0.048309	0.155554		7.91457	0
7.97739	1.25926	0.444442	0.048309	0.177776		7.97739	0
8.0402	0.148147	0.488886	-0.173911	0.177776		8.0402	0
8.10302	0.148147	0.555552	0.048309	0.177776		8.10302	0
8.16583	0.148147	0.33333	0.048309	0.133332		8.16583	0

## Sheet: Ext Data Fig. 9e
Middle Panel						Bottom Panel
Time (sec)	Donor Intensity [a.u.]	Donor Smoothed Intensity [a.u.]	Acceptor Intensity [a.u.]	Acceptor Smoothed Intensity [a.u.]		Time (sec)	FRET		Intensity values used to plot Extended Data Figure 9e.
0	-0.026144	-0.070588	-0.111111	0.111109		0	0
0.0628931	-0.026144	0.040524	0.111109	0.177777		0.0628931	0.814366
0.125786	-0.137254	0.10719	0.222219	0.199999		0.125786	0.651062
0.188679	0.418306	0.262746	0.555559	0.266665		0.188679	0.503701
0.251572	0.307186	0.351636	0.222219	0.355555		0.251572	0.502771
0.314465	0.751636	0.59608	0.222219	0.311111		0.314465	0.342939
0.377358	0.418306	0.70719	0.555559	0.288889		0.377358	0.290026
0.440252	1.08497	0.99608	-1e-06	0.377779		0.440252	0.274977
0.503145	0.973856	0.929414	0.444449	0.377779		0.503145	0.289
0.566038	1.75164	0.929414	0.666669	0.333333		0.566038	0.263974
0.628931	0.418306	1.0183	0.222219	0.444445		0.628931	0.303842
0.691824	0.418306	1.35164	0.333329	0.466667		0.691824	0.256649
0.754717	1.52942	1.15164	0.555559	0.377777		0.754717	0.247008
0.81761	2.64053	1.15164	0.555559	0.355555		0.81761	0.235905
0.880503	0.751636	1.24053	0.222219	0.288889		0.880503	0.188889
0.943396	0.418306	1.06275	0.111109	0.222221		0.943396	0.172939
1.00629	0.862746	0.640526	-1e-06	0.222221		1.00629	0.257574
1.06918	0.640526	0.596082	0.222219	0.222221		1.06918	0.271563
1.13208	0.529416	0.662748	0.555559	0.377777		1.13208	0.363064
1.19497	0.529416	0.640526	0.222219	0.399999		1.19497	0.38442
1.25786	0.751636	0.707192	0.888889	0.377777		1.25786	0.348192
1.32075	0.751636	0.818302	0.111109	0.422221		1.32075	0.340357
1.38365	0.973856	0.973856	0.111109	0.466667		1.38365	0.323957
1.44654	1.08497	1.06274	0.777779	0.488889		1.44654	0.31508
1.50943	1.30719	1.06274	0.444449	0.511111		1.50943	0.324751
1.57233	1.19608	1.06274	0.999999	0.600001		1.57233	0.36085
1.63522	0.751636	0.973856	0.222219	0.555557		1.63522	0.363249
1.69811	0.973856	0.818302	0.555559	0.488889		1.69811	0.374
1.76101	0.640526	0.707192	0.555559	0.288889		1.76101	0.290026
1.8239	0.529416	0.862748	0.111109	0.288889		1.8239	0.250851
1.88679	0.640526	0.88497	-1e-06	0.177777		1.88679	0.167281
1.94969	1.52942	1.0183	0.222219	0.155555		1.94969	0.132516
2.01258	1.08497	1.12941	-1e-06	0.244445		2.01258	0.177926
2.07547	1.30719	1.19608	0.444449	0.288889		2.07547	0.194542
2.13836	1.08497	0.951632	0.555559	0.244445		2.13836	0.204372
2.20126	0.973856	0.907188	0.222219	0.311111		2.20126	0.255365
2.26415	0.307186	0.840522	-1e-06	0.488887		2.26415	0.367748
2.32704	0.862746	0.773856	0.333329	0.488887		2.32704	0.387163
2.38994	0.973856	0.70719	1.33333	0.666665		2.38994	0.485251
2.45283	0.751636	0.773858	0.555559	0.711109		2.45283	0.478872
2.51572	0.640526	0.907192	1.11111	0.644443		2.51572	0.415332
2.57862	0.640526	0.929414	0.222219	0.444443		2.57862	0.3235
2.64151	1.52942	1.0183	-1e-06	0.466665		2.64151	0.31426
2.7044	1.08497	0.99608	0.333329	0.333333		2.7044	0.250737
2.7673	1.19608	0.99608	0.666669	0.511111		2.7673	0.339115
2.83019	0.529416	1.06275	0.444449	0.600001		2.83019	0.360849
2.89308	0.640526	1.06275	1.11111	0.577779		2.89308	0.352192
2.95597	1.86275	0.99608	0.444449	0.488889		2.95597	0.329225
3.01887	1.08497	1.08497	0.222219	0.488889		3.01887	0.310631
3.08176	0.862746	1.10719	0.222219	0.288889		3.08176	0.206929
3.14465	0.973856	0.996078	0.444449	0.266665		3.14465	0.211179
3.20755	0.751636	0.90719	0.111109	0.311111		3.20755	0.255365
3.27044	1.30719	1.08497	0.333329	0.288889		3.27044	0.210276
3.33333	0.640526	0.99608	0.444449	0.244443		3.33333	0.197048
3.39623	1.75164	1.04052	0.111109	0.333333		3.39623	0.242626
3.45912	0.529416	1.0183	0.222219	0.311111		3.45912	0.234021
3.52201	0.973856	1.08497	0.555559	0.466665		3.52201	0.300757
3.58491	1.19608	1.06275	0.222219	0.555555		3.58491	0.343295
3.6478	0.973856	1.06275	1.22222	0.644445		3.6478	0.377489
3.71069	1.64053	0.99608	0.555559	0.555555		3.71069	0.358045
3.77358	0.529416	0.973858	0.666669	0.533333		3.77358	0.353859
3.83648	0.640526	1.26275	0.111109	0.377779		3.83648	0.230279
3.89937	1.08497	1.04053	0.111109	0.422223		3.89937	0.28865
3.96226	2.41831	1.10719	0.444449	0.377779		3.96226	0.254402
4.02516	0.529416	1.08497	0.777779	0.377779		4.02516	0.258266
4.08805	0.862746	0.996082	0.444449	0.400001		4.08805	0.286517
4.15094	0.529416	0.596082	0.111109	0.333333		4.15094	0.358648
4.21384	0.640526	0.462748	0.222219	0.177777		4.21384	0.277549
4.27673	0.418306	0.28497	0.111109	0.111109		4.27673	0.280522
4.33962	-0.137254	0.19608	-1e-06	0.066665		4.33962	0.253725
4.40252	-0.026144	0.062746	0.111109	-1e-06		4.40252	0
4.46541	0.084966	-0.026144	-0.111111	-0.022223		4.46541	0
4.5283	-0.026144	0.040522	-0.111111	-0.022223		4.5283	0
4.59119	-0.026144	0.040522	-1e-06	-0.044445		4.59119	0
4.65409	0.196076	0.0183	-1e-06	-0.022223		4.65409	0
4.71698	-0.026144	-0.003922	-1e-06	-1e-06		4.71698	0
4.77987	-0.026144	0.040522	-1e-06	-1e-06		4.77987	0
4.84277	-0.137254	0.0183	-1e-06	-1e-06		4.84277	0
4.90566	0.196076	0.040522	-1e-06	0.088889		4.90566	0
4.96855	0.084966	0.0183	-1e-06	0.066667		4.96855	0
5.03145	0.084966	0.062744	0.444449	0.044445		5.03145	0
5.09434	-0.137254	0.040522	-0.111111	0.044445		5.09434	0
5.15723	0.084966	-0.003922	-0.111111	0.066667		5.15723	0
5.22013	0.084966	-0.048366	-1e-06	-1e-06		5.22013	0
5.28302	-0.137254	0.0183	0.111109	0.044443		5.28302	0
5.34591	-0.137254	0.0183	0.111109	0.111109		5.34591	0
5.40881	0.196076	0.040522	0.111109	0.133331		5.40881	0
5.4717	0.084966	0.040522	0.222219	0.133331		5.4717	0

## Sheet: Ext Data Fig. 9f
Middle Panel						Bottom Panel
Time (sec)	Donor Intensity [a.u.]	Donor Smoothed Intensity [a.u.]	Acceptor Intensity [a.u.]	Acceptor Smoothed Intensity [a.u.]		Time (sec)	FRET		Intensity values used to plot Extended Data Figure 9f.
0	-0.006173	1.3716	-0.037037	0.096295		0	0.0656006
0.0628931	2.21605	1.41605	0.074073	0.051851		0.0628931	0.0353233
0.125786	1.21605	1.23827	0.185183	0.118519		0.125786	0.0873525
0.188679	1.43828	1.46049	-0.037037	0.162963		0.188679	0.10038
0.251572	1.32716	1.41605	0.407413	0.185185		0.251572	0.115651
0.314465	1.10494	1.5716	0.185183	0.207407		0.314465	0.116585
0.377358	1.99383	1.72716	0.185183	0.274073		0.377358	0.136952
0.440252	1.99383	1.70494	0.296293	0.229627		0.440252	0.118697
0.503145	2.21605	1.79383	0.296293	0.162961		0.503145	0.0832798
0.566038	1.21605	1.77161	0.185183	0.140739		0.566038	0.073595
0.628931	1.54939	1.72716	-0.148147	0.140739		0.628931	0.0753461
0.691824	1.88272	1.4605	0.074073	0.051851		0.691824	0.0342851
0.754717	1.77161	1.59383	0.296293	0.051851		0.754717	0.0315073
0.81761	0.882717	1.63827	-0.148147	0.207407		0.81761	0.112374
0.880503	1.88272	1.50494	0.185183	0.296297		0.880503	0.164496
0.943396	1.77161	1.41605	0.629633	0.251853		0.943396	0.151
1.00629	1.21605	1.39383	0.518523	0.362965		1.00629	0.206607
1.06918	1.32716	1.19383	0.074073	0.429633		1.06918	0.26464
1.13208	0.771607	0.860493	0.407413	0.296299		1.13208	0.256139
1.19497	0.882717	0.660493	0.518523	0.229631		1.19497	0.257976
1.25786	0.104937	0.616049	-0.037037	0.274075		1.25786	0.307907
1.32075	0.216047	0.616049	0.185183	0.185185		1.32075	0.231125
1.38365	1.10494	0.504937	0.296293	0.096295		1.38365	0.160163
1.44654	0.771607	0.638271	-0.037037	0.207407		1.44654	0.245255
1.50943	0.327157	0.749383	0.074073	0.318519		1.50943	0.298266
1.57233	0.771607	0.704939	0.518523	0.407409		1.57233	0.36626
1.63522	0.771607	0.727161	0.740743	0.429631		1.63522	0.371399
1.69811	0.882717	0.882717	0.740743	0.429631		1.69811	0.327376
1.76101	0.882717	0.882717	0.074073	0.296297		1.76101	0.251309
1.8239	1.10494	0.971605	0.074073	0.207407		1.8239	0.175916
1.88679	0.771607	1.08272	-0.148147	0.051851		1.88679	0.0457011
1.94969	1.21605	1.08272	0.296293	0.140741		1.94969	0.115035
2.01258	1.43828	1.03827	-0.037037	0.140741		2.01258	0.119372
2.07547	0.882717	0.993829	0.518523	0.496297		2.07547	0.333057
2.13836	0.882717	0.949385	0.074073	0.518521		2.13836	0.353239
2.20126	0.549387	0.860495	1.62963	0.785187		2.20126	0.47712
2.26415	0.993827	0.793829	0.407413	0.718519		2.26415	0.475102
2.32704	0.993827	0.816051	1.29629	0.718519		2.32704	0.468222
2.38994	0.549387	0.882717	0.185183	0.474075		2.38994	0.349409
2.45283	0.993827	0.971607	0.074073	0.518519		2.45283	0.34797
2.51572	0.882717	0.816051	0.407413	0.318519		2.51572	0.28074
2.57862	1.43828	0.860495	0.629633	0.340741		2.57862	0.283659
2.64151	0.216047	0.904939	0.296293	0.318519		2.64151	0.260343
2.7044	0.771607	0.793827	0.296293	0.340741		2.7044	0.300327
2.7673	1.21605	0.616049	-0.037037	0.251851		2.7673	0.290184
2.83019	0.327157	0.682717	0.518523	0.229629		2.83019	0.251691
2.89308	0.549387	0.727161	0.185183	0.229629		2.89308	0.239999
2.95597	0.549387	0.616051	0.185183	0.207407		2.95597	0.251873
3.01887	0.993827	0.660497	0.296293	0.251851		3.01887	0.276047
3.08176	0.660497	0.771607	-0.148147	0.296297		3.08176	0.277457
3.14465	0.549387	1.26049	0.740743	0.296297		3.14465	0.190325
3.20755	1.10494	1.21605	0.407413	0.296297		3.20755	0.195919
3.27044	2.99383	1.30494	0.185183	0.362963		3.27044	0.217617
3.33333	0.771607	1.34938	0.296293	0.229629		3.33333	0.145426
3.39623	1.10494	1.32716	0.185183	0.118517		3.39623	0.0819802
3.45912	0.771607	0.993827	0.074073	0.096295		3.45912	0.0883341
3.52201	0.993827	1.08272	-0.148147	0.007407		3.52201	0.00679465
3.58491	1.32716	0.993827	0.074073	0.029629		3.58491	0.0289499
3.6478	1.21605	1.03827	-0.148147	0.029629		3.6478	0.0277451
3.71069	0.660497	0.816049	0.296293	0.118517		3.71069	0.126815
3.77358	0.993827	0.571605	0.074073	0.118517		3.77358	0.171733
3.83648	-0.117283	0.327161	0.296293	0.118517		3.83648	0.265925
3.89937	0.104937	0.171605	0.074073	0.029629		3.89937	0
3.96226	-0.006173	-0.006173	-0.148147	0.007407		3.96226	0
4.02516	-0.117283	-0.006173	-0.148147	-0.014815		4.02516	0
4.08805	0.104937	-0.028395	-0.037037	-0.014815		4.08805	0
4.15094	-0.117283	0.016049	0.185183	0.007407		4.15094	0
4.21384	-0.006173	0.038271	0.074073	0.029629		4.21384	0
4.27673	0.216047	-0.006173	-0.037037	0.029629		4.27673	0
4.33962	-0.006173	0.038271	-0.037037	-0.037037		4.33962	0
4.40252	-0.117283	0.082715	-0.037037	-0.037037		4.40252	0
4.46541	0.104937	0.016049	-0.148147	-0.059259		4.46541	0
4.5283	0.216047	-0.006173	0.074073	-0.014815		4.5283	0
4.59119	-0.117283	0.016049	-0.148147	-0.037037		4.59119	0
4.65409	-0.117283	-0.028395	0.185183	0.029629		4.65409	0
4.71698	-0.006173	-0.050617	-0.148147	0.007407		4.71698	0
4.77987	-0.117283	-0.028395	0.185183	0.007407		4.77987	0
4.84277	0.104937	0.016049	-0.037037	-0.037037		4.84277	0
4.90566	-0.006173	-0.006173	-0.148147	0.029629		4.90566	0

## Sheet: Ext Data Fig. 9g
Dwell Time (s)	N
1	125		Dwell time for no FRET molecules used to plot histogram in Ext Data Fig. 9g.
1.26
0.88
0.82
0.82
4
0.88
1.19
18.89
1.13
0.82
6.65
5.77
0.44
0.44
1.95
0.5
0.5
0.82
2.07
1.44
11.05
1
11.68
2.09
3.7
5.4
0.69
2.45
0.5
0.2
0.44
1.19
0.88
0.82
0.88
0.88
0.88
5.59
0.79
1
1.82
3.33
0.69
1.38
8.88
1.26
1.32
0.38
1.82
1.44
2.51
0.82
3.45
2.45
3.83
1.07
1.32
6.4
2.76
0.82
0.38
1
1
1.69
0.88
0.63
1.38
0.82
0.88
3.96
1
0.75
0.44
1.26
1.95
1.44
1.7
20.28
0.57
0.69
2.01
0.82
0.75
0.38
0.44
0.94
1.14
0.82
1.07
2.03
0.94
1.13
2.64
2.51
1.19
1.95
1
1.7
0.5
0.44
0.88
0.6
7.72
1.88
0.82
0.88
1.13
2.82
0.75
0.63
0.63
0.82
0.53
9.98
0.63
4.21
5.02
6.65
0.5
1.63
1.19
4.9
6.72

## Sheet: Ext Data Fig. 9h
Dwell Time (s)	N
2.76	19		Dwell time for FRET molecules used to plot histogram in Ext Data Fig. 9h.
1.76
1.82
1.57
6.65
0.56
6.53
4.14
2.01
7.97
1.07
1.32
3.39
1.38
0.69
0.69
1.69
1.82
6.5

## Sheet: Ext Data Fig. 9i
Average FRET
0.159871		Average FRET for molecules used to plot histogram in Ext Data Fig. 9h.
0.278635
0.299085
0.501137
0.232411
0.139073
0.122738
0.21699
0.25
0.217252
0.240629
0.111017
0.31098
0.169014
0.0803006
0.257538
0.29802
0.16358
0.269846

## Sheet: Ext Data Fig. 9j
Dwell Time (s)	Average FRET
2.76	0.159871		Dwell time vs Average FRET for molecules used to plot histogram in Ext Data Fig. 9h.
1.76	0.278635
1.82	0.299085
1.57	0.501137
6.65	0.232411
0.56	0.139073
6.53	0.122738
4.14	0.21699
2.01	0.25
7.97	0.217252
1.07	0.240629
1.32	0.111017
3.39	0.31098
1.38	0.169014
0.69	0.0803006
0.69	0.257538
1.69	0.29802
1.82	0.16358
6.5	0.269846
