# Supplementary material for: Structural basis of supercoiling-induced CRISPR–Cas9 off-target activity
Source: Nature. 2026 Mar 25;653(8114):627–35. doi: 10.1038/s41586-026-10255-7 (PMC13171457; doi:10.1038/s41586-026-10255-7)
Supplement: Supplementary file 13 — Source Data Extended Data Fig. 10 [file 41586_2026_10255_MOESM13_ESM.xlsx]

## Sheet: Extended Data Figure 10a
WT Cas9
Distance (kb)	#1	#2	#3		Intensity across DNA tether, used to plot Extended Data Figure 10a.
0	0.100492	0.109238	0.0672411
0.3	0.0998771	0.12578	0.0904664
0.6	0.122618	0.145131	0.0934632
0.9	0.174247	0.160424	0.116314
1.2	0.173632	0.2603	0.161079
1.5	0.256915	0.565543	0.293313
1.8	0.404118	0.842072	0.404757
2.1	0.650891	0.865169	0.425922
2.4	0.727412	0.645755	0.337704
2.7	0.618623	0.37422	0.236187
3	0.427167	0.225343	0.155273
3.3	0.285802	0.182896	0.128114
3.6	0.193608	0.155119	0.115565
3.9	0.155194	0.166355	0.135231
4.2	0.177628	0.188826	0.170069
4.5	0.211739	0.235955	0.215022
4.8	0.259988	0.215044	0.173628
5.1	0.23571	0.173533	0.120247
5.4	0.192686	0.171973	0.0867204
5.7	0.183774	0.16573	0.0839108
6	0.248002	0.181648	0.0855966
6.3	0.281807	0.168539	0.0777299
6.6	0.267978	0.138265	0.0773553
6.9	0.215734	0.138889	0.0781045
7.2	0.157345	0.143571	0.0863458
7.5	0.149355	0.161361	0.0942124
7.8	0.158574	0.214107	0.129425
8.1	0.222495	0.27965	0.137666
8.4	0.302704	0.405743	0.175876
8.7	0.527966	0.676966	0.26784
9	0.883221	0.697878	0.281888
9.3	0.960664	0.451935	0.202285
9.6	0.614935	0.274657	0.134857
9.9	0.284266	0.19226	0.111631
10.2	0.183467	0.220974	0.110133
10.5	0.209281	0.290886	0.136168
10.8	0.245851	0.319913	0.156022
11.1	0.409957	0.314607	0.155085
11.4	0.7185	0.455368	0.212399
11.7	0.991088	0.719413	0.344634
12	1	0.700999	0.340513
12.3	0.856792	0.463483	0.226447
12.6	0.496005	0.22628	0.123619
12.9	0.244315	0.146692	0.098333
13.2	0.181008	0.159176	0.0867204
13.5	0.14874	0.169164	0.0797902
13.8	0.144438	0.191635	0.0878442
14.1	0.161955	0.167603	0.0912156
14.4	0.175476	0.136704	0.0833489
14.7	0.252612	0.145131	0.0869077
15	0.2815	0.150749	0.09646
15.3	0.254456	0.155119	0.0902791
15.6	0.319914	0.144195	0.0955235
15.9	0.361094	0.14638	0.0855966
16.2	0.263368	0.144819	0.0844727
16.5	0.185003	0.181648	0.0947743
16.8	0.204671	0.207553	0.112006
17.1	0.186847	0.216604	0.104327
17.4	0.152735	0.197566	0.0957108
17.7	0.155194	0.210674	0.0897172
18	0.143208	0.213795	0.0915902
18.3	0.150891	0.166042	0.0782918
18.6	0.156423	0.154182	0.0824124
18.9	0.168715	0.145131	0.0767934
19.2	0.209281	0.150437	0.0807267
19.5	0.222495	0.222534	0.0835362
19.8	0.187462	0.247503	0.0994568
20.1	0.197296	0.191635	0.103016
20.4	0.219115	0.167915	0.0910283
20.7	0.205286	0.14794	0.0874696
21	0.180701	0.150437	0.0972092
21.3	0.170867	0.151998	0.110695
21.6	0.226183	0.144819	0.109946
21.9	0.218193	0.154182	0.128301
22.2	0.307929	0.151373	0.160892
22.5	0.466503	0.144195	0.194231
22.8	0.450215	0.151061	0.144222
23.1	0.267978	0.126092	0.0949616
23.4	0.167179	0.142946	0.108073
23.7	0.154272	0.139513	0.159768
24	0.137984	0.163858	0.191796
24.3	0.128457	0.184145	0.480989
24.6	0.125691	0.232522	0.812699
24.9	0.121082	0.272784	0.747518
25.2	0.116472	0.285893	0.410002
25.5	0.142594	0.640449	0.196853
25.8	0.164413	1	0.176812
26.1	0.250154	0.858302	0.140663
26.4	0.278427	0.416355	0.111069
26.7	0.238168	0.238452	0.0792283
27	0.168408	0.205993	0.0781045
27.3	0.145667	0.146067	0.0762315
27.6	0.137062	0.137328	0.0711744
27.9	0.122004	0.144195	0.0700506
28.2	0.126613	0.131086	0.0721109
28.5	0.124155	0.128901	0.0760442
28.8	0.128765	0.143258	0.0792283
29.1	0.129687	0.182584	0.0839108
29.4	0.135526	0.160112	0.10545
29.7	0.167486	0.153246	0.114628
30	0.155808	0.123908	0.12905
30.3	0.132145	0.127029	0.215396
30.6	0.130608	0.126092	0.297059
30.9	0.138599	0.133583	0.260723
31.2	0.131838	0.153246	0.152276
31.5	0.140443	0.173533	0.12006
31.8	0.142594	0.158864	0.11313
32.1	0.137062	0.156055	0.0895299
32.4	0.131838	0.145131	0.0840981
32.7	0.131223	0.14794	0.0878442
33	0.138291	0.156679	0.0936505
33.3	0.136447	0.15387	0.0932759
33.6	0.150891	0.164794	0.123993
33.9	0.14536	0.159176	0.150403
34.2	0.148125	0.147316	0.389773
34.5	0.125999	0.171036	0.876943
34.8	0.175169	0.22191	1
35.1	0.196066	0.202871	0.55516
35.4	0.172403	0.176342	0.18805
35.7	0.14874	0.160112	0.109571
36	0.138906	0.181648	0.0867204
36.3	0.160418	0.219101	0.0863458
36.6	0.165642	0.218789	0.0855966
36.9	0.173632	0.186642	0.088968
37.2	0.159803	0.171348	0.0951489
37.5	0.139213	0.151998	0.0972092
37.8	0.173632	0.159488	0.118936
38.1	0.198832	0.175094	0.155834
38.4	0.235403	0.226904	0.182057
38.7	0.290104	0.202247	0.159019
39	0.346343	0.146067	0.111257
39.3	0.273202	0.123596	0.0917775
39.6	0.182545	0.135768	0.0880315
39.9	0.172403	0.145755	0.0848473
40.2	0.194222	0.142322	0.0807267
40.5	0.193301	0.135768	0.088968
40.8	0.265827	0.124532	0.0857839
41.1	0.459435	0.134207	0.0807267
41.4	0.464659	0.178215	0.0910283
41.7	0.296251	0.179463	0.0921521
42	0.154886	0.166667	0.0876569
42.3	0.124462	0.132647	0.0897172
42.6	0.124155	0.144819	0.107136
42.9	0.118931	0.135144	0.121746
43.2	0.12477	0.139513	0.106574
43.5	0.130608	0.131086	0.128488
43.8	0.16472	0.126717	0.19086
44.1	0.21512	0.116729	0.262971
44.4	0.211432	0.123596	0.230193
44.7	0.161033	0.120787	0.156584
45	0.130608	0.132335	0.0904664
45.3	0.131838	0.130462	0.0749204
45.6	0.12477	0.115169	0.075295
45.9	0.131223	0.121411	0.0668665
46.2	0.112477	0.120474	0.0700506
46.5	0.124462	0.130774	0.0743585
46.8	0.110633	0.117353	0.0719236
47.1	0.116779	0.133895	0.0814759
47.4	0.135833	0.18789	0.122682
47.7	0.161647	0.13171	0.0732347

## Sheet: Extended Data Figure 10b
SuperFi Cas9
Distance (kb)	#1	#2	#3		Intensity across DNA tether, used to plot Extended Data Figure 10b.
0	0.353573	0.181678	0.202622
0.31	0.401487	0.205543	0.237575
0.62	0.360595	0.277329	0.366466
0.93	0.281702	0.30562	0.428181
1.24	0.275506	0.241917	0.330694
1.55	0.205287	0.178984	0.256144
1.86	0.103263	0.127983	0.177772
2.17	0.0898389	0.0900693	0.128345
2.48	0.0931433	0.0817937	0.104861
2.79	0.0819909	0.0854503	0.111415
3.1	0.0912846	0.0775597	0.0996723
3.41	0.113796	0.0873749	0.125341
3.72	0.14271	0.113356	0.162206
4.03	0.182982	0.142225	0.193883
4.34	0.317637	0.199962	0.276079
4.65	0.48988	0.22806	0.326324
4.96	0.449608	0.289261	0.272256
5.27	0.258984	0.255581	0.199072
5.58	0.132383	0.303118	0.145276
5.89	0.120818	0.415704	0.125614
6.2	0.117307	0.381832	0.113599
6.51	0.14684	0.250962	0.139541
6.82	0.214994	0.148768	0.14036
7.13	0.213548	0.116628	0.160295
7.44	0.157166	0.104696	0.176679
7.75	0.116687	0.0929561	0.152922
8.06	0.116481	0.0877598	0.128618
8.37	0.116068	0.0943033	0.117968
8.68	0.131351	0.101039	0.11633
8.99	0.148699	0.104119	0.129984
9.3	0.143742	0.111432	0.143364
9.61	0.139612	0.117975	0.185691
9.92	0.193722	0.148383	0.210814
10.23	0.296365	0.221324	0.223375
10.54	0.368649	0.242687	0.273075
10.85	0.365758	0.174172	0.334244
11.16	0.252995	0.123749	0.293009
11.47	0.165841	0.105081	0.210268
11.78	0.127427	0.0962279	0.152922
12.09	0.124742	0.0923788	0.140634
12.4	0.134655	0.124326	0.101584
12.71	0.126394	0.140685	0.110322
13.02	0.14147	0.131255	0.0966685
13.33	0.17183	0.104119	0.0999454
13.64	0.242462	0.109892	0.103768
13.95	0.299876	0.148383	0.114965
14.26	0.277984	0.201501	0.105953
14.57	0.216853	0.207275	0.107318
14.88	0.231103	0.178599	0.105407
15.19	0.25981	0.141263	0.108684
15.5	0.218711	0.133757	0.114418
15.81	0.135688	0.134911	0.138449
16.12	0.105535	0.139723	0.183233
16.43	0.100165	0.138183	0.177772
16.74	0.0968608	0.118938	0.152649
17.05	0.0914911	0.146459	0.124522
17.36	0.10285	0.210931	0.117422
17.67	0.110492	0.255774	0.132987
17.98	0.105741	0.161855	0.127526
18.29	0.111111	0.11047	0.11633
18.6	0.12185	0.0850654	0.127799
18.91	0.193722	0.0731332	0.131349
19.22	0.281702	0.0841032	0.168487
19.53	0.267865	0.080254	0.236483
19.84	0.193928	0.0925712	0.264063
20.15	0.110492	0.0829484	0.23266
20.46	0.0852953	0.0663972	0.170672
20.77	0.0836431	0.0685142	0.14473
21.08	0.0861214	0.0635104	0.12698
21.39	0.0908715	0.0748653	0.120972
21.7	0.121644	0.0687067	0.119061
22.01	0.19083	0.09796	0.130257
22.32	0.270343	0.13164	0.196614
22.63	0.32404	0.139145	0.211906
22.94	0.34366	0.0994996	0.215729
23.25	0.290789	0.0850654	0.280994
23.56	0.195374	0.0839107	0.273348
23.87	0.167906	0.0896844	0.282086
24.18	0.169558	0.0921863	0.277717
24.49	0.155514	0.0910316	0.194975
24.8	0.124329	0.0931486	0.120972
25.11	0.102437	0.114704	0.117968
25.42	0.111318	0.134719	0.141726
25.73	0.114622	0.110277	0.155653
26.04	0.180091	0.0825635	0.135718
26.35	0.379389	0.0841032	0.140907
26.66	0.511979	0.144919	0.217368
26.97	0.560925	0.212856	0.291644
27.28	0.620405	0.225751	0.292736
27.59	0.668319	0.186105	0.21491
27.9	0.419248	0.179176	0.227744
28.21	0.180504	0.171671	0.209995
28.52	0.114209	0.130293	0.140087
28.83	0.130731	0.105273	0.117422
29.14	0.139199	0.114126	0.125068
29.45	0.290169	0.152617	0.127526
29.76	0.555349	0.193995	0.153468
30.07	0.675134	0.183218	0.240033
30.38	0.624948	0.263664	0.288367
30.69	0.59872	0.665319	0.255325
31	0.480173	1	0.240579
31.31	0.280463	0.788299	0.215729
31.62	0.16646	0.361432	0.168487
31.93	0.217885	0.131447	0.159749
32.24	0.28418	0.101039	0.231841
32.55	0.268071	0.0892995	0.286729
32.86	0.218092	0.0839107	0.24604
33.17	0.166873	0.089107	0.144184
33.48	0.114209	0.106428	0.106772
33.79	0.103057	0.177637	0.0980339
34.1	0.144775	0.186682	0.106772
34.41	0.213135	0.359507	0.120699
34.72	0.230277	0.731717	0.152376
35.03	0.168525	0.872787	0.199072
35.34	0.11834	0.530408	0.166576
35.65	0.176786	0.186105	0.133534
35.96	0.207765	0.0792918	0.14746
36.27	0.182156	0.0798691	0.143091
36.58	0.156753	0.0775597	0.120426
36.89	0.451879	0.0927637	0.125887
37.2	0.94176	0.261162	0.35964
37.51	1	0.626443	0.860186
37.82	0.550186	0.713818	1
38.13	0.18133	0.439761	0.633261
38.44	0.137546	0.157236	0.281813
38.75	0.154069	0.112009	0.24604
39.06	0.211689	0.132987	0.276898
39.37	0.23069	0.113934	0.226652
39.68	0.186906	0.0883372	0.147733
39.99	0.174515	0.0885296	0.124522
40.3	0.179058	0.161855	0.314582
40.61	0.198265	0.269823	0.568269
40.92	0.155721	0.314088	0.567996
41.23	0.14147	0.232679	0.341617
41.54	0.119785	0.135104	0.148553
41.85	0.10223	0.0985373	0.143637
42.16	0.0797191	0.089107	0.174222
42.47	0.0970673	0.0937259	0.182141
42.78	0.115448	0.103926	0.12698
43.09	0.111937	0.115666	0.103768
43.4	0.104502	0.125866	0.0996723
43.71	0.111318	0.185912	0.104588
44.02	0.106981	0.29465	0.125887
44.33	0.0923172	0.298114	0.160022
44.64	0.0931433	0.308314	0.376297
44.95	0.117307	0.48903	0.782632
45.26	0.0987195	0.564088	0.957127
45.57	0.0939694	0.416474	0.671764
45.88	0.0931433	0.178406	0.294921
46.19	0.0954151	0.0777521	0.13408
46.5	0.142916	0.0844881	0.192245
46.81	0.220777	0.134527	0.255052
47.12	0.218918	0.143957	0.277171
47.43	0.187939	0.162048	0.239487
47.74	0.238951	0.175135	0.219552
48.05	0.292235	0.203618	0.221737
48.36	0.0809583	0.0644727	0.094757

## Sheet: Extended Data Figure 10c
Sniper2L Cas9
Distance (kb)	#1	#2	#3		Intensity across DNA tether, used to plot Extended Data Figure 10c.
0	0.259877	0.178211	0.508782
0.31	0.273251	0.191255	0.578454
0.62	0.245473	0.164615	0.539813
0.93	0.205556	0.162043	0.48185
1.24	0.195885	0.160389	0.596019
1.55	0.1607	0.13724	0.497073
1.86	0.11214	0.0913099	0.31733
2.17	0.123663	0.0929634	0.300351
2.48	0.118313	0.095903	0.303864
2.79	0.101852	0.0907588	0.258197
3.1	0.107819	0.0729377	0.240632
3.41	0.0977366	0.0747749	0.23829
3.72	0.0866255	0.0751424	0.23829
4.03	0.0899177	0.0839611	0.22541
4.34	0.0851852	0.0771633	0.251756
4.65	0.0816872	0.0834099	0.282201
4.96	0.0884774	0.0845122	0.276932
5.27	0.0907407	0.0898402	0.30445
5.58	0.0921811	0.102701	0.328454
5.89	0.100823	0.121073	0.391101
6.2	0.1107	0.140915	0.339578
6.51	0.106996	0.119419	0.333138
6.82	0.099177	0.103619	0.28103
7.13	0.1107	0.100129	0.249415
7.44	0.15823	0.103803	0.230679
7.75	0.205761	0.12585	0.227166
8.06	0.235597	0.167187	0.216628
8.37	0.354938	0.23443	0.226581
8.68	0.420576	0.267867	0.226581
8.99	0.329218	0.211097	0.219555
9.3	0.205761	0.134485	0.234778
9.61	0.156996	0.111703	0.242974
9.92	0.108436	0.118317	0.249415
10.23	0.10535	0.126217	0.242389
10.54	0.113169	0.120338	0.254098
10.85	0.123251	0.114826	0.265222
11.16	0.127366	0.0854308	0.255269
11.47	0.109671	0.0839611	0.259953
11.78	0.100823	0.0817564	0.242389
12.09	0.0833333	0.085982	0.25
12.4	0.0864198	0.106375	0.268735
12.71	0.086214	0.115745	0.331967
13.02	0.0888889	0.17619	0.666862
13.33	0.0897119	0.260334	1
13.64	0.0909465	0.249127	0.847775
13.95	0.0985597	0.167371	0.505855
14.26	0.121193	0.0999449	0.348361
14.57	0.134774	0.10215	0.288642
14.88	0.127366	0.101415	0.278103
15.19	0.130658	0.122726	0.316159
15.5	0.114198	0.123829	0.31089
15.81	0.1107	0.108764	0.279274
16.12	0.1107	0.0955356	0.284543
16.43	0.115226	0.0922286	0.287471
16.74	0.103909	0.0846959	0.310304
17.05	0.0969136	0.0747749	0.311475
17.36	0.0967078	0.0775308	0.266979
17.67	0.0979424	0.076061	0.254684
17.98	0.0886831	0.089289	0.254098
18.29	0.0954733	0.076061	0.273419
18.6	0.0938272	0.0848797	0.223068
18.91	0.0936214	0.0802866	0.284543
19.22	0.119342	0.0880029	0.290398
19.53	0.122428	0.0883704	0.326698
19.84	0.1107	0.0883704	0.306792
20.15	0.0901235	0.0905751	0.289813
20.46	0.0938272	0.0834099	0.281616
20.77	0.0993827	0.0830424	0.255855
21.08	0.10679	0.0881867	0.241803
21.39	0.130247	0.10068	0.283372
21.7	0.133539	0.0970053	0.278689
22.01	0.127366	0.106559	0.394028
22.32	0.109259	0.123645	0.686768
22.63	0.0967078	0.114826	0.70726
22.94	0.0841564	0.0973728	0.490632
23.25	0.0860082	0.0883704	0.278689
23.56	0.0925926	0.115561	0.241803
23.87	0.111523	0.137424	0.257026
24.18	0.117284	0.175638	0.244731
24.49	0.161728	0.437259	0.332553
24.8	0.214815	0.733052	0.413349
25.11	0.180247	0.64413	0.413349
25.42	0.138272	0.317839	0.298595
25.73	0.112346	0.13522	0.264637
26.04	0.107407	0.0986588	0.321429
26.35	0.121193	0.0911262	0.396956
26.66	0.107819	0.106743	0.377049
26.97	0.0987654	0.0887378	0.309133
27.28	0.10679	0.0867169	0.242389
27.59	0.0975309	0.0766122	0.229508
27.9	0.0960905	0.0755098	0.228923
28.21	0.086214	0.0696307	0.237119
28.52	0.0858025	0.0723866	0.260539
28.83	0.0958848	0.0936983	0.263466
29.14	0.086214	0.0784494	0.270492
29.45	0.102881	0.0861657	0.298009
29.76	0.120988	0.0914937	0.32377
30.07	0.127572	0.0911262	0.280445
30.38	0.113169	0.0876355	0.264637
30.69	0.0969136	0.0699982	0.262881
31	0.0965021	0.0843285	0.245316
31.31	0.0950617	0.0846959	0.271663
31.62	0.100412	0.0948007	0.264637
31.93	0.0977366	0.0973728	0.240047
32.24	0.130453	0.114643	0.25644
32.55	0.146914	0.134852	0.247658
32.86	0.354321	0.312328	0.272248
33.17	0.862757	0.80158	0.289813
33.48	1	1	0.337237
33.79	0.576955	0.625942	0.297424
34.1	0.210288	0.231674	0.28103
34.41	0.115226	0.108947	0.293911
34.72	0.1107	0.079368	0.488876
35.03	0.094856	0.0835936	0.741218
35.34	0.1	0.0773471	0.755855
35.65	0.0930041	0.0778982	0.470141
35.96	0.0987654	0.0762447	0.311475
36.27	0.0997942	0.0736726	0.419789
36.58	0.0965021	0.0769796	0.694965
36.89	0.11214	0.0946169	0.747073
37.2	0.108848	0.0902076	0.509368
37.51	0.121605	0.0933309	0.303279
37.82	0.140329	0.108029	0.38993
38.13	0.185391	0.147161	0.564988
38.44	0.356379	0.3781	0.516393
38.75	0.749794	0.827669	0.422131
39.06	0.842387	0.911262	0.379391
39.37	0.497325	0.533346	0.379977
39.68	0.180041	0.194378	0.309719
39.99	0.0975309	0.089289	0.32904
40.3	0.103292	0.0834099	0.268735
40.61	0.0930041	0.0766122	0.264637
40.92	0.1	0.0769796	0.271663
41.23	0.117078	0.0817564	0.244145
41.54	0.146708	0.0918611	0.2863
41.85	0.1393	0.0936983	0.350117
42.16	0.125309	0.0867169	0.388759
42.47	0.112757	0.0846959	0.327283
42.78	0.100412	0.076061	0.266393
43.09	0.095679	0.0817564	0.24356
43.4	0.10535	0.0846959	0.281616
43.71	0.0893004	0.0782657	0.273419
44.02	0.0839506	0.115929	0.309133
44.33	0.104733	0.156348	0.441452
44.64	0.091358	0.173985	0.508197
44.95	0.0876543	0.139996	0.403981
45.26	0.0893004	0.0935146	0.262295
45.57	0.094856	0.0788168	0.22541
45.88	0.0919753	0.0780819	0.223653
46.19	0.082716	0.0685284	0.269321
46.5	0.0909465	0.0764284	0.245902
46.81	0.103292	0.0846959	0.247073
47.12	0.0860082	0.0852471	0.262881
47.43	0.0932099	0.0801029	0.278103
47.74	0.131687	0.106743	0.346604
48.05	0.184362	0.134852	0.446721
48.36	0.0837449	0.0696307	0.249415

## Sheet: Extended Data Figure 10d
	#1	#2	#3	Average	STD	SEM
WT Cas9	10	15	17	14	3.60555	2.08167		Number of off-targets per minute for each Cas9 variant, average plotted for Extended Data Figure 10d.
SuperFi Cas9	22	16	15	17.7	3.78594	2.18581
Sniper2L Cas9	5	11	4	6.7	3.78594	2.18581

## Sheet: Extended Data Figure 10g
Top Panel			Middle Panel			Bottom Panel
Time (sec)	FRET		Time (sec)	FRET		Time (sec)	FRET		Intensity values used to plot Extended Data Figure 10g.
0	0.339196		0	-0.171876		0	3.70074e-17
0.0309598	0.357576		0.0350877	0.6875		0.037594	0.444444
0.0619195	0.376997		0.0701754	-0.43565		0.075188	0.421053
0.0928793	0.398649		0.105263	0.53596		0.112782	0.310345
0.123839	0.417582		0.140351	0.791185		0.150376	0.323529
0.154799	0.605735		0.175439	0.312798		0.18797	0.4
0.185759	0.897959		0.210526	0.376944		0.225564	0.290323
0.216718	0.897959		0.245614	0.663576		0.263158	0.227273
0.247678	0.872727		0.280702	0.321806		0.300752	0.214286
0.278638	0.971326		0.315789	0.548289		0.338346	0.0909091
0.309598	0.967347		0.350877	0.53596		0.37594	-0.166667
0.340557	0.871134		0.385965	0.426986		0.413534	0.0769231
0.371517	0.800948		0.421053	0.53596		0.451128	0.166667
0.402477	0.520619		0.45614	0.890967		0.488722	0.176471
0.433437	0.342857		0.491228	0.59264		0.526316	0.214286
0.464396	0.412245		0.526316	0.475307		0.56391	0.428571
0.495356	0.456081		0.561404	0.303548		0.601504	0.25
0.526316	0.376997		0.596491	0.354839		0.639098	0.363636
0.557276	0.322684		0.631579	0.24897		0.676692	0.4
0.588235	0.456081		0.666667	0.701649		0.714286	0.458333
0.619195	0.376997		0.701754	0.42308		0.75188	0.333333
0.650155	0.376997		0.736842	0.560905		0.789474	0.391304
0.681115	0.43131		0.77193	0.153132		0.827068	0.388889
0.712074	0.515267		0.807018	0.135802		0.864662	0.411765
0.743034	0.398104		0.842105	0.475307		0.902256	0.307692
0.773994	0.592105		0.877193	0.0705135		0.93985	0.272727
0.804954	0.63981		0.912281	0.53596		0.977444	0.384615
0.835913	0.608247		0.947368	0.362138		1.01504	0.304348
0.866873	0.63981		0.982456	0.0705135		1.05263	0.25
0.897833	0.689796		1.01754	0.376944		1.09023	0.3125
0.928793	0.570621		1.05263	0.0292552		1.12782	0.411765
0.959752	0.481633		1.08772	0.614365		1.16541	0.4
0.990712	0.515267		1.12281	0.483002		1.20301	0.454545
1.02167	0.442982		1.15789	0.868423		1.2406	0.45
1.05263	0.301075		1.19298	0.202066		1.2782	0.368421
1.08359	0.341216		1.22807	0.135802		1.31579	0.263158
1.11455	0.412245		1.26316	0.588474		1.35338	0.333333
1.14551	0.513514		1.29825	0.175531		1.39098	0.333333
1.17647	0.615152		1.33333	0.248118		1.42857	0.428571
1.20743	0.774809		1.36842	0.439324		1.46617	0.272727
1.23839	0.774809		1.40351	0.321806		1.50376	0.272727
1.26935	0.544803		1.4386	0.223659		1.54135	0.307692
1.30031	0.442982		1.47368	0		1.57895	0.391304
1.33127	0.398649		1.50877	0		1.61654	0.357143
1.36223	0.44357		1.54386	0		1.65414	0.384615
1.39319	0.508584		1.57895	0		1.69173	0.37037
1.42415	0.595477		1.61404	0		1.72932	0.24
1.45511	0.612048		1.64912	0		1.76692	0.0555556
1.48607	0.666667		1.68421	0		1.80451	0.235294
1.51703	0.800948		1.7193	0		1.84211	0.294118
1.54799	0.706294		1.75439	0		1.8797	0.428571
1.57895	0.825175		1.78947	0		1.91729	0.576923
1.60991	0.825175		1.82456	0		1.95489	0.5
1.64087	0.525		1.85965	0		1.99248	0.366667
1.67183	0.517544		1.89474	0		2.03008	0.305556
1.70279	0.645038		1.92982	0		2.06767	0.27027
	0.604396		1.96491			2.10526	0.115385
	0.570946		2	0.570946		2.14286	0.173913
	0.743243		2.03509	0.743243		2.18045	0.166667
	0.628378		2.07018	0.628378		2.21805	0.266667
	0.515267		2.10526	0.515267		2.25564	0.1875
	0.520619		2.14035	0.520619		2.29323	0.133333
	0.539936		2.17544	0.539936		2.33083	0.142857
	0.43131		2.21053	0.43131		2.36842	0.208333
	0.460606		2.24561	0.460606		2.40602	0.181818
	0.51005		2.2807	0.51005		2.44361	0.176471
	0.565702		2.31579	0.565702		2.4812	0.166667
	0.585014		2.35088	0.585014		2.5188	0
	0.563636		2.38596	0.563636		2.55639	0
	0.605735		2.42105	0.605735		2.59398	0
	0.456081		2.45614	0.456081		2.63158	0
	0.301075		2.49123	0.301075		2.66917	0
	0.268371		2.52632	0.268371		2.70677	0
	0.39895		2.5614	0.39895		2.74436	0
	0.385093		2.59649	0.385093		2.78195	0
	0.39895		2.63158	0.39895		2.81955	0
	0.38191		2.66667	0.38191		2.85714	0
	0.370879		2.70175	0.370879
	0.510989		2.73684	0.510989
	0.513514		2.77193	0.513514
	0.539936		2.80702	0.539936
	0.620408		2.84211	0.620408
	0.628378		2.87719	0.628378
	0.450382		2.91228	0.450382
	0.570621		2.94737	0.570621
	0.520619		2.98246	0.520619
	0.398104		3.01754	0.398104
	0.398104		3.05263	0.398104
	0.236967		3.08772	0.236967
	0.268371		3.12281	0.268371
	0.268371		3.15789	0.268371
	0.376997		3.19298	0.376997
	0.362007		3.22807	0.362007
	0.342857		3.26316	0.342857
	0.368421		3.29825	0.368421
	0.43299		3.33333	0.43299
	0.273469		3.36842	0.273469
	0.283784		3.40351	0.283784
	0.464286		3.4386	0.464286
	0.557692		3.47368	0.557692
	0.452116		3.50877	0.452116
	0.430556		3.54386	0.430556
	0.317949		3.57895	0.317949
	0.259829		3.61404	0.259829
	0.196013		3.64912	0.196013
	0.240057		3.68421	0.240057
	0.278834		3.7193	0.278834
	0.365448		3.75439	0.365448
	0.326886		3.78947	0.326886
	0.2897		3.82456	0.2897
	0.255725		3.85965	0.255725
	0.173913		3.89474	0.173913
	0		3.92982	0
	0		3.96491	0
	0		4	0
	0		4.03509	0
	0		4.07018	0
	0		4.10526	0
	0		4.14035	0
	0		4.17544	0
	0		4.21053	0
	0		4.24561	0
	0		4.2807	0
	0		4.31579	0
	0		4.35088	0
	0		4.38596	0
	0		4.42105	0
	0		4.45614	0
	0		4.49123	0

## Sheet: Extended Data Figure 10h
Top Panel			Middle Panel			Bottom Panel
Time (sec)	FRET		Time (sec)	FRET		Time (sec)	FRET		Intensity values used to plot Extended Data Figure 10h.
0	1.12074		0	0.64968		0	0.52427
0.035	1.12074		0.035	0.636892		0.035	0.994284
0.07	1.14509		0.07	0.506122		0.07	0.887891
0.105	1.10979		0.105	0.425793		0.105	0.735694
0.14	1.05777		0.14	0.384293		0.14	0.669703
0.175	1.02915		0.175	0.377358		0.175	0.611806
0.21	0.976011		0.21	0.347535		0.21	0.463122
0.245	1.00654		0.245	0.365915		0.245	0.427645
0.28	1.1117		0.28	0.402674		0.28	0.345762
0.315	1.16766		0.315	0.413455		0.315	0.445012
0.35	1.22049		0.35	0.341265		0.35	0.470219
0.385	1.26042		0.385	0.317487		0.385	0.507288
0.42	1.20737		0.42	0.341719		0.42	0.505133
0.455	1.12924		0.455	0.362467		0.455	0.414953
0.49	1.10995		0.49	0.321254		0.49	0.258727
0.525	1.12297		0.525	0.366492		0.525	0.380789
0.56	1.12141		0.56	0.446258		0.56	0.361446
0.595	1.07964		0.595	0.36746		0.595	0.367347
0.63	1.24953		0.63	0.325039		0.63	0.427645
0.665	1.1498		0.665	0.389979		0.665	0.455852
0.7	0		0.7	0.387525		0.7	0.397138
0.735	0		0.735	0.352939		0.735	0.448855
0.77	0		0.77	0.38998		0.77	0.437414
0.805	0		0.805	0.382022		0.805	0.503439
0.84	0		0.84	0.39281		0.84	0.588904
0.875	0		0.875	0.358238		0.875	0.639252
0.91	0		0.91	0.364347		0.91	0.525939
0.945	0		0.945	0.329156		0.945	0.448855
0.98	0		0.98	0.256086		0.98	0.379355
1.015	0		1.015	0.246803		1.015	0.391478
1.05	0		1.05	0.277118		1.05	0.355307
1.085	0		1.085	0.272373		1.085	0.320888
1.12	0		1.12	0.246313		1.12	0.413574
1.155	0		1.155	0.274018		1.155	0.418207
1.19	0		1.19	0.256084		1.19	0.305364
1.225	0		1.225	0.270556		1.225	0.326194
1.26	0		1.26	0.225352		1.26	0.370093
1.295	0		1.295	0.256086		1.295	0.31127
1.33	0		1.33	0.292398		1.33	0.305364
1.365	0		1.365	0.290009		1.365	0.428035
1.4	0		1.4	0.303556		1.4	0.384068
			1.435	0.340857		1.435	0.397643
			1.47	0.341718		1.47	0.326194
			1.505	0.255639		1.505	0.232346
			1.54	0.275924		1.54	0.0874635
			1.575	0.238132		1.575	0.123007
			1.61	0.206846		1.61	0.110883
			1.645	0.200423		1.645	0.012959
			1.68	0.263356		1.68	0.105675
			1.715	0.304379		1.715	0.0587084
			1.75	0.301454		1.75	0.0153453
			1.785	0.305168		1.785	0.147139
			1.82	0.267789		1.82	0.232346
			1.855	0.277118		1.855	0.361446
			1.89	0.241701		1.89	0.308008
			1.925	0.260426		1.925	0.397138
			1.96	0.218881		1.96	0.339622
			1.995	0.284476		1.995	0.427892
			2.03	0.256086		2.03	0.44129
			2.065	0.254916		2.065	0.44129
			2.1	0.222978		2.1	0.362672
			2.135	0.290007		2.135	0.328068
			2.17	0.367815		2.17	0.28165
			2.205	0.364347		2.205	0.152642
			2.24	0.360042		2.24	0.183051
			2.275	0.387267		2.275	0.0582522
			2.31	0.35931		2.31	0.582856
			2.345	0.272373		2.345	0.672645
			2.38	0.266666		2.38	0.642066
			2.415	0.277117		2.415	0.345762
			2.45	0.269072		2.45	0.437317
			2.485	0.352941		2.485	0.387475
			2.52	0.329156		2.52	0.177676
			2.555	0.388397		2.555	0.272138
			2.59	0.392832		2.59	0.325233
			2.625	0.356773		2.625	0.463122
			2.66	0.282031		2.66	0.592771
			2.695	0.335214		2.695	0.721581
			2.73	0.313018		2.73	0.686825
			2.765	0.297872		2.765	0.684112
			2.8	0.287121		2.8	0.554414
			2.835	0.297872		2.835	0.455852
			2.87	0.323216		2.87	0.287823
			2.905	0.372765		2.905	0.308008
			2.94	0.391488		2.94	0.343324
			2.975	0.423182		2.975	0.367347
			3.01	0.423182		3.01	0.319749
			3.045	0.375132		3.045	0.419277
			3.08	0.195723		3.08	0.367347
			3.115	0.218217		3.115	0.199488
			3.15	0.275924		3.15	0.0174927
			3.185	0.263357		3.185	0.0767263
			3.22	0.262527		3.22	0.0874635
			3.255	0.284737		3.255	0.370093
			3.29	0.22287		3.29	0.440071
			3.325	0.183626		3.325	0.468336
			3.36	0.242782		3.36	0.448855
			3.395	0.260425		3.395	0.320888
			3.43	0.293384		3.43	0.224516
			3.465	0.266666		3.465	0.348387
			3.5	0.287323		3.5	0.379355
			3.535	0.251198		3.535	0.391478
			3.57	0.246575		3.57	0.397138
			3.605	0.222978		3.605	0.339622
			3.64	0.279148		3.64	0.207578
			3.675	0.282031		3.675	0.120425
			3.71	0.216411		3.71	0.113966
			3.745	0.292398		3.745	0.217772
			3.78	0.294537		3.78	0.362672
			3.815	0.375098		3.815	0.407882
			3.85	0.347536		3.85	0.530425
			3.885	0.355275		3.885	0.554951
			3.92	0.320419		3.92	0.517119
			3.955	0.371811		3.955	0.423435
			3.99	0.436954		3.99	0.365733
			4.025	0.505191		4.025	0.406571
			4.06	0.542182		4.06	0.394984
			4.095	0.470829		4.095	0.32225
			4.13	0.494138		4.13	0.244514
			4.165	0.379879		4.165	0.297376
			4.2	0.322636		4.2	0.157434
			4.235	0.433887		4.235	0.187952
			4.27	0.459307		4.27	0.0874635
			4.305	0.346125		4.305	0.187952
			4.34	0.346125		4.34	0.0188088
			4.375	0.395787		4.375	0.280374
			4.41	0.305169		4.41	0.235514
			4.445	0.279149		4.445	0.277847
			4.48	0.309461		4.48	0.248045
			4.515	0.347535		4.515	0.272452
			4.55	0.329748		4.55	0.224516
			4.585	0.365531		4.585	0.293798
			4.62	0.339852		4.62	0.351822
			4.655	0.36129		4.655	0.505694
			4.69	0.291636		4.69	0.37581
			4.725	0.293383		4.725	0.383631
			4.76	0.204693		4.76	0.510121
			4.795	0.240238		4.795	0.58983
			4.83	0.272289		4.83	0.506393
			4.865	0.245217		4.865	0.615034
			4.9	0.182197		4.9	0.622309
			4.935	0.190997		4.935	0.560364
			4.97	0.21142		4.97	0.575342
			5.005	0.244694		5.005	0.503962
			5.04	0.280814		5.04	0.60972
			5.075	0.398849		5.075	0.522137
			5.11	0.387268		5.11	0.578223
			5.145	0.329571		5.145	0.452347
			5.18	0.313978		5.18	0.504673
			5.215	0.339852		5.215	0.396355
			5.25	0.259068		5.25	0.396355
			5.285	0.284476		5.285	0.341685
			5.32	0.310779		5.32	0.397138
			5.355	0.274019		5.355	0.463122
			5.39	0.190024		5.39	0.365733
			5.425	0.282437		5.425	0.412214
			5.46	0.254123		5.46	0.323974
			5.495	0.217939		5.495	0.271356
			5.53	0.215948		5.53	0.291261
			5.565	0.246801		5.565	0.276924
			5.6	0.148084		5.6	0.131387
			5.635	0.0993552		5.635	0.131387
			5.67	0.129361		5.67	0.131387
			5.705	0.150909		5.705	0.356757
			5.74	0.231653		5.74	0.131387
			5.775	0.284476		5.775	0
			5.81	0.303556		5.81	0
			5.845	0.313204		5.845	0
			5.88	0.355276		5.88	0
			5.915	0.280815		5.915	0
			5.95	0.251199		5.95	0
			5.985	0.307982		5.985	0
			6.02	0.341718		6.02	0
			6.055	0.289495		6.055	0
			6.09	0.302987		6.09	0
			6.125	0.313018		6.125	0
			6.16	0.313018		6.16	0
			6.195	0.32975		6.195	0
			6.23	0.335214		6.23	0
			6.265	0.329751		6.265	0
			6.3	0.258514		6.3	0
			6.335	0.226499		6.335	0
			6.37	0.16965		6.37	0
			6.405	0.183628		6.405	0
			6.44	0.137767		6.44	0
			6.475	0.196882		6.475	0
			6.51	0.236008		6.51	0
			6.545	0.254357
			6.58	0.211749
			6.615	0.273801
			6.65	0.296463
			6.685	0.301747
			6.72	0.287323
			6.755	0.287323
			6.79	0.315598
			6.825	0.236248
			6.86	0.227233
			6.895	0.256086
			6.93	0.299705
			6.965	0.301747
			7	0.362464
			7.035	0.328327
			7.07	0.290007
			7.105	0.297871
			7.14	0.230103
			7.175	0.227231
			7.21	0.302985
			7.245	0.297871
			7.28	0.321986
			7.315	0.329156
			7.35	0.347536
			7.385	0.287324
			7.42	0.335119
			7.455	0.357979
			7.49	0.359312
			7.525	0.323216
			7.56	0.329375
			7.595	0.30798
			7.63	0.20055
			7.665	0.166825
			7.7	0.266666
			7.735	0.196196
			7.77	0.220792
			7.805	0.293385
			7.84	0.335571
			7.875	0.223132
			7.91	0.276816
			7.945	0.196194
			7.98	0.180311
			8.015	0.173296
			8.05	0.163741
			8.085	0.169648
			8.12	0.207442
			8.155	0.234124
			8.19	0.254917
			8.225	0.272375
			8.26	0.294538
			8.295	0.328638
			8.33	0.311955
			8.365	0.315598
			8.4	0.315598
			8.435	0.321986
			8.47	0.414788
			8.505	0.398541
			8.54	0.343454
			8.575	0.450538
			8.61	0.418039
			8.645	0.289493
			8.68	0.340854
			8.715	0.335317
			8.75	0.20901
			8.785	0.246008
			8.82	0.200614
			8.855	0.213517
			8.89	0.213517
			8.925	0.303557
			8.96	0.266667
			8.995	0.335894
			9.03	0.228272
			9.065	0.268167
			9.1	0.23195
			9.135	0.189761
			9.17	0.251441
			9.205	0.311744
			9.24	0.257987
			9.275	0.200692
			9.31	0.304394
			9.345	0.187919
			9.38	0.212202
			9.415	0.242281
			9.45	0.306615
			9.485	0.258514
			9.52	0.313979
			9.555	0.335437
			9.59	0.293385
			9.625	0.220791
			9.66	0.223361
			9.695	0.21142
			9.73	0.115755
			9.765	0.190997
			9.8	0.303555
			9.835	0.317485
			9.87	0.388396
			9.905	0.402447
			9.94	0.367979
			9.975	0.269678
			10.01	0.274953
			10.045	0.237493
			10.08	0.237493
			10.115	0.274954
			10.15	0.31901
			10.185	0.335214
			10.22	0.295762
			10.255	0.329375
			10.29	0.275924
			10.325	0.340489
			10.36	0.318286
			10.395	0.329374
			10.43	0.392217
			10.465	0.353777
			10.5	0.295347
			10.535	0.280512
			10.57	0.28483
			10.605	0.200501
			10.64	0.295761
			10.675	0.335438
			10.71	0.355275
			10.745	0.432492
			10.78	0.463661
			10.815	0.452582
			10.85	0.445873
			10.885	0.493633
			10.92	0.402673
			10.955	0.329374
			10.99	0.265394
			11.025	0.287121
			11.06	0.216411
			11.095	0.301748
			11.13	0.35035
			11.165	0.398959
			11.2	0.380756
			11.235	0.369952
			11.27	0.319459
			11.305	0.263446
			11.34	0.166879
			11.375	0.121484
			11.41	0.152153
			11.445	0.137767
			11.48	0.175665
			11.515	0.215949
			11.55	0.277118
			11.585	0.322636
			11.62	0.372372
			11.655	0.349295
			11.69	0.425274
			11.725	0.385896
			11.76	0.356664
			11.795	0.3156
			11.83	0.342227
			11.865	0.265394
			11.9	0.284284
			11.935	0.263445
			11.97	0.362129
			12.005	0.291615
			12.04	0.392811
			12.075	0.297382
			12.11	0.310778
			12.145	0.306307
			12.18	0.371811
			12.215	0.33694
			12.25	0.538273
			12.285	0
			12.32	0
			12.355	0
			12.39	0
			12.425	0
			12.46	0
			12.495	0
			12.53	0
			12.565	0
			12.6	0
			12.635	0
			12.67	0
			12.705	0
			12.74	0
			12.775	0
			12.81	0
			12.845	0
			12.88	0

## Sheet: Extended Data Figure 10i
Top Panel			Middle Panel			Bottom Panel
Time (sec)	FRET		Time (sec)	FRET		Time (sec)	FRET		Intensity values used to plot Extended Data Figure 10i.
0	0.746376		0	0.192535		0	-0.02092
0.035	1.06669		0.035	0.102162		0.035	-0.0432509
0.07	0.71795		0.07	0.111941		0.07	0.0715065
0.105	0.886364		0.105	0.124841		0.105	0.10015
0.14	0.932976		0.14	0.172343		0.14	0.125855
0.175	0.926856		0.175	0.132612		0.175	0.135467
0.21	0.937325		0.21	0.108225		0.21	0.13371
0.245	1.00084		0.245	0.0380581		0.245	0.102483
0.28	0.985928		0.28	0.034898		0.28	0.0562347
0.315	0.918841		0.315	0.0855191		0.315	0.00995121
0.35	0.916183		0.35	0.121976		0.35	0.00981901
0.385	0.891345		0.385	0.16		0.385	0.0126834
0.42	0.822105		0.42	0.320545		0.42	0.0262409
0.455	0.845529		0.455	0.311673		0.455	0.0655715
0.49	0.887833		0.49	0.292079		0.49	0.0907021
0.525	0.855513		0.525	0.225981		0.525	0.0936625
0.56	0.903993		0.56	0.146269		0.56	0.0889553
0.595	0.873859		0.595	0.0482533		0.595	0.0976906
0.63	0.787117		0.63	0.249135		0.63	-0.0774782
0.665	0.797609		0.665	0.328095		0.665	-0.213483
0.7	0.826006		0.7	0.430949		0.7	-0.123719
0.735	0.823194		0.735	0.50609		0.735	-0.191289
0.77	0.873714		0.77	0.62		0.77	-0.140741
0.805	0.933067		0.805	0.593631		0.805	-0.22143
0.84	0.958506		0.84	0.581365		0.84	-0.11533
0.875	0.986907		0.875	0.5625		0.875	-0.134334
0.91	0.986532		0.91	0.632433		0.91	-0.0621927
0.945	0.985033		0.945	0.599214		0.945	-0.138928
0.98	0.98374		0.98	0.486842		0.98	0.17375
1.015	0.980746		1.015	0.455224		1.015	0.1875
1.05	0.925473		1.05	0.33935		1.05	0.211729
1.085	0.922652		1.085	0.235149		1.085	0.174797
1.12	0.925		1.12	0.0955417		1.12	0.15706
1.155	1.00084		1.155	0.16		1.155	0.100245
1.19	1.00082		1.19	0.0955417		1.19	0.171587
1.225	1.01739		1.225	0.141414		1.225	0.158209
1.26	1.03968		1.26	0.141414		1.26	0.240912
1.295	1.00113		1.295	0.21916		1.295	0.256483
1.33	0.935266		1.33	0.180597		1.33	0.193987
1.365	0.920152		1.365	0.101489		1.365	0.036455
1.4	0.932204		1.4	0.188977		1.4	-0.0566039
1.435	0.884247		1.435	0.18344		1.435	-0.140105
1.47	0.890615		1.47	0.163062		1.47	-0.0498892
1.505	0.902075		1.505	0.209343		1.505	0.0236303
1.54	0.82146		1.54	0.222728		1.54	0.0615042
1.575	0.833929		1.575	0.0172421		1.575	0.0935619
1.61	0.871179		1.61	0.083334		1.61	0.0905899
1.645	0.831169		1.645	0.0736046		1.645	0.160314
1.68	0.842813		1.68	0.0977448		1.68	0.139599
1.715	0.894605		1.715	0.240982		1.715	0.0534201
1.75	0.813653		1.75	0.279528		1.75	0.132804
1.785	0.859155		1.785	0.340549		1.785	0.206011
1.82	1.00662		1.82	0.303279		1.82	0.273279
1.855	0.5		1.855	0.21916		1.855	0.317484
1.89	0.894041		1.89	0.128609		1.89	0.449073
1.925	1.15385		1.925	0.132612		1.925	0.405553
1.96	0.86325		1.96	0.149753		1.96	0.474535
1.995	1.06669		1.995	0.0833337		1.995	0.238345
2.03	0		2.03	0.169551		2.03	0.260188
2.065	0		2.065	0.300901		2.065	0.234452
2.1	0		2.1	0.352239		2.1	0.210419
2.135	0		2.135	0.30736		2.135	0.119558
2.17	0		2.17	0.32241		2.17	0.222601
2.205	0		2.205	0.366236		2.205	0.204607
2.24	0		2.24	0.315992		2.24	0.0848704
2.275	0		2.275	0.222432		2.275	0.109094
2.31	0		2.31	0.192412		2.31	0.0799157
2.345	0		2.345	0.237903		2.345	0.0976906
2.38	0		2.38	0.156013		2.38	0.129625
2.415	0		2.415	0.103594		2.415	0.100314
2.45	0		2.45	0.242874		2.45	0.117671
2.485	0		2.485	0.271338		2.485	0.123819
2.52	0		2.52	0.225159		2.52	0.106001
2.555	0		2.555	0.24355		2.555	0.149946
			2.59	0.305526		2.59	0.247455
			2.625	0.255173		2.625	0.112837
			2.66	0.171635		2.66	0.0968741
			2.695	0.111745		2.695	0.0244109
			2.73	0.192412		2.73	-0.145552
			2.765	0.249591		2.765	-0.0980027
			2.8	0.260148		2.8	-0.0799663
			2.835	0.350292		2.835	0.0270959
			2.87	0.418985		2.87	0.0688046
			2.905	0.436453		2.905	0.0404399
			2.94	0.347777		2.94	-0.0135386
			2.975	0.284274		2.975	0.119556
			3.01	0.279528		3.01	0.0904743
			3.045	0.0936941		3.045	0.027099
			3.08	0.0501734		3.08	0.155729
			3.115	0.194858		3.115	0.152211
			3.15	0.0833337		3.15	0.0193109
			3.185	0.0776123		3.185	-0.120792
			3.22	0.127907		3.22	0.0174838
			3.255	0.172343		3.255	0.0976906
			3.29	0.136872		3.29	0.0680103
			3.325	0.176577		3.325	0.0864034
			3.36	0.170455		3.36	0.215111
			3.395	0.176831		3.395	0.202199
			3.43	0		3.43	0.109094
			3.465	0		3.465	0.183507
			3.5	0		3.5	0.279431
			3.535	0		3.535	0.153968
			3.57	0		3.57	0.243695
			3.605	0		3.605	0.24856
			3.64	0		3.64	0.240542
			3.675	0		3.675	0.213756
			3.71	0		3.71	0.197866
			3.745	0		3.745	0.019829
			3.78	0		3.78	-0.162167
			3.815	0		3.815	-0.287882
			3.85	0		3.85	-0.877478
			3.885	0		3.885	-0.675052
			3.92	0		3.92	-0.377923
			3.955	0		3.955	-0.169186
			3.99	0		3.99	-0.160841
			4.025	0		4.025	0.0261375
			4.06	0		4.06	-0.00956759
			4.095	0		4.095	-0.0860492
			4.13	0		4.13	0.027099
			4.165	0		4.165	-0.00891085
			4.2	0		4.2	-0.107711
			4.235	0		4.235	-0.145548
			4.27	0		4.27	-0.0722924
			4.305	0		4.305	-0.325972
			4.34	0		4.34	-0.506758
			4.375	0		4.375	-0.507589
			4.41	0		4.41	-0.247287
						4.445	-0.269002
						4.48	0.0236303
						4.515	0.0755073
						4.55	0.0734817
						4.585	0.158211
						4.62	0.13709
						4.655	-0.0654196
						4.69	0.122969
						4.725	0.167866
						4.76	0.0292435
						4.795	0.0637627
						4.83	0.0281305
						4.865	-0.221061
						4.9	-0.44615
						4.935	-0.25948
						4.97	-0.0746773
						5.005	-0.0924406
						5.04	-0.00699598
						5.075	0.0567433
						5.11	-0.059066
						5.145	-0.168211
						5.18	-0.0722891
						5.215	-0.186062
						5.25	-0.32325
						5.285	-0.0128663
						5.32	0.030448
						5.355	0.0661921
						5.39	0.127143
						5.425	0.0976927
						5.46	0.120667
						5.495	0.123819
						5.53	0.142425
						5.565	0.142307
						5.6	0.238343
						5.635	0.154031
						5.67	0.167861
						5.705	0.0904716
						5.74	0.149944
						5.775	0.0734817
						5.81	0.0976884
						5.845	0.117667
						5.88	0.197048
						5.915	0.151527
						5.95	0.127721
						5.985	0.103074
						6.02	0.0976884
						6.055	-0.00834682
						6.09	-0.0390719
						6.125	0.0479403
						6.16	-0.00891395
						6.195	-0.0498892
						6.23	0.0454374
						6.265	0.184858
						6.3	0.0825865
						6.335	0.107726
						6.37	0.098169
						6.405	-0.00808544
						6.44	-0.428591
						6.475	-0.546979
						6.51	-1.13557
						6.545	-0.368543
						6.58	-0.0654141
						6.615	-0.0654141
						6.65	-0.0416467
						6.685	-0.00808256
						6.72	0.0188192
						6.755	0.019829
						6.79	0.0203757
						6.825	0.0848681
						6.86	0.103079
						6.895	-0.00922603
						6.93	-0.168583
						6.965	-0.11533
						7	-0.124108
						7.035	-0.153276
						7.07	-0.0592692
						7.105	-0.0894537
						7.14	-0.00783968
						7.175	-0.0575645
						7.21	-0.141138
						7.245	-0.292163
						7.28	-0.200226
						7.315	-0.200279
						7.35	-0.111515
						7.385	-0.111515
						7.42	-0.0347609
						7.455	-0.00617282
						7.49	-0.0590735
						7.525	-0.0951431
						7.56	-0.0347634
						7.595	0.0594033
						7.63	-0.00993172
						7.665	-0.119558
						7.7	-0.0772312
						7.735	0.0776502
						7.77	-0.0080854
						7.805	0.0244108
						7.84	0.119553
						7.875	0.187501
						7.91	-0.015106
						7.945	0.175751
						7.98	0.298895
						8.015	0.341134
						8.05	0.263886
						8.085	0.209442
						8.12	0.22242
						8.155	0.0454375
						8.19	0.0928394
						8.225	0.052265
						8.26	0.161885
						8.295	-0.117294
						8.33	0.0747205
						8.365	-0.0566042
						8.4	0.0281304
						8.435	0.119556
						8.47	0.135756
						8.505	0.0680101
						8.54	0.102412
						8.575	0.0147017
						8.61	-0.0255882
						8.645	-0.0284779
						8.68	0.0401877
						8.715	-0.0951405
						8.75	-0.0860495
						8.785	-0.179711
						8.82	-0.186067
						8.855	-0.168218
						8.89	-0.0679473
						8.925	0.0479426
						8.96	0.177821
						8.995	0.264362
						9.03	0.21042
						9.065	0.230204
						9.1	0.184423
						9.135	0.0661924
						9.17	-0.0403153
						9.205	-0.0746773
						9.24	-0.192885
						9.275	-0.172596
						9.31	-0.193987
						9.345	-0.192884
						9.38	0.0203757
						9.415	0.0734861
						9.45	0.287729
						9.485	0.202199
						9.52	0.183067
						9.555	0.0976906
						9.59	0.159411
						9.625	-0.0772315
						9.66	0.11237
						9.695	0.180366
						9.73	0.090227
						9.765	-0.320976
						9.8	-0.153276
						9.835	-0.0462311
						9.87	-0.0746802
						9.905	-0.0416499
						9.94	0.021562
						9.975	-0.00632237
						10.01	-0.0851975
						10.045	-0.0851975
						10.08	-0.00617282
						10.115	-0.0659649
						10.15	-0.0566084
						10.185	-0.344422
						10.22	-0.0689987
						10.255	0.0857764
						10.29	0.0747202
						10.325	0.066189
						10.36	0.100425
						10.395	-0.0541761
						10.43	-0.0931387
						10.465	0.027099
						10.5	-0.00992826
						10.535	-0.0128664
						10.57	0.173755
						10.605	0.14231
						10.64	0.0688079
						10.675	0.138269
						10.71	0.173828
						10.745	0.088449
						10.78	0.0697418
						10.815	0.0479425
						10.85	0.057444
						10.885	-0.059269
						10.92	0.123505
						10.955	0.105999
						10.99	0.149944
						11.025	0.119553
						11.06	0.146833
						11.095	-0.00834685
						11.13	-0.134338
						11.165	-0.115333
						11.2	-0.0722955
						11.235	-0.140109
						11.27	-0.221066
						11.305	-0.101506
						11.34	-0.169185
						11.375	-0.272947
						11.41	-0.0746802
						11.445	-0.0772312
						11.48	-0.089454
						11.515	-0.168583
						11.55	-0.047987
						11.585	-0.216722
						11.62	-0.11151
						11.655	-0.0462277
						11.69	0.0875843
						11.725	0.0252478
						11.76	0.112837
						11.795	-0.0076136
						11.83	-0.00784241
						11.865	0.0270959
						11.9	0.093565
						11.935	0.130646
						11.97	0.283748
						12.005	0.284152
						12.04	0.288109
						12.075	0.197053
						12.11	0.189941
						12.145	0.119754
						12.18	0.0889554
						12.215	0.0136166
						12.25	0.0360235
						12.285	-0.140745
						12.32	-0.101039
						12.355	-0.1464
						12.39	0.0364509
						12.425	0.066186
						12.46	0.202527
						12.495	0.202974
						12.53	0.105999
						12.565	0.0776502
						12.6	0.123507
						12.635	0.0270991
						12.67	0.146838
						12.705	0.14794
						12.74	-0.00861653
						12.775	-0.0623278
						12.81	-0.114311
						12.845	-0.0874831
						12.88	-0.0561376
						12.915	-0.104267
						12.95	-0.0746802
						12.985	-0.0931387
						13.02	-0.120792
						13.055	-0.0321033
						13.09	0.0825883
						13.125	0.0864052
						13.16	0.104675
						13.195	0.208804
						13.23	0.115851
						13.265	0.123505
						13.3	0.066189
						13.335	0.0716424
						13.37	0.0281304
						13.405	-0.0774722
						13.44	-0.324821
						13.475	-0.221061
						13.51	-0.037892
						13.545	-0.153491
						13.58	-0.0510658
						13.615	-0.00519057
						13.65	0.0581735
						13.685	0.0326425
						13.72	0.0961765
						13.755	0.0618658
						13.79	0.134349
						13.825	0.21548
						13.86	0.239789
						13.895	0.292688
						13.93	0.371675
						13.965	0.514231
						14	0.528049
						14.035	0.56154
						14.07	0.513588
						14.105	0.464368
						14.14	0.345962
						14.175	0.340595
						14.21	0.32555
						14.245	0.429606
						14.28	0.440451
						14.315	0.514938
						14.35	0.480996
						14.385	0.603932
						14.42	0.536174
						14.455	0.65022
						14.49	0.632506
						14.525	0.577832
						14.56	0.463467
						14.595	0.503475
						14.63	0.430403
						14.665	0.52479
						14.7	0.706591
						14.735	0.663436
						14.77	0.679816
						14.805	0.556222
						14.84	0.586067
						14.875	0.569196
						14.91	0.628478
						14.945	0.560491
						14.98	0.61142
						15.015	0.51572
						15.05	0.461453
						15.085	0.382847
						15.12	0.502884
						15.155	0.310315
						15.19	0.349821
						15.225	0.368591
						15.26	0.348651
						15.295	0.429606
						15.33	0.616279
						15.365	0.454121
						15.4	0.445597
						15.435	0.420886
						15.47	0.201946
						15.505	0.228947
						15.54	0.323618
						15.575	0.294379
						15.61	0.216291
						15.645	0.173827
						15.68	0.232072
						15.715	0.233499
						15.75	0.201945
						15.785	0.134349
						15.82	0.2022
						15.855	0.13576
						15.89	0.0864071
						15.925	0.160315
						15.96	0.276664
						15.995	0.332994
						16.03	0.363689
						16.065	0.338461
						16.1	0.297454
						16.135	0.32718
						16.17	0.32646
						16.205	0.277687
						16.24	0.322741
						16.275	0.298519
						16.31	0.100425
						16.345	0.161882
						16.38	0.314933
						16.415	0.284412
						16.45	0.281372
						16.485	0.310314
						16.52	0.217943
						16.555	0.134046
						16.59	0.121921
						16.625	0.144989
						16.66	0.23668
						16.695	0.257342
						16.73	0.320926
						16.765	0.361733
						16.8	0.451666
						16.835	0.394709
						16.87	0.352795
						16.905	0.208807
						16.94	0.435985
						16.975	0.393847
						17.01	0.390203
						17.045	0.390978
						17.08	0.434232
						17.115	0.259283
						17.15	0.241814
						17.185	0.202527
						17.22	0.195225
						17.255	0.238343
						17.29	0.276094
						17.325	0.284149
						17.36	0.263888
						17.395	0.244144
						17.43	0.33301
						17.465	0.29927
						17.5	0.349881
						17.535	0.50184
						17.57	0.510692
						17.605	0.474237
						17.64	0.502245
						17.675	0.51572
						17.71	0.451665
						17.745	0.533107
						17.78	0.504021
						17.815	0.560956
						17.85	0.482116
						17.885	0.363768
						17.92	0.352638
						17.955	0.366839
						17.99	0.474535
						18.025	0.445832
						18.06	0.405552
						18.095	0.438691
						18.13	0.502588
						18.165	0.533108
						18.2	0.662283
						18.235	0.695099
						18.27	0.662749
						18.305	0.634257
						18.34	0.443269
						18.375	0.404953
						18.41	0.454008
						18.445	0.479242
						18.48	0.478236
						18.515	0.724733
						18.55	0.826772
						18.585	0.700844
						18.62	0.758843
						18.655	0.686299
						18.69	0.62804
						18.725	0.511969
						18.76	0.483138
						18.795	0.369723
						18.83	0.435984
						18.865	0.400744
						18.9	0.35896
						18.935	0.375353
						18.97	0.477125
						19.005	0.552903
						19.04	0.488376
						19.075	0.567199
						19.11	0.776988
						19.145	0.662749
						19.18	0.642579
						19.215	0.805123
						19.25	0.674268
						19.285	0.475523
						19.32	0.607175
						19.355	0.551783
						19.39	0.650383
						19.425	0.833703
						19.46	0.828482
						19.495	0.854346
						19.53	0.735528
						19.565	0.480158
						19.6	0.404952
						19.635	0.441179
						19.67	0.483137
						19.705	0.521485
						19.74	0.698895
						19.775	0.694279
						19.81	0.663694
						19.845	0.620228
						19.88	0.518642
						19.915	0.210419
						19.95	0.411213
						19.985	0.490577
						20.02	0.480158
						20.055	0.547935
						20.09	0.607158
						20.125	0.524333
						20.16	0.38742
						20.195	0.412514
						20.23	0.242555
						20.265	0.193717
						20.3	0.34988
						20.335	0.372304
						20.37	0.326839
						20.405	0.474237
						20.44	0.55092
						20.475	0.393739
						20.51	0.464462
						20.545	0.532926
						20.58	0.332605
						20.615	0.39596
						20.65	0.426563
						20.685	0.396386
						20.72	0.375201
						20.755	0.347635
						20.79	0.395417
						20.825	0.324358
						20.86	0.415622
						20.895	0.45381
						20.93	0.56316
						20.965	0.435154
						21	0.42569
						21.035	0.273435
						21.07	0.396386
						21.105	0.26795
						21.14	0.302834
						21.175	0.332928
						21.21	0.30134
						21.245	0.225053
						21.28	0.341134
						21.315	0.417837
						21.35	0.425692
						21.385	0.563162
						21.42	0.407329
						21.455	0.344446
						21.49	0.313325
						21.525	0.314935
						21.56	0.247746
						21.595	0.417837
						21.63	0.400851
						21.665	0.298519
						21.7	0.137089
						21.735	0.30864
						21.77	0.37528
						21.805	0.455812
						21.84	0.492923
						21.875	0.460447
						21.91	0.413316
						21.945	0.327486
						21.98	0.278826
						22.015	0.295432
						22.05	0.320213
						22.085	0.378072
						22.12	0.361732
						22.155	0.301339
						22.19	0.266645
						22.225	0.210416
						22.26	0.115849
						22.295	0.0317525
						22.33	0.137089
						22.365	0.202527
						22.4	0.0976906
						22.435	0.116472
						22.47	0.132804
						22.505	0.155294
						22.54	0.153936
						22.575	0.346747
						22.61	0.426205
						22.645	0.605084
						22.68	0.616279
						22.715	0.652
						22.75	0.627384
						22.785	0.663127
						22.82	0.655361
						22.855	0.445832
						22.89	0.459845
						22.925	0.400592
						22.96	0.445832
						22.995	0.386809
						23.03	0.614258
						23.065	0.502882
						23.1	0.473002
						23.135	0.351182
						23.17	0.423245
						23.205	0.325548
						23.24	0.472187
						23.275	0.511969
						23.31	0.492078
						23.345	0.426563
						23.38	0.429781
						23.415	0.400659
						23.45	0.450319
						23.485	0.443475
						23.52	0.340122
						23.555	0.40889
						23.59	0.423246
						23.625	0.502064
						23.66	0.611421
						23.695	0.7253
						23.73	0.578964
						23.765	0.547935
						23.8	0.480997
						23.835	0.341134
						23.87	0.340593
						23.905	0.459202
						23.94	0.415621
						23.975	0.375281
						24.01	0.575146
						24.045	0.629896
						24.08	0.604435
						24.115	0.599287
						24.15	0.599287
						24.185	0.430027
						24.22	0.453812
						24.255	0.415178
						24.29	0.313325
						24.325	0.247455
						24.36	0.306199
						24.395	0.22707
						24.43	0.309078
						24.465	0.590299
						24.5	0.751257
						24.535	0.78098
						24.57	0.556384
						24.605	0.634259
						24.64	0.541847
						24.675	0.385086
						24.71	0.396386
						24.745	0.490109
						24.78	0.577831
						24.815	0.562946
						24.85	0.577831
						24.885	0.491003
						24.92	0.478235
						24.955	0.304441
						24.99	0.283745
						25.025	0.332603
						25.06	0.519872
						25.095	0.504021
						25.13	0.440449
						25.165	0.480995
						25.2	0.473249
						25.235	0.459844
						25.27	0.462977
						25.305	0.458072
						25.34	0.34982
						25.375	0.273435
						25.41	0.202199
						25.445	0.288106
						25.48	0.332738
						25.515	0.489018
						25.55	0.594781
						25.585	0.452295
						25.62	0.411381
						25.655	0.423971
						25.69	0.44118
						25.725	0.466922
						25.76	0.720514
						25.795	0.811469
						25.83	0.677509
						25.865	0.641453
						25.9	0.609527
						25.935	0.52572
						25.97	0.427029
						26.005	0.406286
						26.04	0.381199
						26.075	0.316968
						26.11	0.262825
						26.145	0.332973
						26.18	0.34176
						26.215	0.294376
						26.25	0.385084
						26.285	0.415861
						26.32	0.326031
						26.355	0.382113
						26.39	0.445832
						26.425	0.391811
						26.46	0.531232
						26.495	0.571722
						26.53	0.69261
						26.565	0.56561
						26.6	0.612682
						26.635	0.608851
						26.67	0.639087
						26.705	0.632507
						26.74	0.644627
						26.775	0.522359
						26.81	0.362098
						26.845	0.351744
						26.88	0.227163
						26.915	0.275291
						26.95	0.254452
						26.985	0.34982
						27.02	0.277686
						27.055	0.339018
						27.09	0.233954
						27.125	0.231787
						27.16	0.333026
						27.195	0.354781
						27.23	0.429474
						27.265	0.568507
						27.3	0.511968
						27.335	0.526691
						27.37	0.571639
						27.405	0.479242
						27.44	0.549626
						27.475	0.673561
						27.51	0.340122
						27.545	0.219396
						27.58	0.277685
						27.615	0.197383
						27.65	0.163275
						27.685	0.375353
						27.72	0.332738
						27.755	0.161882
						27.79	0.296047
						27.825	0.284147
						27.86	0.322739
						27.895	0.387753
						27.93	0.549627
						27.965	0.535227
						28	0.549627
						28.035	0.571793
						28.07	0.644627
						28.105	0.662751
						28.14	0.537635
						28.175	0.48766
						28.21	0.35472
						28.245	0.332679
						28.28	0.361138
						28.315	0.544152
						28.35	0.544152
						28.385	0.634257
						28.42	0.489593
						28.455	0.502589
						28.49	0.489593
						28.525	0.422244
						28.56	0.355486
						28.595	0.426204
						28.63	0.422244
						28.665	0.405552
						28.7	0.491004
						28.735	0.590594
						28.77	0.576989
						28.805	0.544455
						28.84	0.515717
						28.875	0.587927
						28.91	0.52669
						28.945	0.503473
						28.98	0.593214
						29.015	0.723121
						29.05	0.755987
						29.085	0.867669
						29.12	0.65686
						29.155	0.603537
						29.19	0.559582
						29.225	0.437342
						29.26	0.412899
						29.295	0.709558
						29.33	0.843069
						29.365	0.776989
						29.4	0.883215
						29.435	0.727127
						29.47	0.59929
						29.505	0.395961
						29.54	0.400661
						29.575	0.33287
						29.61	0.277687
						29.645	0.363703
						29.68	0.366839
						29.715	0.344446
						29.75	0.304442
						29.785	0.486845
						29.82	0.309079
						29.855	0.375282
						29.89	0.400744
						29.925	0.546732
						29.96	0.491005
						29.995	0.423973
						30.03	0.400659
						30.065	0.35408
						30.1	0.267949
						30.135	0.213608
						30.17	0.284412
						30.205	0.341134
						30.24	0.314935
						30.275	0.529556
						30.31	0.537633
						30.345	0.435156
						30.38	0.254972
						30.415	0.37875
						30.45	0.273435
						30.485	0.291475
						30.52	0.411214
						30.555	0.548566
						30.59	0.429606
						30.625	0.440453
						30.66	0.437342
						30.695	0.449074
						30.73	0.393738
						30.765	0.56598
						30.8	0.675133
						30.835	0.713192
						30.87	0.503054
						30.905	0.583241
						30.94	0.461475
						30.975	0.418962
						31.01	0.389285
						31.045	0.396731
						31.08	0.365962
						31.115	0.43499
						31.15	0.445596
						31.185	0.484315
						31.22	0.439611
						31.255	0.408889
						31.29	0.332789
						31.325	0.219395
						31.36	0.32169
						31.395	0.599175
						31.43	0.563162
						31.465	0.663125
						31.5	0.850182
						31.535	0.454008
						31.57	0.386809
						31.605	0.432405
						31.64	0.423972
						31.675	0.367461
						31.71	0.583213
						31.745	0.459204
						31.78	0.429781
						31.815	0.361733
						31.85	0.363688
						31.885	0.365464
						31.92	0.383343
						31.955	0.357097
						31.99	0.430027
						32.025	0.424894
						32.06	0.276094
						32.095	0.365965
						32.13	0.375356
						32.165	0.344446
						32.2	0.354721
						32.235	0.419613
						32.27	0.52669
						32.305	0.40495
						32.34	0.403739
						32.375	0.369337
						32.41	0.51151
						32.445	0.363689
						32.48	0.404953
						32.515	0.489021
						32.55	0.382846
						32.585	0.219395
						32.62	0.255629
						32.655	0.228325
						32.69	0.273435
						32.725	0.368588
						32.76	0.357073
						32.795	0.486843
						32.83	0.67427
						32.865	0.592014
						32.9	0.592014
						32.935	0.592014
						32.97	0.547335
						33.005	0.29852
						33.04	0.132241
						33.075	0.177822
						33.11	0.105999
						33.145	-0.00632239
						33.18	0.0776504
						33.215	0.395418
						33.25	0.559581
						33.285	0.539771
						33.32	0.636867
						33.355	0.623267
						33.39	0.503056
						33.425	0.301754
						33.46	0.30444
						33.495	0.355486
						33.53	0.345962
						33.565	0.320214
						33.6	0.354781
						33.635	0.302401
						33.67	0.361126
						33.705	0.361126
						33.74	0.379933
						33.775	0.328831
						33.81	0.449553
						33.845	0.323974
						33.88	0.276943
						33.915	0.26766
						33.95	0.409638
						33.985	0.310894
						34.02	0.377257
						34.055	0.427029
						34.09	0.349882
						34.125	0.212379
						34.16	0.287454
						34.195	0.390794
						34.23	0.375235
						34.265	0.383344
						34.3	0.418963
						34.335	0.404471
						34.37	0.339345
						34.405	0.386811
						34.44	0.375236
						34.475	0.40632
						34.51	0.442952
						34.545	0.385089
						34.58	0.323617
						34.615	0.439302
						34.65	0.446184
						34.685	0.417836
						34.72	0.503472
						34.755	0.548565
						34.79	0.577831
						34.825	0.441179
						34.86	0.354779
						34.895	0.353778
						34.93	0.30582
						34.965	0.220621
						35	0.332994
						35.035	0.426564
						35.07	0.491006
						35.105	0.502466
						35.14	0.50273
						35.175	0.51359
						35.21	0.502351
						35.245	0.462978
						35.28	0.520679
						35.315	0.645417
						35.35	0.679816
						35.385	0.621052
						35.42	0.639086
						35.455	0.681991
						35.49	0.637077
						35.525	0.504369
						35.56	0.6168
						35.595	0.598788
						35.63	0.368762
						35.665	0.407327
						35.7	0.519874
						35.735	0.435155
						35.77	0.485913
						35.805	0.674269
						35.84	0.739801
						35.875	0.784122
						35.91	0.903495
						35.945	1.02409
						35.98	1.02409
						36.015	0.813152
						36.05	0.302545
						36.085	0.408723
						36.12	0.375354
						36.155	0.294547
						36.19	0.379813
						36.225	0.521281
						36.26	0.50373
						36.295	0.695099
						36.33	0.599288
						36.365	0.69261
						36.4	0.793197
						36.435	0.724734
						36.47	0.634259
						36.505	0.70956
						36.54	0.529556
						36.575	0.417837
						36.61	0.381324
						36.645	0.368589
						36.68	0.318512
						36.715	0.419614
						36.75	0.515721
						36.785	0.461476
						36.82	0.501776
						36.855	0.511969
						36.89	0.49238
						36.925	0.352842
						36.96	0.461452
						36.995	0.352793
						37.03	0.395417
						37.065	0.412899
						37.1	0.580612
						37.135	0.539769
						37.17	0.626288
						37.205	0.586763
						37.24	0.599541
						37.275	0.554154
						37.31	0.571639
						37.345	0.451665
						37.38	0.571672
						37.415	0.485911
						37.45	0.519872
						37.485	0.467061
						37.52	0.400995
						37.555	0.160652
						37.59	0.33274
						37.625	0.273712
						37.66	0.294547
						37.695	0.446782
						37.73	0.599018
						37.765	0.627381
						37.8	0.637078
						37.835	0.67427
						37.87	0.741417
						37.905	0.72697
						37.94	0.532928
						37.975	0.579004
						38.01	0.592016
						38.045	0.531232
						38.08	0.49011
						38.115	0.35408
						38.15	0.375233
						38.185	0.395959
						38.22	0.426205
						38.255	0.489021
						38.29	0.771959
						38.325	0.70659
						38.36	0.504025
						38.395	0.3062
						38.43	0.294546
						38.465	0.34338
						38.5	0.463468
						38.535	0.563163
						38.57	0.733484
						38.605	0.833703
						38.64	0.502729
						38.675	0.473005
						38.71	0.411214
						38.745	0.419614
						38.78	0.39181
						38.815	0.644629
						38.85	0.608852
						38.885	0.565611
						38.92	0.579994
						38.955	0.535456
						38.99	0.536694
						39.025	0.547935
						39.06	0.621052
						39.095	0.626857
						39.13	0.634259
						39.165	0.634259
						39.2	0.549628
						39.235	0.420783
						39.27	0.463467
						39.305	0.503253
						39.34	0.477128
						39.375	0.571722
						39.41	0.757206
						39.445	0.583212
						39.48	0.531231
						39.515	0.522899
						39.55	0.440451
						39.585	0.35408
						39.62	0.426562
						39.655	0.414477
						39.69	0.366751
						39.725	0.282398
						39.76	0.164038
						39.795	0.204961
						39.83	0.170437
						39.865	0.297453
						39.9	0.426562
						39.935	0.448172
						39.97	0.468417
						40.005	0.546419
						40.04	0.463464
						40.075	0.32603
						40.11	0.389284
						40.145	0.403458
						40.18	0.416115
						40.215	0.455333
						40.25	0.495488
						40.285	0.456334
						40.32	0.373738
						40.355	0.324997
						40.39	0.290504
						40.425	0.206793
						40.46	0.169457
						40.495	0.167124
						40.53	0.153905
						40.565	0.152976
						40.6	0.160206
						40.635	0.186585
						40.67	0.16972
						40.705	0.211728
						40.74	0.207621
						40.775	0.193022
						40.81	0.263887
						40.845	0.301084
						40.88	0.193024
						40.915	0.117669
						40.95	0.23445
						40.985	0.180365
						41.02	0.44678
						41.055	0.56316
						41.09	0.663693
						41.125	0.681991
						41.16	0.716514
						41.195	0.612683
						41.23	0.671093
						41.265	0.583242
						41.3	0.390979
						41.335	0.312926
						41.37	0.262913
						41.405	0.138112
						41.44	0.213754
						41.475	0.386301
						41.51	0.383341
						41.545	0.502588
						41.58	0.565609
						41.615	0.644123
						41.65	0.614257
						41.685	0.649107
						41.72	0.645416
						41.755	0.644123
						41.79	0.604435
						41.825	0.664272
						41.86	0.571674
						41.895	0.352843
						41.93	0.296903
						41.965	0.281374
						42	0.163277
						42.035	0.241818
						42.07	0.430029
						42.105	0.437342
						42.14	0.465282
						42.175	0.449073
						42.21	0.449073
						42.245	0.469316
						42.28	0.547337
						42.315	0.556385
						42.35	0.551751
						42.385	0.464369
						42.42	0.452701
						42.455	0.476006
						42.49	0.358474
						42.525	0.324997
						42.56	0.423246
						42.595	0.451666
						42.63	0.381324
						42.665	0.475898
						42.7	0.518641
						42.735	0.522899
						42.77	0.543589
						42.805	0.521283
						42.84	0.57191
						42.875	0.415181
						42.91	0.366839
						42.945	0.238343
						42.98	0.400996
						43.015	0.27609
						43.05	0.363723
						43.085	0.447565
						43.12	0.437413
						43.155	0.341605
						43.19	0.395074
						43.225	0.405483
						43.26	0.268795
						43.295	0.248743
						43.33	0.268795
						43.365	0.192763
						43.4	0.196296
						43.435	0.164854
						43.47	0.182639
						43.505	0.105617
						43.54	0.180126
						43.575	0.131862
						43.61	0.242869
						43.645	0.217203
						43.68	0.292686
						43.715	0.248997
						43.75	0.266657
						43.785	0.270809
						43.82	0.268382
						43.855	0.286839
						43.89	0.325564
						43.925	0.328997
						43.96	0.304845
						43.995	0.276631
						44.03	0.246713
						44.065	0.285069
						44.1	0.308179
						44.135	0.333052
						44.17	0.484315
						44.205	0.52951
						44.24	0.465281
						44.275	0.461454
						44.31	0.547337
						44.345	0.401516
						44.38	0.529678
						44.415	0.543589
						44.45	0.61372
						44.485	0.673561
						44.52	0.704546
						44.555	0.751481
						44.59	0.651999
						44.625	0.605083
						44.66	0.371675
						44.695	0.318512
						44.73	0.404072
						44.765	0.34596
						44.8	0.209735
						44.835	0.249044
						44.87	0.193652
						44.905	0.159248
						44.94	0.192242
						44.975	0.286748
						45.01	0.302907
						45.045	0.333132
						45.08	0.34432
						45.115	0.377924
						45.15	0.378562
						45.185	0.384967
						45.22	0.502729
						45.255	0.585938
						45.29	0.6928
						45.325	0.820547
						45.36	0.683375
						45.395	0.721788
						45.43	0.620229
						45.465	0.567975
						45.5	0.379813
						45.535	0.583154
						45.57	0.537632
						45.605	0.695098
						45.64	0.760376
						45.675	0.729673
						45.71	0.491004
						45.745	0.472187
						45.78	0.393292
						45.815	0.427029
						45.85	0.42006
						45.885	0.520679
						45.92	0.542652
						45.955	0.490577
						45.99	0.456132
						46.025	0.351743
						46.06	0.345263
						46.095	0.332928
						46.13	0.429605
						46.165	0.417539
						46.2	0.57179
						46.235	0.743477
						46.27	0.743477
						46.305	0.663695
						46.34	0.672059
						46.375	0.520679
						46.41	0.438692
						46.445	0.372733
						46.48	0.400659
						46.515	0.422245
						46.55	0.652
						46.585	0.40447
						46.62	0.473252
						46.655	0.51798
						46.69	0.501427
						46.725	0.515035
						46.76	0.770546
						46.795	0.690983
						46.83	0.616037
						46.865	0.599442
						46.9	0.62652
						46.935	0.454121
						46.97	0.53064
						47.005	0.461476
						47.04	0.448174
						47.075	0.372735
						47.11	0.502247
						47.145	0.478237
						47.18	0.548566
						47.215	0.604436
						47.25	0.698609
						47.285	0.663436
						47.32	0.587929
						47.355	0.535227
						47.39	0.488379
						47.425	0.489018
						47.46	0.528049
						47.495	0.550918
						47.53	0.656855
						47.565	0.694278
						47.6	0.663434
						47.635	0.53763
						47.67	0.503472
						47.705	0.35472
						47.74	0.375353
						47.775	0.433885
						47.81	0.459846
						47.845	0.512464
						47.88	0.620228
						47.915	0.415623
						47.95	0.454008
						47.985	0.519875
						48.02	0.394709
						48.055	0.352795
						48.09	0.623269
						48.125	0.451669
						48.16	0.422246
						48.195	0.471277
						48.23	0.412897
						48.265	0.196041
						48.3	0.294542
						48.335	0.273434
						48.37	0.248317
						48.405	0.332928
						48.44	0.320215
						48.475	0.253142
						48.51	0.264548
						48.545	0.34464
						48.58	0.338726
						48.615	0.365464
						48.65	0.324994
						48.685	0.453811
						48.72	0.446183
						48.755	0.513587
						48.79	0.553891
						48.825	0.640057
						48.86	0.599495
						48.895	0.534611
						48.93	0.385085
						48.965	0.358959
						49	0.304442
						49.035	0.279428
						49.07	0.429779
						49.105	0.571672
						49.14	0.671373
						49.175	0.678943
						49.21	0.745207
						49.245	0.750861
						49.28	0.713426
						49.315	0.706586
						49.35	0.833807
						49.385	0.776744
						49.42	0.860109
						49.455	0.817149
						49.49	0.608851
						49.525	0.621052
						49.56	0.511969
						49.595	0.502064
						49.63	0.466926
						49.665	0.47713
						49.7	0.368534
						49.735	0.339711
						49.77	0.252573
						49.805	0.262914
						49.84	0.238195
						49.875	0.322664
						49.91	0.409639
						49.945	0.535456
						49.98	0.48774
						50.015	0.495863
						50.05	0.459083
						50.085	0.427595
						50.12	0.362766
						50.155	0.413467
						50.19	0.375139
						50.225	0.362525
						50.26	0.400327
						50.295	0.462355
						50.33	0.391555
						50.365	0.422233
						50.4	0.414857
						50.435	0.397257
						50.47	0.407365
						50.505	0.407365
						50.54	0.493803
						50.575	0.473366
						50.61	0.501427
						50.645	0.522161
						50.68	0.613667
						50.715	0.573892
						50.75	0.544772
						50.785	0.466816
						50.82	0.406286
						50.855	0.333065
						50.89	0.361461
						50.925	0.361125
						50.96	0.403458
						50.995	0.440278
						51.03	0.494332
						51.065	0.442054
						51.1	0.446541
						51.135	0.459676
						51.17	0.415124
						51.205	0.461503
						51.24	0.448212
						51.275	0.452699
						51.31	0.447128
						51.345	0.552752
						51.38	0.408056
						51.415	0.493392
						51.45	0.42006
						51.485	0.383622
						51.52	0.248561
						51.555	0.233499
						51.59	0.167177
						51.625	0.326459
						51.66	0.355488
						51.695	0.429781
						51.73	0.418963
						51.765	0.420886
						51.8	0.325546
						51.835	0.290621
						51.87	0.243172
						51.905	0.39079
						51.94	0.478234
						51.975	0.461474
						52.01	0.445832
						52.045	0.51494
						52.08	0.34338
						52.115	0.28415
						52.15	0.239791
						52.185	0.247975
						52.22	0.127141
						52.255	0.0952053
						52.29	0.0522676
						52.325	0.0848704
						52.36	0.207623
						52.395	0.265143
						52.43	0.267951
						52.465	0.217943
						52.5	0.22035
						52.535	0.111929
						52.57	0.14885
						52.605	0.193026
						52.64	0.170939
						52.675	0.158215
						52.71	0.11284
						52.745	0.0292434
						52.78	-0.0135339
						52.815	0.323615
						52.85	0.352792
						52.885	0.284413
						52.92	0.367461
						52.955	0.395959
						52.99	0.32274
						53.025	0.219393
						53.06	0.323615
						53.095	0.123505
						53.13	0.235957
						53.165	0.178837
						53.2	0.238239
						53.235	0.167329
						53.27	0.192158
						53.305	0.0203757
						53.34	-0.0479905
						53.375	-0.257921
						53.41	-0.119558
						53.445	-0.0403152
						53.48	-0.0479869
						53.515	-0.0700495
						53.55	0.0848704
						53.585	0.103079
						53.62	0.057444
						53.655	0.0493017
						53.69	0.119556
						53.725	-0.00922921
						53.76	-0.0498892
						53.795	0.0236331
						53.83	0.0615072
						53.865	0.0281303
						53.9	0.103079
						53.935	0.103079
						53.97	0.059406
						54.005	0.0904767
						54.04	0.197052
						54.075	0.196043
						54.11	0.183506
						54.145	0.151532
						54.18	0.119556
						54.215	-0.16918
						54.25	-0.0107463
						54.285	-0.160836
						54.32	-0.00861655
						54.355	0.0215672
						54.39	0.160316
						54.425	0.0790945
						54.46	0.0981706
						54.495	0.0632956
						54.53	0.0697419
						54.565	0.0556074
						54.6	0.298896
						54.635	0.340594
						54.67	0.33971
						54.705	0.293171
						54.74	0.258532
						54.775	0.2022
						54.81	0.158213
						54.845	0.213347
						54.88	0.241818
						54.915	0.206012
						54.95	0.126763
						54.985	0.0928414
						55.02	0.103079
						55.055	0.057444
						55.09	-0.059269
						55.125	-0.0971403
						55.16	0.0594062
						55.195	0.161882
						55.23	0.115851
						55.265	0.167442
						55.3	0.25403
						55.335	0.284412
						55.37	0.139045
						55.405	0.261278
						55.44	0.284415
						55.475	0.238344
						55.51	0.173756
						55.545	0.167865
						55.58	0.195229
						55.615	0.042786
						55.65	0.122968
						55.685	0.071639
						55.72	0.219393
						55.755	0.207621
						55.79	0.253682
						55.825	0.234451
						55.86	0.240914
						55.895	0.0747205
						55.93	0.117685
						55.965	-0.0128708
						56	0.115851
						56.035	0.254971
						56.07	0.291476
						56.105	0.238238
						56.14	0.248561
						56.175	0.265142
						56.21	0.153968
						56.245	0
						56.28	0
						56.315	0
						56.35	0
						56.385	0
						56.42	0
						56.455	0
						56.49	0
						56.525	0
						56.56	0
						56.595	0
						56.63	0
						56.665	0
						56.7	0
						56.735	0
						56.77	0
						56.805	0
						56.84	0
						56.875	0
						56.91	0
						56.945	0
						56.98	0
						57.015	0
						57.05	0
						57.085	0
						57.12	0
						57.155	0
						57.19	0
						57.225	0
						57.26	0
						57.295	0

## Sheet: Extended Data Figure 10j
Middle Panel						Bottom Panel
Time (sec)	Donor Intensity [a.u.]	Donor Smoothed Intensity [a.u.]	Acceptor Intensity [a.u.]	Acceptor Smoothed Intensity [a.u.]		Time (sec)	FRET		Intensity values used to plot Extended Data Figure 10j.
0	-0.166667	0.404761	0.174602	0.117461		0	0.224925
0.0311	-0.166667	0.471428	0.174602	0.126985		0.0311	0.212203
0.0622	1.11904	0.614286	-0.111108	0.136509		0.0622	0.181819
0.0933	1.54762	0.795238	0.317462	0.08889		0.0933	0.10054
0.1244	0.833333	0.890477	0.317462	0.0507947		0.1244	0.0539639
0.1555	0.547623	0.909524	-0.253968	0.0126993		0.1555	0.0137703
0.1866	0.833333	0.842858	-0.253968	-0.00634867		0.1866	-0.00758948
0.2177	0.833333	0.77619	0.174602	-0.00634867		0.2177	-0.00824672
0.2488	1.11904	0.757142	-0.111108	0.04127		0.2488	0.0516901
0.2799	0.547623	0.776189	0.174602	0.0984127		0.2799	0.112523
0.311	0.261903	0.80476	0.317462	0.165079		0.311	0.170212
0.3421	1.11904	0.833332	0.031742	0.231745		0.3421	0.217586
0.3732	1.11904	0.823808	0.174602	0.317459		0.3732	0.278164
0.4043	0.976193	0.823808	0.603172	0.355555		0.4043	0.30148
0.4354	0.833333	0.747618	0.460322	0.355555		0.4354	0.322302
0.4665	-0.023807	0.690476	0.603172	0.307936		0.4665	0.308426
0.4976	1.11904	0.623809	0.031742	0.269841		0.4976	0.301954
0.5287	0.261903	0.738094	-0.111108	0.222221		0.5287	0.231404
0.5598	0.976193	0.833332	0.174602	0.212697		0.5598	0.203338
0.5909	0.690473	1.00476	0.603172	0.203173		0.5909	0.168199
0.622	1.83333	1.02381	0.174602	0.250792		0.622	0.196761
0.6531	0.833333	1.09048	0.174602	0.260315		0.6531	0.192713
0.6842	1.2619	1.03333	0.031742	0.250791		0.6842	0.195301
0.7153	0.547623	1.02381	0.603172	0.203172		0.7153	0.165587
0.7464	1.11904	0.938095	0.174602	0.193648		0.7464	0.171106
0.7775	0.976193	0.957142	0.031742	0.241267		0.7775	0.201323
0.8086	1.11904	0.928571	0.031742	0.298411		0.8086	0.243207
0.8397	0.547623	1.00476	0.174602	0.355554		0.8397	0.261376
0.8708	1.2619	0.995238	1.31746	0.365078		0.8708	0.268377
0.9019	0.690473	1.00476	0.174602	0.374602		0.9019	0.271576
0.933	1.83333	0.890476	0.174602	0.279364		0.933	0.238805
0.9641	0.547623	0.814286	0.031742	0.19365		0.9641	0.192125
0.9952	0.404763	0.652381	0.174602	0.0793647		0.9952	0.108459
1.0263	0.261903	0.604762	-0.111108	0.0793653		1.0263	0.11601
1.0574	0.690473	0.614285	0.317462	0.0984133		1.0574	0.138086
1.0885	0.404763	0.795237	-0.253968	0.155556		1.0885	0.163607
1.1196	1.2619	0.92857	0.317462	0.184127		1.1196	0.165478
1.1507	1.2619	1.17619	0.603172	0.231745		1.1507	0.164599
1.1818	1.40476	1.32857	0.031742	0.250793		1.1818	0.158793
1.2129	0.690473	1.42381	0.174602	0.250793		1.2129	0.149763
1.244	2.97619	1.29048	0.460322	0.203173		1.244	0.136025
1.2751	0.976193	1.18572	0.031742	0.165078		1.2751	0.122208
1.3062	0.404763	1.00476	0.174602	0.117459		1.3062	0.104666
1.3373	0.547623	0.880954	0.031742	0.0793633		1.3373	0.0826428
1.3684	0.833333	0.766668	0.031742	0.041268		1.3684	0.0510783
1.3995	0.976193	0.804763	-0.111108	0.050792		1.3995	0.0593673
1.4306	0.976193	0.861905	0.174602	0.06984		1.4306	0.0749561
1.4617	0.690473	0.919047	0.031742	0.098412		1.4617	0.0967233
1.4928	0.833333	0.966665	0.174602	0.0984127		1.4928	0.0923995
1.5239	1.11904	1.00476	0.317462	0.107937		1.5239	0.0970051
1.555	1.2619	1.02381	-0.111108	0.117462		1.555	0.102922
1.5861	1.11904	1.07143	-0.111108	0.174605		1.5861	0.140129
1.6172	0.833333	1.1	0.460322	0.231748		1.6172	0.174018
1.6483	0.833333	1.08095	0.174602	0.326986		1.6483	0.232245
1.6794	1.69047	1.01428	0.746032	0.346033		1.6794	0.254377
1.7105	1.11904	0.985712	0.317462	0.317462		1.7105	0.243607
1.7416	0.404763	0.938093	0.460322	0.203176		1.7416	0.178026
1.7727	0.690473	0.890474	-0.253968	0.117461		1.7727	0.116537
1.8038	1.2619	0.823808	-0.111108	0.0603173		1.8038	0.0682226
1.8349	0.690473	0.814286	0.031742	0.098412		1.8349	0.107825
1.866	0.976193	0.776191	0.031742	0.203173		1.866	0.207454
1.8971	0.547623	0.738096	0.603172	0.317459		1.8971	0.300751
1.9282	0.547623	0.661906	0.460322	0.384126		1.9282	0.367222
1.9593	0.690473	0.633334	0.603172	0.365079		1.9593	0.365659
1.9904	0.833333	0.633332	0.317462	0.288888		1.9904	0.313253
2.0215	0.261903	0.661903	0.031742	0.184126		2.0215	0.217636
2.0526	0.690473	0.709522	0.031742	0.117459		2.0526	0.142034
2.0837	1.11904	0.72857	-0.111108	0.098412		2.0837	0.119001
2.1148	0.404763	0.776189	0.174602	0.11746		2.1148	0.131439
2.1459	1.2619	0.738094	0.317462	0.126984		2.1459	0.146789
2.177	0.404763	0.680952	0.174602	0.136508		2.177	0.166991
2.2081	0.833333	0.538094	0.174602	0.136508		2.2081	0.202353
2.2392	0.261903	0.471427	-0.253968	0.155556		2.2392	0.248102
2.2703	0.261903	0.366664	0.317462	0.155556		2.2703	0.297874
2.3014	0.119043	0.376188	0.317462	0.193651		2.3014	0.339835
2.3325	0.690473	0.423806	0.317462	0.260318		2.3325	0.380513
2.3636	0.119043	0.585711	0.031742	0.307937		2.3636	0.344584
2.3947	0.833333	0.719044	0.317462	0.36508		2.3947	0.336751
2.4258	1.11904	0.804759	0.888892	0.403175		2.4258	0.333773
2.4569	1.11904	0.842854	-0.111108	0.498413		2.4569	0.371599
2.488	0.833333	0.804759	1.03174	0.469842		2.488	0.368619
2.5191	0.261903	0.719045	0.317462	0.450794		2.5191	0.385347
2.5502	1.11904	0.652379	0.746032	0.336508		2.5502	0.34029
2.5813	0.119043	0.804761	-0.253968	0.307937		2.5813	0.276748
2.6124	0.547623	0.97619	0.317462	0.222223		2.6124	0.185431
2.6435	1.40476	1.15714	0.031742	0.279366		2.6435	0.194476
2.6746	2.54762	1.27143	0.460322	0.298414		2.6746	0.190092
2.7057	0.833333	1.3381	0.317462	0.326986		2.7057	0.196378
2.7368	0.833333	1.28095	0.888892	0.250795		2.7368	0.163731
2.7679	1.83333	1.14762	-0.111108	0.193652		2.7679	0.144379
2.799	0.404763	1.07143	-0.253968	0.0793653		2.799	0.0689657
2.8301	1.40476	0.966667	0.031742	0.012698		2.8301	0.0129655
2.8612	0.976193	0.890476	0.174602	0.0126973		2.8612	0.0140586
2.8923	0.690473	0.795238	-0.253968	0.146031		2.8923	0.155142
2.9234	0.261903	0.747619	0.174602	0.288888		2.9234	0.278713
2.9545	0.976193	0.652381	0.603172	0.403174		2.9545	0.381955
2.9856	0.976193	0.595238	0.888892	0.460317		2.9856	0.43609
3.0167	0.119043	0.576191	0.603172	0.431745		3.0167	0.428346
3.0478	0.547623	0.585714	0.174602	0.326983		3.0478	0.35826
3.0789	0.404763	0.595238	0.174602	0.174603		3.0789	0.226804
3.11	0.690473	0.614285	-0.253968	0.0698407		3.11	0.102087
3.1411	1.2619	0.72857	0.174602	0.022222		3.1411	0.0295981
3.1722	0.261903	0.880951	-0.111108	0.0412693		3.1722	0.04475
3.2033	0.404763	1.08095	0.031742	0.0698407		3.2033	0.0606892
3.2344	2.11904	1.17619	0.317462	0.117459		3.2344	0.0907969
3.2655	1.40476	1.22381	0.031742	0.126983		3.2655	0.0940066
3.2966	1.83333	1.15714	0.174602	0.126983		3.2966	0.0988869
3.3277	0.404763	0.995238	0.317462	0.107936		3.3277	0.0978413
3.3588	0.404763	0.74762	-0.253968	0.0888887		3.3588	0.106262
3.3899	0.976193	0.585715	0.174602	0.0698413		3.3899	0.106538
3.421	0.119043	0.528572	0.174602	0.0793653		3.421	0.130548
3.4521	0.547623	0.557144	-0.111108	0.146032		3.4521	0.207675
3.4832	0.547623	0.595239	0.174602	0.250794		3.4832	0.296435
3.5143	0.690473	0.62381	0.317462	0.355556		3.5143	0.363047
3.5454	0.976193	0.633334	0.746032	0.422223		3.5454	0.4
3.5765	0.404763	0.661904	0.603172	0.460318		3.5765	0.410184
3.6076	0.690473	0.661904	0.460322	0.412699		3.6076	0.384048
3.6387	0.261903	0.757142	0.174602	0.336508		3.6387	0.307693
3.6698	1.2619	0.861904	0.317462	0.241269		3.6698	0.218705
3.7009	0.690473	1.01429	0.031742	0.184126		3.7009	0.153642
3.732	1.54762	1.07143	0.174602	0.14603		3.732	0.119947
3.7631	1.40476	1.05238	0.174602	0.126982		3.7631	0.10767
3.7942	0.690473	0.9	0.031742	0.107934		3.7942	0.107084
3.8253	0.976193	0.671429	0.174602	0.09841		3.8253	0.127832
3.8564	0.261903	0.42381	0.031742	0.09841		3.8564	0.188445
3.8875	-0.023807	0.214287	0.031742	0.0888867		3.8875	0.293187
3.9186	-0.023807	0.0714303	0.174602	0.0793633		3.9186	0
3.9497	-0.023807	0.00476367	0.174602	0.0507927		3.9497	0
3.9808	-0.023807	-0.00476033	-0.111108	0.022222		3.9808	0
4.0119	-0.166667	0.004763	0.031742	-0.0158727		4.0119	0
4.043	0.404763	0.00476233	-0.111108	-0.0349207		4.043	0
4.0741	-0.166667	0.0142857	-0.111108	-0.0253973		4.0741	0
4.1052	-0.166667	0.00476167	0.031742	0.0222213		4.1052	0
4.1363	0.261903	-0.0238097	0.031742	0.0507927		4.1363	0
4.1674	-0.166667	-0.042857	0.174602	0.088888		4.1674	0
4.1985	-0.023807	-0.0619043	0.317462	0.107936		4.1985	0
4.2296	-0.166667	-0.0523803	-0.253968	0.126984		4.2296	0

## Sheet: Extended Data Figure 10k
Middle Panel						Bottom Panel
Time (sec)	Donor Intensity [a.u.]	Donor Smoothed Intensity [a.u.]	Acceptor Intensity [a.u.]	Acceptor Smoothed Intensity [a.u.]		Time (sec)	FRET		Intensity values used to plot Extended Data Figure 10k.
0	-0.126984	0.71746	0	0.22222		0	0.236485
0.0311	0.984126	0.761904	0.33333	0.333332		0.0311	0.304347
0.0622	0.873016	0.784126	0.22222	0.31111		0.0622	0.284057
0.0933	1.09524	0.984126	0.77778	0.377776		0.0933	0.277389
0.1244	1.09524	0.850794	0.22222	0.333332		0.1244	0.2815
0.1555	0.873016	0.828572	0.33333	0.422222		0.1555	0.337563
0.1866	0.317466	0.69524	0.11111	0.377778		0.1866	0.352071
0.2177	0.761906	0.539686	0.66667	0.466668		0.2177	0.463722
0.2488	0.428576	0.58413	0.55556	0.466668		0.2488	0.444108
0.2799	0.317466	0.628574	0.66667	0.511112		0.2799	0.448467
0.311	1.09524	0.650796	0.33333	0.422222		0.311	0.39349
0.3421	0.539686	0.828574	0.33333	0.4		0.3421	0.325581
0.3732	0.873016	0.80635	0.22222	0.31111		0.3732	0.278408
0.4043	1.31747	0.850796	0.44445	0.355556		0.4043	0.294737
0.4354	0.206346	0.89524	0.22222	0.28889		0.4354	0.243968
0.4665	1.31747	0.939684	0.55556	0.266668		0.4665	0.221053
0.4976	0.761906	0.761906	0	0.2		0.4976	0.207921
0.5287	1.09524	0.98413	0.11111	0.266668		0.5287	0.213198
0.5598	0.428576	1.16191	0.11111	0.28889		0.5598	0.199125
0.5909	1.31747	1.16191	0.55556	0.355556		0.5909	0.23431
0.622	2.20635	1.11746	0.66667	0.333334		0.622	0.229759
0.6531	0.761906	1.18413	0.33333	0.377778		0.6531	0.24187
0.6842	0.873016	1.02857	0	0.288888		0.6842	0.219276
0.7153	0.761906	0.717462	0.33333	0.155554		0.7153	0.17818
0.7464	0.539686	0.784128	0.11111	0.066666		0.7464	0.0783574
0.7775	0.650796	0.784128	0	0.088888		0.7775	0.101817
0.8086	1.09524	0.784128	-0.11111	0.088888		0.8086	0.101817
0.8397	0.873016	0.939684	0.11111	0.11111		0.8397	0.105739
0.8708	0.761906	0.850794	0.33333	0.2		0.8708	0.190332
0.9019	1.31747	0.739684	0.22222	0.333334		0.9019	0.310651
0.933	0.206346	0.828574	0.44445	0.377778		0.933	0.313157
0.9641	0.539686	0.761908	0.55556	0.333334		0.9641	0.304347
0.9952	1.31747	0.628574	0.33333	0.333334		0.9952	0.346534
1.0263	0.428576	0.806352	0.11111	0.333334		1.0263	0.292479
1.0574	0.650796	0.961908	0.22222	0.244444		1.0574	0.202631
1.0885	1.09524	0.761908	0.44445	0.177778		1.0885	0.189189
1.1196	1.31747	0.850796	0.11111	0.2		1.1196	0.190332
1.1507	0.317466	0.78413	0	0.133334		1.1507	0.145329
1.1818	0.873016	0.739686	0.22222	0.066666		1.1818	0.0826761
1.2129	0.317466	0.828574	-0.11111	0.266666		1.2129	0.243477
1.244	0.873016	0.828574	0.11111	0.31111		1.244	0.272979
1.2751	1.76191	0.873018	1.11111	0.377778		1.2751	0.30203
1.3062	0.317466	0.850794	0.22222	0.48889		1.3062	0.364929
1.3373	1.09524	0.784128	0.55556	0.466668		1.3373	0.373097
1.3684	0.206346	0.650794	0.44445	0.266668		1.3684	0.290658
1.3995	0.539686	0.650794	0	0.222224		1.3995	0.254547
1.4306	1.09524	0.49524	0.11111	0.111112		1.4306	0.183247
1.4617	0.317466	0.58413	0	0.044444		1.4617	0.0707061
1.4928	0.317466	0.606352	0	0.088888		1.4928	0.127852
1.5239	0.650796	0.47302	0.11111	0.066666		1.5239	0.123527
1.555	0.650796	0.606352	0.22222	0.155556		1.555	0.204166
1.5861	0.428576	0.69524	0	0.355556		1.5861	0.338368
1.6172	0.984126	0.761906	0.44445	0.4		1.6172	0.344262
1.6483	0.761906	0.673016	1	0.355556		1.6483	0.345679
1.6794	0.984126	0.806348	0.33333	0.444446		1.6794	0.355331
1.7105	0.206346	0.806348	0	0.533334		1.7105	0.398105
1.7416	1.09524	0.873014	0.44445	0.333334		1.7416	0.276317
1.7727	0.984126	0.717458	0.88889	0.266668		1.7727	0.270969
1.8038	1.09524	0.806348	0	0.244446		1.8038	0.23263
1.8349	0.206346	0.695238	0	0.2		1.8349	0.223404
1.866	0.650796	0.761906	-0.11111	0.088888		1.866	0.104477
1.8971	0.539686	0.739684	0.22222	0.11111		1.8971	0.130596
1.9282	1.31747	0.961908	0.33333	0.2		1.9282	0.172131
1.9593	0.984126	0.98413	0.11111	0.333334		1.9593	0.253012
1.9904	1.31747	0.917462	0.44445	0.28889		1.9904	0.239474
2.0215	0.761906	0.717462	0.55556	0.266668		2.0215	0.270968
2.0526	0.206346	0.650796	0	0.28889		2.0526	0.307432
2.0837	0.317466	0.517462	0.22222	0.244444		2.0837	0.320832
2.1148	0.650796	0.339684	0.22222	0.199998		2.1148	0.370585
2.1459	0.650796	0.473018	0.22222	0.333332		2.1459	0.413384
2.177	-0.126984	0.450794	0.33333	0.288888		2.177	0.390557
2.2081	0.873016	0.428572	0.66667	0.355556		2.2081	0.453441
2.2392	0.206346	0.384128	0	0.333334		2.2392	0.464602
2.2703	0.539686	0.584128	0.55556	0.333334		2.2703	0.363322
2.3014	0.428576	0.40635	0.11111	0.222222		2.3014	0.353535
2.3325	0.873016	0.539684	0.33333	0.466666		2.3325	0.463721
2.3636	-0.015874	0.60635	0.11111	0.488888		2.3636	0.446376
2.3947	0.873016	0.539682	1.22222	0.555556		2.3947	0.507247
2.4258	0.873016	0.539682	0.66667	0.555556		2.4258	0.507247
2.4569	0.095236	0.584126	0.44445	0.555556		2.4569	0.487466
2.488	0.873016	0.62857	0.33333	0.333334		2.488	0.346536
2.5191	0.206346	0.539682	0.11111	0.266666		2.5191	0.330708
2.5502	1.09524	0.628572	0.11111	0.199998		2.5502	0.241377
2.5813	0.428576	0.561906	0.33333	0.222222		2.5813	0.2834
2.6124	0.539686	0.561906	0.11111	0.222222		2.6124	0.2834
2.6435	0.539686	0.561906	0.44445	0.311112		2.6435	0.356364
2.6746	0.206346	0.650794	0.11111	0.28889		2.6746	0.307433
2.7057	1.09524	0.739682	0.55556	0.37778		2.7057	0.33807
2.7368	0.873016	0.784126	0.22222	0.311112		2.7368	0.284059
2.7679	0.984126	0.80635	0.55556	0.355556		2.7679	0.306011
2.799	0.761906	0.939684	0.11111	0.288888		2.799	0.235141
2.8301	0.317466	0.850796	0.33333	0.266666		2.8301	0.238635
2.8612	1.76191	0.850796	0.22222	0.22222		2.8612	0.207098
2.8923	0.428576	0.717462	0.11111	0.244442		2.8923	0.254123
2.9234	0.984126	0.850794	0.33333	0.266666		2.9234	0.238636
2.9545	0.095236	0.584128	0.22222	0.355556		2.9545	0.378378
2.9856	0.984126	0.561906	0.44445	0.333334		2.9856	0.37234
3.0167	0.428576	0.584128	0.66667	0.311112		3.0167	0.347518
3.0478	0.317466	0.628574	0	0.311112		3.0478	0.331081
3.0789	1.09524	0.695242	0.22222	0.266666		3.0789	0.277226
3.11	0.317466	0.78413	0.22222	0.266666		3.11	0.253775
3.1411	1.31747	0.917462	0.22222	0.288888		3.1411	0.239473
3.1722	0.873016	0.89524	0.66667	0.333334		3.1722	0.271318
3.2033	0.984126	0.873016	0.11111	0.37778		3.2033	0.302032
3.2344	0.984126	0.673016	0.44445	0.444448		3.2344	0.397729
3.2655	0.206346	0.60635	0.44445	0.288892		3.2655	0.322697
3.2966	0.317466	0.49524	0.55556	0.26667		3.2966	0.350002
3.3277	0.539686	0.473018	-0.11111	0.200002		3.3277	0.297171
3.3588	0.428576	0.58413	0	0.155556		3.3588	0.2103
3.3899	0.873016	0.761906	0.11111	0.133334		3.3899	0.148937
3.421	0.761906	0.895238	0.22222	0.155556		3.421	0.148037
3.4521	1.20635	1.00635	0.44445	0.177778		3.4521	0.150134
3.4832	1.20635	1.05079	0	0.155556		3.4832	0.128948
3.5143	0.984126	0.984126	0.11111	0.155556		3.5143	0.136491
3.5454	1.09524	0.850794	0	0.155556		3.5454	0.154574
3.5765	0.428576	0.717462	0.22222	0.2		3.5765	0.217993
3.6076	0.539686	0.806352	0.44445	0.222222		3.6076	0.216049
3.6387	0.539686	0.78413	0.22222	0.4		3.6387	0.337801
3.6698	1.42858	0.873018	0.22222	0.422222		3.6698	0.32598
3.7009	0.984126	0.984128	0.88889	0.377776		3.7009	0.277388
3.732	0.873016	0.939684	0.33333	0.377776		3.732	0.286746
3.7631	1.09524	0.695238	0.22222	0.399998		3.7631	0.365216
3.7942	0.317466	0.650794	0.22222	0.31111		3.7942	0.323431
3.8253	0.206346	0.628572	0.33333	0.288888		3.8253	0.314878
3.8564	0.761906	0.673018	0.44445	0.244444		3.8564	0.266435
3.8875	0.761906	0.784128	0.22222	0.222222		3.8875	0.22082
3.9186	1.31747	0.806352	0	0.2		3.9186	0.198738
3.9497	0.873016	0.739686	0.11111	0.133332		3.9497	0.152725
3.9808	0.317466	0.78413	0.22222	0.088888		3.9808	0.101817
4.0119	0.428576	0.58413	0.11111	0.11111		4.0119	0.159815
4.043	0.984126	0.606352	0	0.133332		4.043	0.180255
4.0741	0.317466	0.539684	0.11111	0.133332		4.0741	0.198111
4.1052	0.984126	0.739684	0.22222	0.177776		4.1052	0.19377
4.1363	-0.015874	0.784128	0.22222	0.244442		4.1363	0.237652
4.1674	1.42858	0.80635	0.33333	0.42222		4.1674	0.343668
4.1985	1.20635	0.739684	0.33333	0.42222		4.1985	0.363386
4.2296	0.428576	0.806352	1	0.444442		4.2296	0.355328
4.2607	0.650796	0.69524	0.22222	0.377776		4.2607	0.352069
4.2918	0.317466	0.606352	0.33333	0.355554		4.2918	0.369635
4.3229	0.873016	0.939684	0	0.22222		4.3229	0.191255
4.354	0.761906	0.961906	0.22222	0.22222		4.354	0.187666
4.3851	2.09524	1.09524	0.33333	0.155554		4.3851	0.124364
4.4162	0.761906	1.07302	0.22222	0.177776		4.4162	0.142131
4.4473	0.984126	1.1619	0	0.199998		4.4473	0.146852
4.4784	0.761906	0.91746	0.11111	0.155554		4.4784	0.144969
4.5095	1.20635	0.91746	0.33333	0.177776		4.5095	0.162318
4.5406	0.873016	0.961904	0.11111	0.266666		4.5406	0.217054
4.5717	0.761906	1.00635	0.33333	0.266666		4.5717	0.209476
4.6028	1.20635	0.91746	0.44445	0.222222		4.6028	0.194986
4.6339	0.984126	1.02857	0.11111	0.2		4.6339	0.162791
4.665	0.761906	1.09524	0.11111	0.222224		4.665	0.168676
4.6961	1.42858	1.07302	0	0.177778		4.6961	0.142132
4.7272	1.09524	1.05079	0.44445	0.177778		4.7272	0.144703
4.7583	1.09524	1.09524	0.22222	0.244446		4.7583	0.182465
4.7894	0.873016	0.895238	0.11111	0.28889		4.7894	0.243969
4.8205	0.984126	0.71746	0.44445	0.244444		4.8205	0.254125
4.8516	0.428576	0.673016	0.22222	0.28889		4.8516	0.300331
4.8827	0.206346	0.60635	0.22222	0.311112		4.8827	0.339101
4.9138	0.873016	0.473018	0.44445	0.333334		4.9138	0.413385
4.9449	0.539686	0.60635	0.22222	0.333334		4.9449	0.35473
4.976	0.317466	0.628574	0.55556	0.333334		4.976	0.346534
5.0071	1.09524	0.673018	0.22222	0.31111		5.0071	0.316128
5.0382	0.317466	0.69524	0.22222	0.31111		5.0382	0.309147
5.0693	1.09524	0.69524	0.33333	0.199998		5.0693	0.223402
5.1004	0.650796	0.606352	0.22222	0.22222		5.1004	0.268196
5.1315	0.317466	0.606352	0	0.244442		5.1315	0.28731
5.1626	0.650796	0.517464	0.33333	0.22222		5.1626	0.300426
5.1937	0.317466	0.495242	0.33333	0.266666		5.1937	0.349998
5.2248	0.650796	0.561908	0.22222	0.4		5.2248	0.41584
5.2559	0.539686	0.495242	0.44445	0.333334		5.2559	0.402297
5.287	0.650796	0.517464	0.66667	0.28889		5.287	0.358267
5.3181	0.317466	0.450798	0	0.333336		5.3181	0.425101
5.3492	0.428576	0.47302	0.11111	0.28889		5.3492	0.379166
5.3803	0.317466	0.58413	0.44445	0.311112		5.3803	0.347517
5.4114	0.650796	0.628574	0.22222	0.311112		5.4114	0.331081
5.4425	1.20635	0.717462	0.77778	0.400002		5.4425	0.357955
5.4736	0.539686	0.650794	0	0.28889		5.4736	0.307433
5.5047	0.873016	0.51746	0.55556	0.266668		5.5047	0.340082
5.5358	-0.015874	0.361906	-0.11111	0.155556		5.5358	0.300613
5.5669	-0.015874	0.250794	0.11111	0.155556		5.5669	0.382813
5.598	0.428576	0.11746	0.22222	0.088888		5.598	0.430767
5.6291	-0.015874	0.11746	0	0.11111		5.6291	0.486109
5.6602	0.206346	0.139682	0.22222	0.11111		5.6602	0.443036
5.6913	-0.015874	0.050792	0	0.044444		5.6913	0.466672
5.7224	0.095236	0.006348	0.11111	0.044444		5.7224	0.212119
5.7535	-0.015874	-0.08254	-0.11111	-0.022222		5.7535	0.349997
5.7846	-0.238094	-0.08254	0	-0.044444		5.7846	0
5.8157	-0.238094	-0.104762	-0.11111	-0.066666		5.8157	0
5.8468	-0.015874	-0.126984	-0.11111	-0.044444		5.8468	0
5.8779	-0.015874	-0.08254	0	-0.066666		5.8779	0
5.909	-0.126984	-0.038096	0	-0.066666		5.909	0
5.9401	-0.015874	0.028572	-0.11111	-0.044444		5.9401	0
5.9712	-0.015874	0.00635	-0.11111	-0.066666		5.9712	0
6.0023	0.317466	0.09524	0	-0.066666		6.0023	0
6.0334	-0.126984	0.09524	-0.11111	-0.066666		6.0334	0

## Sheet: Extended Data Figure 10l
Middle Panel						Bottom Panel
Time (sec)	Donor Intensity [a.u.]	Donor Smoothed Intensity [a.u.]	Acceptor Intensity [a.u.]	Acceptor Smoothed Intensity [a.u.]		Time (sec)	FRET		Intensity values used to plot Extended Data Figure 10l.
0	0.282048	0.726496	0.214813	0.125925		0	0.147726
0.0311	0.948718	0.793162	-0.007407	0.081481		0.0311	0.0931592
0.0622	0.726498	0.859828	0.214813	0.214815		0.0622	0.199894
0.0933	1.05983	0.993162	-0.007407	0.348149		0.0933	0.259559
0.1244	1.28205	0.859828	0.659263	0.370371		0.1244	0.301066
0.1555	0.948718	0.837606	0.881483	0.348149		0.1555	0.29361
0.1866	0.282048	0.793162	0.103703	0.370371		0.1866	0.318316
0.2177	0.615388	0.704274	0.103703	0.392593		0.2177	0.357922
0.2488	0.837608	0.57094	0.103703	0.348149		0.2488	0.378798
0.2799	0.837608	0.793164	0.770373	0.348149		0.2799	0.305043
0.311	0.282048	0.815386	0.659263	0.348149		0.311	0.299217
0.3421	1.39317	0.815386	0.103703	0.392593		0.3421	0.325
0.3732	0.726498	0.74872	0.103703	0.414815		0.3732	0.356513
0.4043	0.837608	0.74872	0.325923	0.303703		0.4043	0.288575
0.4354	0.504278	0.54872	0.881483	0.370371		0.4354	0.402975
0.4665	0.282048	0.526498	0.103703	0.370371		0.4665	0.41296
0.4976	0.393168	0.482054	0.437043	0.370371		0.4976	0.434491
0.5287	0.615388	0.570942	0.103703	0.259259		0.5287	0.312285
0.5598	0.615388	0.770942	0.325923	0.303703		0.5598	0.282608
0.5909	0.948718	0.770942	0.325923	0.281479		0.5909	0.267459
0.622	1.28205	0.793164	0.325923	0.370369		0.622	0.318314
0.6531	0.393168	0.704274	0.325923	0.348147		0.6531	0.330806
0.6842	0.726498	0.726496	0.548153	0.370371		0.6842	0.337663
0.7153	0.170938	0.593164	0.214813	0.348149		0.7153	0.369855
0.7464	1.05983	0.57094	0.437043	0.459261		0.7464	0.445797
0.7775	0.615388	0.459828	0.214813	0.348149		0.7775	0.43089
0.8086	0.282048	0.548718	0.881483	0.303705		0.8086	0.356284
0.8397	0.170938	0.45983	-0.007407	0.259259		0.8397	0.360538
0.8708	0.615388	0.637608	-0.007407	0.370371		0.8708	0.367439
0.9019	0.615388	0.726498	0.214813	0.237037		0.9019	0.246008
0.933	1.50428	0.970944	0.770373	0.259259		0.933	0.210745
0.9641	0.726498	1.01539	0.214813	0.392593		0.9641	0.278834
0.9952	1.39317	1.03761	0.103703	0.459261		0.9952	0.306814
1.0263	0.837608	1.08205	0.659263	0.370371		1.0263	0.255002
1.0574	0.726498	1.1265	0.548153	0.348149		1.0574	0.23609
1.0885	1.7265	0.904274	0.325923	0.325927		1.0885	0.264938
1.1196	0.948718	0.904274	0.103703	0.237037		1.1196	0.207688
1.1507	0.282048	1.01538	-0.007407	0.237037		1.1507	0.189263
1.1818	0.837608	0.837606	0.214813	0.214815		1.1818	0.204115
1.2129	1.28205	0.904272	0.548153	0.281483		1.2129	0.237387
1.244	0.837608	0.859828	0.214813	0.259261		1.244	0.231671
1.2751	1.28205	0.926494	0.437043	0.259261		1.2751	0.218646
1.3062	0.059828	0.97094	-0.118517	0.237039		1.3062	0.196228
1.3373	1.17094	1.08205	0.214813	0.237039		1.3373	0.179699
1.3684	1.50428	1.14872	0.437043	0.259261		1.3684	0.184137
1.3995	1.39317	1.23761	0.214813	0.281483		1.3995	0.185297
1.4306	1.61539	1.21539	0.548153	0.303705		1.4306	0.199925
1.4617	0.504278	1.05983	-0.007407	0.303705		1.4617	0.222733
1.4928	1.05983	1.14872	0.325923	0.414817		1.4928	0.265307
1.5239	0.726498	0.926498	0.437043	0.281483		1.5239	0.233019
1.555	1.83761	0.94872	0.770373	0.281483		1.555	0.22881
1.5861	0.504278	0.882054	-0.118517	0.237039		1.5861	0.211813
1.6172	0.615388	0.859832	-0.007407	0.237039		1.6172	0.216105
1.6483	0.726498	0.682054	0.103703	0.081483		1.6483	0.106718
1.6794	0.615388	0.74872	0.437043	0.303705		1.6794	0.288576
1.7105	0.948718	0.94872	-0.007407	0.414817		1.7105	0.304221
1.7416	0.837608	1.01539	0.992593	0.437039		1.7416	0.300903
1.7727	1.61539	0.970942	0.548153	0.370371		1.7727	0.276126
1.8038	1.05983	1.03761	0.214813	0.370371		1.8038	0.263052
1.8349	0.393168	1.03761	0.103703	0.170371		1.8349	0.141038
1.866	1.28205	0.904274	-0.007407	0.148149		1.866	0.140769
1.8971	0.837608	0.815386	-0.007407	0.125927		1.8971	0.133778
1.9282	0.948718	0.904274	0.437043	0.148149		1.9282	0.140769
1.9593	0.615388	0.815386	0.103703	0.192593		1.9593	0.191068
1.9904	0.837608	0.85983	0.214813	0.237037		1.9904	0.216104
2.0215	0.837608	0.815386	0.214813	0.170369		2.0215	0.172831
2.0526	1.05983	0.748718	0.214813	0.214813		2.0526	0.222944
2.0837	0.726498	0.726496	0.103703	0.148147		2.0837	0.16938
2.1148	0.282048	0.682052	0.325923	0.214815		2.1148	0.239517
2.1459	0.726498	0.65983	-0.118517	0.148149		2.1459	0.183357
2.177	0.615388	0.704274	0.548153	0.170371		2.177	0.194789
2.2081	0.948718	0.74872	-0.118517	0.192595		2.2081	0.204602
2.2392	0.948718	0.882054	0.214813	0.325929		2.2392	0.269813
2.2703	0.504278	0.882054	0.437043	0.214817		2.2703	0.195845
2.3014	1.39317	0.815388	0.548153	0.259261		2.3014	0.241252
2.3325	0.615388	0.748722	-0.007407	0.281483		2.3325	0.27323
2.3636	0.615388	0.882054	0.103703	0.237037		2.3636	0.211812
2.3947	0.615388	0.74872	0.325923	0.148147		2.3947	0.165183
2.4258	1.17094	0.726498	0.214813	0.192591		2.4258	0.209546
2.4569	0.726498	0.993164	0.103703	0.192591		2.4569	0.162421
2.488	0.504278	0.882052	0.214813	0.192591		2.488	0.179214
2.5191	1.94872	0.837608	0.103703	0.170369		2.5191	0.169021
2.5502	0.059828	0.904274	0.325923	0.259259		2.5502	0.22282
2.5813	0.948718	0.948718	0.103703	0.237037		2.5813	0.199904
2.6124	1.05983	0.793162	0.548153	0.237037		2.6124	0.230089
2.6435	0.726498	1.17094	0.103703	0.237037		2.6435	0.168353
2.6746	1.17094	1.21538	0.103703	0.237037		2.6746	0.163201
2.7057	1.94872	1.3265	0.325923	0.192591		2.7057	0.126781
2.7368	1.17094	1.39316	0.103703	0.237035		2.7368	0.145403
2.7679	1.61539	1.25983	0.325923	0.192591		2.7679	0.1326
2.799	1.05983	0.837608	0.325923	0.125925		2.799	0.130691
2.8301	0.504278	0.570942	-0.118517	0.081481		2.8301	0.12489
2.8612	-0.162392	0.237608	-0.007407	0.059259		2.8612	0.199615
2.8923	-0.162392	0.015386	-0.118517	0.014815		2.8923	0.490547
2.9234	-0.051282	-0.117948	0.214813	0.037037		2.9234	0
2.9545	-0.051282	-0.095726	0.103703	0.014815		2.9545	0
2.9856	-0.162392	-0.006838	-0.007407	0.037037		2.9856	0
3.0167	-0.051282	0.037606	-0.118517	-0.029629		3.0167	0
3.0478	0.282048	0.037606	-0.007407	-0.007407		3.0478	0
3.0789	0.170938	0.059828	-0.118517	0.037037		3.0789	0
3.11	-0.051282	0.104272	0.214813	0.037037		3.11	0
3.1411	-0.051282	0.037606	0.214813	0.059259		3.1411	0
3.1722	0.170938	0.037606	-0.118517	0.059259		3.1722	0
3.2033	-0.051282	0.08205	0.103703	-0.007407		3.2033	0
3.2344	0.170938	0.126494	-0.118517	-0.074073		3.2344	0
3.2655	0.170938	0.08205	-0.118517	-0.029629		3.2655	0
